# Supplementary material for: Associations between psychosocial work factors and provider mental well-being in emergency departments: A systematic review
Source: PLoS One. 2018 Jun 4;13(6):e0197375. doi: 10.1371/journal.pone.0197375 (PMC5986127; doi:10.1371/journal.pone.0197375)
Supplement: S3 Table — N: No; Y: Yes; X: applicable; N/A: not applicable; ft: full-text;?: uncertain. (XLSX) [file pone.0197375.s007.xlsx]

## Sheet: Study selection
Year	Authors	Title	Study population	Study setting	Determinant variables	Outcome variables	Study design	Update (December 2017)	Online search (found in)	References (found in)	Inclusion AS?	Inclusion MW?	Agreement?	Inclusion?	Fulltext available?	After ft: Inclusion AS?	After ft: Inclusion MW?	Final Inclusion	Reason for exclusion
2004	[No authors listed]	References						N	X	N/A	N	N	Y	N	N/A	N/A	N/A	N	Publication type
2012	[No authors listed]	Age-friendly nursing interventions in the management of older people in emergency departments						N	X	N/A	N	N	Y	N	N/A	N/A	N/A	N	Study question
2015	[No authors listed]	Brief motivational interventions to reduce excessive drinking, intimate partner violence fail to positively impact outcomes	N					N	X	N/A	N	N	Y	N	N/A	N/A	N/A	N	Study question
2014	[No authors listed]	Address burnout with a caring, nurturing environment	Y	Y	Y	Y	N	N	X	N/A	N	Y	N	Y	Y	N	?	N	Study design
2012	[No authors listed]	Study: ED-based care coordination interventions need to fit unique needs of ED settings, providers	N					N	X	N/A	N	N	Y	N	N/A	N/A	N/A	N	Study question
2008	[No authors listed]	Visionary Leader 2007	N					N	X	N/A	N	N	Y	N	N/A	N/A	N/A	N	Study question
2008	[No authors listed]	ABSTRACT	N					N	X	N/A	N	N	Y	N	N/A	N/A	N/A	N	Publication type
2004	[No authors listed]	A&E mental health care 'shambolic.'	N					N	X	N/A	N	N	Y	N	N/A	N/A	N/A	N	Study question
2004	[No authors listed]	Mental health status of World Trade Center rescue and recovery workers and volunteers - New York City, July 2002-August 2004	N					N	X	N/A	N	N	Y	N	N/A	N/A	N/A	N	Study question
2002	[No authors listed]	Injuries and illnesses among New York City Fire Department rescue workers after responding to the World Trade Center attacks	N					N	X	N/A	N	N	Y	N	N/A	N/A	N/A	N	Study question
2002	[No authors listed]	From the Centers for Disease Control and Prevention. Injuries and illnesses among New York City Fire Department rescue workers after responding to the World Trade Center attacks	N					N	X	N/A	N	N	Y	N	N/A	N/A	N/A	N	Study question
2001	[No authors listed]	HIV Risk in Older Abused Women Receiving Emergency CARE	N					N	X	N/A	N	N	Y	N	N/A	N/A	N/A	N	Study question
2001	[No authors listed]	New York City Department of Health response to terrorist attack, September 11, 2001	N					N	X	N/A	N	N	Y	N	N/A	N/A	N/A	N	Study question
1997	[No authors listed]	Tips on training hospital employees to deal with workplace violence	N					N	X	N/A	N	N	Y	N	N/A	N/A	N/A	N	Study question
1995	[No authors listed]	FluoroScan mini C-arm unit	N					N	X	N/A	N	N	Y	N	N/A	N/A	N/A	N	Study question
2016	[No authors listed]	French Intensive Care Society, International congress - Reanimation 2016						N	X	N/A	N	N	Y	N	N/A	N/A	N/A	N	Publication type
2011	Abbott, J., Wright, J., Madrid, S.	"Frequent flyers:" characteristics of emergency department patients with 6 or more visits in a single year						N	X	N/A	N	N	Y	N	N/A	N/A	N/A	N	Study question
2015	Abdulghani, H. M., Al-Harbi, M. M., Irshad, M.	Stress and its association with working efficiency of junior doctors during three postgraduate residency training programs	Y	Y/N	Y	Y	Y	N	X	N/A	Y	Y	Y	Y	Y	N	?	N	Target population
2017	Abdul Rahman H, Abdul-Mumin K, Naing L.	Psychosocial Work Stressors, Work Fatigue, and Musculoskeletal Disorders: Comparison between Emergency and Critical Care Nurses in Brunei Public Hospitals.						Y	X	N/A	N	N	Y	N	N/A	N/A	N/A	N	Study question
2011	Abgrall-Barbry, G., Dantchev, N.	Emergency practices in forensic psychiatry. [French] Le psychiatre aux urgences medico-judiciaires						N	X	N/A	N	N	Y	N	N/A	N/A	N/A	N	Study question
2015	Abo Ali, E. A., Saied, S. M., Elsabagh, H. M., Zayed, H. A.	Sexual harassment against nursing staff in Tanta University Hospitals, Egypt	Y	Y/N	Y	Y	Y	N	X	N/A	Y	Y	Y	Y	Y	N	?	N	Target population
2015	Abraham, M. K., Aquino, P. R., Kuo, D. C.	Special Considerations in Trauma Patients	N					N	X	N/A	N	N	Y	N	N/A	N/A	N/A	N	Study question
2013	Ackland, H. M., Cameron, P. A., Wolfe, R. et al.	Outcomes at 12 Months After Early Magnetic Resonance Imaging in Acute Trauma Patients With Persistent Midline Cervical Tenderness and Negative Computed Tomography						N	X	N/A	N	N	Y	N	N/A	N/A	N/A	N	Study question
2002	Adali, E., Priami, M.	Burnout among nurses in intensive care units, internal medicine wards and emergency departments in Greek hospitals						N	N/A	X	Y	Y	Y	Y	N	?	?	N
2014	Adams, T., Turner, M.	Professional responsibilities versus familial responsibilities: an examination of role conflict among first responders during the Hurricane Katrina disaster	N					N	X	N/A	N	N	Y	N	N/A	N/A	N/A	N	Study question
2002	Adeb-Saeedi, Jhilla	Stress amongst emergency nurses						N	N/A	X	Y	N	N	N	N/A	N/A	N/A	N	Study question
2017	Adhikari B, Mishra SR, Babu Marahatta S, et al.	Earthquakes, Fuel Crisis, Power Outages, and Health Care in Nepal: Implications for the Future.						Y	X	N/A	N	N	Y	N	N/A	N/A	N/A	N	Study question
2014	Adler-Tapia, Robbie	Early mental health intervention for first responders/protective service workers including firefighters and emergency medical services professionals	N					N	X	N/A	N	N	Y	N	N/A	N/A	N/A	N	Study question
2015	Adriaenssens, J., De Gucht, V., Maes, S.	Determinants and prevalence of burnout in emergency nurses: A systematic review of 25 years of research						N	X	N/A	N	N	Y	N	N/A	N/A	N/A	N	Systematic review
2015	Adriaenssens, Jef, De Gucht, Veronique, Maes, Stan	Causes and consequences of occupational stress in emergency nurses, a longitudinal study	Y	Y	Y	Y	Y	N	X	N/A	Y	Y	Y	Y	Y	Y	Y	Y
2012	Adriaenssens, Jef, de Gucht, Veronique, Maes, Stan	The impact of traumatic events on emergency room nurses: Findings from a questionnaire survey						N	N/A	X	Y	Y	Y	Y	Y	Y	?	Y
2011	Adriaenssens, Jef, De Gucht, Veronique, Van Der Doef, Margot, Maes, Stan	Exploring the burden of emergency care: predictors of stress-health outcomes in emergency nurses	Y	Y	Y	Y	Y	N	X	N/A	Y	Y	Y	Y	Y	Y	Y	Y
2006	Adusumilli, S. R., Tobin, J. N., Younge, R. G. et al.	The New York City eClinician Project: using Personal Digital Assistants and wireless internet access to support emergency preparedness and enhance clinical care in community health centers	N					N	X	N/A	N	N	Y	N	N/A	N/A	N/A	N	Study question
2017	Afshari A, Khalili A, Afshari R, et al.	The effect of using of ergonomics knowledge in preventing occupational hazards of medical emergency personnel, and nurses working in intensive care units in teaching hospitals of Hamedan.						Y	X	N/A	N	N	Y	N	N/A	N/A	N/A	N	Study question
2012	Ageev, F. T., Smirnova, M. D., Galaninskii, P. V.	[Outpatient evaluation of the immediate and delayed effects of the abnormally hot summer of 2010 on the course of cardiovascular disease]	N					N	X	N/A	N	N	Y	N	N/A	N/A	N/A	N	Study question
2008	Agostinelli, A., La Torre, G., Bevilacqua, F. et al.	[Burnout in healthcare workers of a university teaching hospital in Rome, Italy: a cross-sectional study]	Y	Y/N	N	Y	Y	N	X	N/A	N	N	Y	N	N/A	N/A	N/A	N	Language
2012	Ahmad, F., Norman, C., O'Campo, P.	What is needed to implement a computer-assisted health risk assessment tool? An exploratory concept mapping study	Y	N				N	X	N/A	N	N	Y	N	N/A	N/A	N/A	N	Study question
2014	Ahmadi, O., Azizkhani, R., Basravi, M.	Correlation between workplace and occupational burnout syndrome in nurses	Y	Y/N	N	Y	Y	N	X	N/A	N	N	Y	N	N/A	N/A	N/A	N	Study question
2012	Ahmed, A. S.	Verbal and physical abuse against Jordanian nurses in the work environment	Y	Y/N	Y	Y	Y	N	X	N/A	Y	Y	Y	Y	Y	N	?	N	Target population
1997	Ahrens, William R., Hart, Raymond G.	Emergency physicians' experience with pediatric death						N	N/A	X	Y	Y	Y	Y	Y	?	N	N	Methodology
2011	Airosa, F., Andersson, S. K., Falkenberg, T. et al.	Tactile massage and hypnosis as a health promotion for nurses in emergency care--a qualitative study	Y	Y	N	Y	N	N	X	N/A	N	N	Y	N	N/A	N/A	N/A	N	Study design
2013	Ajeigbe, D. O., McNeese-Smith, D., Leach, L. S., Phillips, L. R.	Nurse-Physician Teamwork in the Emergency Department Impact on Perceptions of Job Environment, Autonomy, and Control Over Practice						N	X	N/A	Y	N	N	N	N/A	N/A	N/A	N	Study question
2001	Akid, M.	After the crash, the impact	N					N	X	N/A	N	N	Y	N	N/A	N/A	N/A	N	Abstract
2017	Alajajian D, Coletti DJ, Rosenberg L, et al.	Interprofessional management of a psychiatric emergency in the primary care setting.						Y	X	N/A	N	N	Y	N	N/A	N/A	N/A	N	Study question
2011	Alameddine, M., Kazzi, A., El-Jardali, F. et al.	Occupational violence at Lebanese emergency departments: prevalence, characteristics and associated factors	Y	Y	Y	Y	Y	N	X	N/A	Y	Y	Y	Y	Y	N	?	N	Study design
2015	Alameddine, M., Mourad, Y., Dimassi, H.	A National Study on Nurses' Exposure to Occupational Violence in Lebanon: Prevalence, Consequences and Associated Factors						N	X	N/A	N	Y	N	N	N/A	N/A	N/A	N	Target population
2013	ALBashtawy, M.	Workplace violence against nurses in emergency departments in Jordan	Y	Y	Y	N	Y	N	X	N/A	N	N	Y	N	N/A	N/A	N/A	N	Study question
2008	Alden, Lynn E., Regambal, Marci J., Laposa, Judith M.	The effects of direct versus witnessed threat on emergency department healthcare workers: Implications for PTSD Criterion A						N	N/A	X	Y	Y	Y	Y	Y	N	N	N	Methodology
2006	Aleandri, A., Sansoni, J.	[Nurses and burnout: a survey in an Emergency Department in the Lazio Region]	Y	Y	Y	Y	Y	N	X	N/A	Y	N	N	N	N/A	N/A	N/A	N	Language
2004	Alexander Haslam, S.	Psychology in organizations: The social identity approach						N	X	N/A	N	N	Y	N	N/A	N/A	N/A	N	Study question
1990	Alexander, D. A.	Psychological intervention for victims and helpers after disasters	N					N	X	N/A	N	N	Y	N	N/A	N/A	N/A	N	Study question
2014	Alghamdi, Khaled, Alburaih, Abdulaziz, Wagner, Mary Jo	A Comparison between Emergency Medicine Residency Training Programs in the United States and Saudi Arabia from the Residents' Perception	Y	Y	Y	N		N	X	N/A	N	N	Y	N	N/A	N/A	N/A	N	Study question
2014	Alisic, Eva, Conroy, Rowenam, Magyar, Joanne et al.	Psychosocial care for seriously injured children and their families: A qualitative study among Emergency Department nurses and physicians	Y	Y	N	N	N	N	X	N/A	N	N	Y	N	N/A	N/A	N/A	N	Study question
2012	Allaire, Anne-Sophie, Labrecque, Michel, Giguere, Anik et al.	What motivates family physicians to participate in training programs in shared decision making?	N					N	X	N/A	N	N	Y	N	N/A	N/A	N/A	N	Study question
2015	Al-Shaqsi, S., Gauld, R., McBride, D. et al.	Self-reported preparedness of New Zealand acute care providers to mass emergencies before the Canterbury Earthquakes: a national survey	Y	N				N	X	N/A	N	N	Y	N	N/A	N/A	N/A	N	Study question
2016	Alves de Moura, P., Serranheira, F., Sacadura-Leite, E.	Psychosocial risks in Psychiatry and Anaesthesiology residents in a Portuguese General and University Hospital	Y	N				N	X	N/A	N	Y	N	Y	Y	?	N	N	Target population
2003	Ambuel, B., Butler, D., Hamberger, L. K. et al.	Female and male medical students' exposure to violence: Impact on well being and perceived capacity to help battered women						N	X	N/A	N	N	Y	N	N/A	N/A	N/A	N	Study question
2017	Amor-Salamanca A, Menchon JM.	Pain underreporting associated with profound intellectual disability in emergency departments.						Y	X	N/A	N	N	Y	N	N/A	N/A	N/A	N	Study question
2013	Amster, E. D., Fertig, S. S., Baharal, U.	Occupational exposures and symptoms among firefighters and police during the carmel forest fire: the Carmel cohort study	N					N	X	N/A	N	N	Y	N	N/A	N/A	N/A	N	Study question
2017	Anderson BJ.	Quality of life: An often-forgotten treatment target?						Y	X	N/A	N	N	Y	N	N/A	N/A	N/A	N	Study question
2011	Anderson, C., Sylvester, L., Paik, S.	Diagnosis of shift work disorder and the impact of excessive sleepiness: An internet survey of shift workers, patients with shift work disorder, and healthcare professionals	Y/N	N				N	X	N/A	N	N	Y	N	N/A	N/A	N/A	N	Publication type
2013	Anderson, Karen O., Reyes-Gibby, Cielito C.	Biopsychosocial approach to persistent post-mastectomy pain: What can we conclude?	N					N	X	N/A	N	N	Y	N	N/A	N/A	N/A	N	Study question
2011	Anderson, Kathryn	WORKPLACE AGGRESSION AND VIOLENCE: nurses and midwives say NO	Y	N				N	X	N/A	N	N	Y	N	N/A	N/A	N/A	N	Study question
2010	Anderson, L., FitzGerald, M., Luck, L.	An integrative literature review of interventions to reduce violence against emergency department nurses	Y	Y	Y	N	N	N	X	N/A	N	N	Y	N	N/A	N/A	N/A	N	Systematic review
2005	Anderson, M., Standen, P. J., Noon, J. P.	A social semiotic interpretation of suicidal behaviour in young people	N					N	X	N/A	N	N	Y	N	N/A	N/A	N/A	N	Study question
2008	Andrews, G. J., Shaw, D.	Clinical geography: nursing practice and the (re)making of institutional space	Y	N				N	X	N/A	N	N	Y	N	N/A	N/A	N/A	N	Study question
2007	Andrich, R., Gower, V., Converti, R. M.	The DAT Service, an Integrated Approach to Improve Independence at Home						N	X	N/A	N	N	Y	N	N/A	N/A	N/A	N	Study question
2011	Angius, P., Campana, G., Cattari, F. et al.	[Burnout in emergency health care workers]	Y	Y	Y	Y	Y	N	X	N/A	Y	N	N	N	N/A	N/A	N/A	N	Language
2015	Annell, S., Lindfors, P., Sverke, M.	Police selection – Implications during training and early career						N	X	N/A	N	N	Y	N	N/A	N/A	N/A	N	Study question
2015	Ansari, Z. M., Yasin, H., Zehra, N., & Faisal, A.	Occupational Stress among Emergency Department (ED) Staff and the Need for Investment in Health Care; a View from Pakistan						N	N/A	X	Y	Y	Y	Y	Y	N	?	N	Methodology
1983	Anwar, Rebecca	A longitudinal study of residency-trained emergency physicians						N	N/A	X	Y	N	N	N	N/A	N/A	N/A	N	Study question
2016	Arbour, M., Murray, K. A., Yoshikawa, H. et al.	Emotional, physical, and social needs among 0-5-year-old children displaced by the 2010 Chilean earthquake: associated characteristics and exposures						N	X	N/A	N	N	Y	N	N/A	N/A	N/A	N	Study question
2017	Arias SA, Boudreaux ED, Segal DL, et al.	Disparities in Treatment of Older Adults with Suicide Risk in the Emergency Department.						Y	X	N/A	N	N	Y	N	N/A	N/A	N/A	N	Study question
2012	Arlinghaus, A., Lombardi, D. A., Courtney, T. K. et al.	The effect of rest breaks on time to injury - a study on work-related ladder-fall injuries in the United States	N					N	X	N/A	N	N	Y	N	N/A	N/A	N/A	N	Study question
2003	Armour, B. S., Pitts, S. R., Pitts, M. M. et al.	Validation of the pneumonia severity index among patients treated at home or in the hospital						N	X	N/A	N	N	Y	N	N/A	N/A	N/A	N	Study question
2011	Arnetz, J. E., Aranyos, D., Ager, J., Upfal, M. J.	Development and Application of a Population-Based System for Workplace Violence Surveillance in Hospitals						N	X	N/A	N	N	Y	N	N/A	N/A	N/A	N	Study question
2015	Arora, S., Hull, L., Fitzpatrick, M. et al.	Crisis Management on Surgical Wards A Simulation-based Approach to Enhancing Technical, Teamwork, and Patient Interaction Skills						N	X	N/A	N	N	Y	N	N/A	N/A	N/A	N	Study question
2005	Arrigo, B. A., Shipley, S. L.	Introduction to Forensic Psychology						N	X	N/A	N	N	Y	N	N/A	N/A	N/A	N	Publication type
2009	Asplund, K., Jonsson, F., Eriksson, M. et al.	Patient dissatisfaction with acute stroke care	N					N	X	N/A	N	N	Y	N	N/A	N/A	N/A	N	Study question
2003	Atencio, Bonnie L., Cohen, Jayne, Gorenberg, Bobbye	Nurse Retention: Is It Worth It?	Y	Y/N	Y	Y	?	N	X	N/A	Y	Y	Y	Y	Y	N	?	N	Target population
2017	Aubin M, Vezina L, Verreault R, et al.	Effectiveness of an intervention to improve supportive care for family caregivers of patients with lung cancer: study protocol for a randomized controlled trial.						Y	X	N/A	N	N	Y	N	N/A	N/A	N/A	N	Study question
1986	Austin, A., Drummond, P. D.	Work problems associated with suburban train driving	N					N	X	N/A	N	N	Y	N	N/A	N/A	N/A	N	Study question
2013	Austin, W., Brintnell, E. S., Goble, E. et al.	Lying down in the ever-falling snow: Canadian health professionals’ experience of compassion fatigue						N	X	N/A	N	N	Y	N	N/A	N/A	N/A	N	Study question
1976	Axelrod, Bruce H.	Mental health considerations in the pediatric emergency room	N					N	X	N/A	N	N	Y	N	N/A	N/A	N/A	N	Study question
2016	Axelsson, C., Herrera, M. J., Bang, A.	How the context of ambulance care influences learning to become a specialist ambulance nurse a Swedish perspective	N					N	X	N/A	N	N	Y	N	N/A	N/A	N/A	N	Study question
2013	Ayala, E., Carnero, A. M.	Determinants of burnout in acute and critical care military nursing personnel: a cross-sectional study from Peru	Y	Y/N	Y	Y	Y	N	X	N/A	Y	Y	Y	Y	Y	N	?	N	Target population
2016	Azar, M., Badr, L. K., Samaha, H., Dee, V.	Does administrative support negate the consequences of nurse abuse?						N	X	N/A	N	N	Y	N	N/A	N/A	N/A	N	Target population
2012	Babcock, C., Theodosis, C., Bills, C. et al.	The academic health center in complex humanitarian emergencies: lessons learned from the 2010 Haiti earthquake	N					N	X	N/A	N	N	Y	N	N/A	N/A	N/A	N	Study question
2007	Baca-Garcia, Enrique, Parra, Claudia P., Perez-Rodriguez, M. Mercedes et al.	Psychosocial stressors may be strongly associated with suicide attempts	N					N	X	N/A	N	N	Y	N	N/A	N/A	N/A	N	Study question
2004	Badger, F., Mullan, B.	Aggressive and violent incidents: perceptions of training and support among staff caring for older people and people with head injury	Y	N				N	X	N/A	N	N	Y	N	N/A	N/A	N/A	N	Study question
2016	Bahari R, Mohamad Alwi MN, Jahan N, et al.	How do people cope with post traumatic distress after an accident? The role of psychological, social and spiritual coping in Malaysian Muslim patients.						Y	X	N/A	N	N	Y	N	N/A	N/A	N/A	N	Study question
2006	Baig, A., Siddiqui, I., Naqvi, H. et al.	Correlation of serum cortisol levels and stress among medical doctors working in emergency departments						N	N/A	X	Y	Y	Y	Y	N	?	?	N
2011	Bailey, Cara, Murphy, Roger, Porock, Davina	Professional tears: developing emotional intelligence around death and dying in emergency work	Y	Y	Y	N	N	N	X	N/A	N	Y	N	N	N/A	N/A	N/A	N	Study question
2017	Baker T, Kumar K, Kennedy M.	Learning on the fly: How rural junior doctors learn during consultations with retrieval physicians.						Y	X	N/A	N	N	Y	N	N/A	N/A	N/A	N	Study question
2017	Bakitas M, Dionne-Odom JN, Pamboukian SV, et al.	Engaging patients and families to create a feasible clinical trial integrating palliative and heart failure care: results of the ENABLE CHF-PC pilot clinical trial.						Y	X	N/A	N	N	Y	N	N/A	N/A	N/A	N	Study question
2009	Bakitas, Marie, Lyons, Kathleen Doyle, Hegel, Mark T. et al.	Effects of a palliative care intervention on clinical outcomes in patients with advanced cancer: The Project ENABLE II randomized controlled trial	N					N	X	N/A	N	N	Y	N	N/A	N/A	N/A	N	Study question
2007	Baldisseri, M. R.	Impaired healthcare professional						N	X	N/A	N	N	Y	N	N/A	N/A	N/A	N	Study design
2017	Balch MS, Loomis J.	Enhancing Care Models to Capture Psychological Trauma.						Y	X	N/A	N	N	Y	N	N/A	N/A	N/A	N	Study question
2015	Ball, C. A., Kurtz, A. M., Reed, T.	Evaluating Violent Person Management Training for Medical Students in an Emergency Medicine Clerkship						N	X	N/A	N	N	Y	N	N/A	N/A	N/A	N	Study question
2006	Bamber, M. R.	CBT for occupational stress in health professionals: Introducing a schema-focused approach						N	X	N/A	N	N	Y	N	N/A	N/A	N/A	N	Publication type
2014	Bamberger, P. A., Biron, M., Meshoulam, I.	Human resource strategy: Formulation, implementation, and impact, Second Edition						N	X	N/A	N	N	Y	N	N/A	N/A	N/A	N	Publication type
2013	Bambi, S., Becattini, G., Pronti, F. et al.	[Lateral hostilities among emergency and critical care nurses. Survey in five hospitals of the Tuscany Region]	Y	Y	Y	Y	Y	N	X	N/A	Y	N	N	N	N/A	N/A	N/A	N	Language
2007	Banks, L. L., Shah, M. B., Richards, M. E.	Effective healthcare system response to consecutive Florida hurricanes	N					N	X	N/A	N	N	Y	N	N/A	N/A	N/A	N	Study question
2016	Barba O, Clusa T, Menacho I, et al.	Shared Care Unit: a new model of coordinating HIV care between Primary Settings and Hospital.						Y	X	N/A	N	N	Y	N	N/A	N/A	N/A	N	Study question
2017	Barbic F, Furlan R.	Syncope and working activity from guidelines of European society of cardiology to occupational environment. the global risk stratification and patient management.						Y	X	N/A	N	N	Y	N	N/A	N/A	N/A	N	Study question
2009	Bar-El, Y., Michaelson, M., Hyames, G. et al.	An academic medical center under prolonged rocket attack--organizational, medical, and financial considerations	N					N	X	N/A	N	N	Y	N	N/A	N/A	N/A	N	Study question
2008	Baren, J. M., Mace, S. E., Hendry, P. L. et al.	Children's mental health emergencies--part 2: emergency department evaluation and treatment of children with mental health disorders	N					N	X	N/A	N	N	Y	N	N/A	N/A	N/A	N	Study question
2017	Barnes MC, Haase AM, Bard AM, et al.	HOPE: Help fOr People with money, employment, benefit or housing problems: study protocol for a randomised controlled trial.						Y	X	N/A	N	N	Y	N	N/A	N/A	N/A	N	Study question
2005	Barr, W., Leitner, M., Thomas, J.	Psychosocial assessment of patients who attend an accident and emergency department with self-harm	N					N	X	N/A	N	N	Y	N	N/A	N/A	N/A	N	Study question
2004	Barr, W., Leitner, M., Thomas, J.	Self-harm patients who take early discharge from the accident and emergency department: how do they differ from those who stay?	N					N	X	N/A	N	N	Y	N	N/A	N/A	N/A	N	Study question
2014	Barsade, Sigal G., O’Neill, Olivia A.	What’s Love Got to Do with It? A Longitudinal Study of the Culture of Companionate Love and Employee and Client Outcomes in a Long-term Care Setting	N					N	X	N/A	N	N	Y	N	N/A	N/A	N/A	N	Target population
2001	Bartlett, S. J., Kolodner, K., Butz, A. M. et al.	Maternal depressive symptoms and emergency department use among inner-city children with asthma	N					N	X	N/A	N	N	Y	N	N/A	N/A	N/A	N	Study question
2004	Bartlett, S. J., Krishnan, J. A., Riekert, K. A. et al.	Maternal depressive symptoms and adherence to therapy in inner-city children with asthma	N					N	X	N/A	N	N	Y	N	N/A	N/A	N/A	N	Study question
2013	Basol, N., Duygu, F., Ayan, M.	Detailed evaluation of patients admitted to emergency department with a tick bite complaint	N					N	X	N/A	N	N	Y	N	N/A	N/A	N/A	N	Study question
1979	Bassuk, E. L., Gerson, S.	Into the breach: emergency psychiatry in the general hospital	N					N	X	N/A	N	N	Y	N	N/A	N/A	N/A	N	Study question
2017	Basu S, Qayyum H, Mason S.	Occupational stress in the ED: a systematic literature review.						Y	X	N/A	N	N	Y	N	N/A	N/A	N/A	N	Systematic review
2016	Basu S, Yap C, Mason S.	Examining the sources of occupational stress in an emergency department.						Y	X	N/A	Y	N	N	Y	Y	N	N		Methodology
2008	Batley, N. J., Makhoul, J., Latif, S. A.	War as a positive medical educational experience	N					N	X	N/A	N	N	Y	N	N/A	N/A	N/A	N	Study question
2007	Battles, E. D.	An exploration of post-traumatic stress disorder in emergency nurses following Hurricane Katrina	Y	Y	N	Y	Y	N	X	N/A	N	N	Y	N	N/A	N/A	N/A	N	Study question
2014	Baum, S., Mahizhnan, A.	E-governance and social inclusion: Concepts and cases						N	X	N/A	N	N	Y	N	N/A	N/A	N/A	N	Publication type
2014	Baydin, A., Erenler, A. K.	Workplace violence in emergency department and its effects on emergency staff	Y	Y	Y	Y	N	N	X	N/A	N	Y	N	Y	Y	N	?	N	Publication type
2012	Beach, Jeremy, Benoit, Marc, Rowe, Brian H., Cherry, Nicola	Can emergency physicians predict severity and time away from work?	Y	Y	N			N	X	N/A	N	N	Y	N	N/A	N/A	N/A	N	Study question
2011	Beach, Scott R., Stern, Theodore A.	Playing possum:' Differential diagnosis, work-up, and treatment of profound interpersonal withdrawal	N					N	X	N/A	N	N	Y	N	N/A	N/A	N/A	N	Study question
1993	Beaton, R. D., Murphy, S. A.	Sources of occupational stress among firefighter/EMTs and firefighter/paramedics and correlations with job-related outcomes	N					N	X	N/A	N	N	Y	N	N/A	N/A	N/A	N	Target population
1999	Beaton, R., Murphy, S., Johnson, C. et al.	Coping responses and posttraumatic stress symptomatology in urban fire service personnel	N					N	X	N/A	N	N	Y	N	N/A	N/A	N/A	N	Target population
1995	Beaton, Randal D., Murphy, Shirley A.	Working with people in crisis: Research implications	N					N	X	N/A	N	N	Y	N	N/A	N/A	N/A	N	Publication type
1999	Beavan, V., Stephens, C.	The characteristics of traumatic events experienced by nurses on the accident and emergency ward	Y	Y	Y	Y	N	N	X	N/A	N	Y	N	N	N/A	N/A	N/A	N	Study design
2005	Becker, H. P., Gerngross, H., Schwab, R.	The challenge of military surgical education	N					N	X	N/A	N	N	Y	N	N/A	N/A	N/A	N	Study question
2016	Beckman AL, Bucholz EM, Zhang W, et al.	Sex Differences in Financial Barriers and the Relationship to Recovery After Acute Myocardial Infarction.						Y	X	N/A	N	N	Y	N	N/A	N/A	N/A	N	Study question
2017	Bedini S, Braun F, Weibel L, et al.	Stress and salivary cortisol in emergency medical dispatchers: A randomized shifts control trial.						Y	X	N/A	N	N	Y	N	N/A	N/A	N/A	N	Study question
2006	Beeson, M. S., Gerson, L. W., Weigand, J. V. et al.	Characteristics of emergency medicine program directors	N					N	X	N/A	N	Y	N	Y	Y	?	N	N	Target population
2016	Beitia CC, Pueyo CB, Martínez-Muñoz M, et al.	Comparing complex chronic patients to advanced chronic patients with palliative care needs: cross-sectional study.						Y	X	N/A	N	N	Y	N	N/A	N/A	N/A	N	Study question
2010	Belayachi, Jihane, Berrechid, Kamal, Amlaiky, Fatiha et al.	Violence toward physicians in emergency departments of Morocco: prevalence, predictive factors, and psychological impact						N	N/A	X	Y	Y	Y	Y	Y	N	N	N	Reporting of results
2016	Bell AM, Bohannon J, Porthouse L, et al.	Process Improvement to Enhance Quality in a Large Volume Labor and Birth Unit.						Y	X	N/A	N	N	Y	N	N/A	N/A	N/A	N	Study question
2002	Bell, R. B., Davison, M., Sefcik, D.	A first survey. Measuring burnout in emergency medicine physician assistants	Y	Y	Y	Y	Y	N	X	N/A	Y	Y	Y	Y	N	?	?	N
2015	Bellagamba, G., Gionta, G., Senergue, J. et al.	Organizational factors impacting job strain and mental quality of life in emergency and critical care units	Y	Y/N	Y	Y	Y	N	X	N/A	Y	Y	Y	Y	Y	N	?	N	Target population
2007	Benedek, D. M., Fullerton, C., Ursano, R. J.	First responders: mental health consequences of natural and human-made disasters for public health and public safety workers	N					N	X	N/A	N	N	Y	N	N/A	N/A	N/A	N	Study question
2002	Benedek, D. M., Holloway, H. C., Becker, S. M.	Emergency mental health management in bioterrorism events	N					N	X	N/A	N	N	Y	N	N/A	N/A	N/A	N	Study question
2008	Ben-Ezra, M., Palgi, Y., Essar, N. et al.	Acute stress symptoms, dissociation, and depression among rescue personnel 24 hours after the Bet-Yehoshua train crash: the effects of exposure to dead bodies	N					N	X	N/A	N	N	Y	N	N/A	N/A	N/A	N	Study question
2015	Ben-Itzhak, Shulamit, Dvash, Jonathan, Maor, Maya et al.	Sense of meaning as a predictor of burnout in emergency physicians in Israel: a national survey						N	X	N/A	Y	Y	Y	Y	Y	Y	?	Y
2005	Bennett, P., Williams, Y., Page, N. et al.	Associations between organizational and incident factors and emotional distress in emergency ambulance personnel	N					N	X	N/A	N	N	Y	N	N/A	N/A	N/A	N	Target population
2005	Bennewith, Olive, Peters, Tim J., Hawton, Keith et al.	Factors associated with the non-assessment of self-harm patients attending an Accident and Emergency Department: Results of a national study	N					N	X	N/A	N	N	Y	N	N/A	N/A	N/A	N	Study question
2016	Benson, M. A., Peterson, T., Salazar, L. et al.	Burnout in Rural Physician Assistants: An Initial Study						N	X	N/A	N	N	Y	N	N/A	N/A	N/A	N	Target population
2017	Ben Zid A, Homri W, Ben Romdhane I, et al.	[Burnout in Tunisian medical residents: About 149 cases].						Y	X	N/A	N	Y	N	N	N/A	N/A	N/A	N	Language
2014	Bergen, H., Hawton, K., Webb, R. et al.	Alcohol-related mortality following self-harm: a multicentre cohort study	N					N	X	N/A	N	N	Y	N	N/A	N/A	N/A	N	Study question
2012	Bergen, Helen, Hawton, Keith, Waters, Keith et al.	Premature death after self-harm: A multicentre cohort study	N					N	X	N/A	N	N	Y	N	N/A	N/A	N/A	N	Study question
2011	Berger, Rony, Gelkopf, Marc	An intervention for reducing secondary traumatization and improving professional self-efficacy in well baby clinic nurses following war and terror: A random control group trial	Y	Y/N	N			N	X	N/A	N	N	Y	N	N/A	N/A	N/A	N	Target population
2006	Bergeron, S. M., Cameron, S., Armstrong-Stassen, M., Pare, K.	Diverse implications of a national health crisis: A qualitative exploration of community nurses' SARS experiences	N					N	X	N/A	N	N	Y	N	N/A	N/A	N/A	N	Study question
1991	Bergman, Bo, Brismar, Bo	A 5-Year Follow-Up Study of 117 Battered Women	N					N	X	N/A	N	N	Y	N	N/A	N/A	N/A	N	Study question
2015	Bernaldo-De-Quirós, Mónica, Piccini, Ana T., Gómez, M. Mar, Cerdeira, Jose C.	Psychological consequences of aggression in pre-hospital emergency care: Cross sectional survey	N					N	X	N/A	N	N	Y	N	N/A	N/A	N/A	N	Target population
2012	Bernat, J. L.	Ethical issues in neurology: Third edition						N	X	N/A	N	N	Y	N	N/A	N/A	N/A	N	Publication type
1986	Bernstein, R. S., Baxter, P. J., Falk, H. et al.	Immediate public health concerns and actions in volcanic eruptions: lessons from the Mount St. Helens eruptions, May 18-October 18, 1980	N					N	X	N/A	N	N	Y	N	N/A	N/A	N/A	N	Study question
2003	Berrios-Torres, S. I., Greenko, J. A., Phillips, M. et al.	World Trade Center rescue worker injury and illness surveillance, New York, 2001	N					N	X	N/A	N	N	Y	N	N/A	N/A	N/A	N	Study question
2017	Bersamin M, Fisher D, Marcell A, et al.	Reproductive Health Services: Barriers to Use Among College Students.						Y	X	N/A	N	N	Y	N	N/A	N/A	N/A	N	Study question
2003	Birleson, P.	Presentation of aggressive children and adolescents to paediatric emergency departments	N					N	X	N/A	N	N	Y	N	N/A	N/A	N/A	N	Study question
1990	Bizek, K. S., Oermann, M. H.	Study of educational experiences, support, and job satisfaction among critical care nurse preceptors	?	Y/N	Y	Y	Y	N	X	N/A	Y	Y	Y	Y	Y	N	?	N	Target population
2017	Blackwell R, Wright N, Lowton K, et al.	Using Experience-based Co-design with older patients, their families and staff to improve palliative care experiences in the Emergency Department: A reflective critique on the process and outcomes.						Y	X	N/A	N	N	Y	N	N/A	N/A	N/A	N	Study question
2013	Blando, James D., O'Hagan, Emily, Casteel, Carri et al.	Impact of hospital security programmes and workplace aggression on nurse perceptions of safety	Y	Y	Y	N	Y	N	X	N/A	N	Y	N	Y	Y	Y	?	Y
2012	Blau, Gary, Bentley, Melissa A., Eggerichs-Purcell, Jennifer	Testing the impact of emotional labor on work exhaustion for three distinct emergency medical service (EMS) samples	N					N	X	N/A	N	Y	N	N	N/A	N/A	N/A	N	Target population
2013	Bloom, S. L.	Creating sanctuary: Toward the evolution of sane societies, revised edition						N	X	N/A	N	N	Y	N	N/A	N/A	N/A	N	Publication type
2006	Bodie, John	Language and discrimination	N					N	X	N/A	N	N	Y	N	N/A	N/A	N/A	N	Study question
2008	Bohman, T. M., Kulkarni, S., Waters, V. et al.	Assessing health care organizations' ability to implement screening, brief intervention, and referral to treatment	Y	N				N	X	N/A	N	N	Y	N	N/A	N/A	N/A	N	Study question
2004	Bolger, Sharon, O'Connor, Peter, Malone, Kevin, Fitzpatrick, Carol	Adolescents with suicidal behaviour: Attendance at A&E and six month follow-up	N					N	X	N/A	N	N	Y	N	N/A	N/A	N/A	N	Study question
1991	Bond, Gary R., Pensec, Michelle	Intensive case management for frequent users of	N					N	X	N/A	N	N	Y	N	N/A	N/A	N/A	N	Study question
2017	Bonnell EK, Huggins CE, Huggins CT, et al.	Influences on Dietary Choices during Day versus Night Shift in Shift Workers: A Mixed Methods Study.						Y	X	N/A	N	N	Y	N	N/A	N/A	N/A	N	Study question
2005	Borges, Guilherme, Mondragón, Liliana, Medina-Mora, Maria Elena et al.	A CASE-CONTROL STUDY OF ALCOHOL AND SUBSTANCE USE DISORDERS AS RISK FACTORS FOR NON-FATAL INJURY	N					N	X	N/A	N	N	Y	N	N/A	N/A	N/A	N	Study question
2012	Bosio, C., Graffigna, G., Scaratti, G.	Knowing, learning and acting in health care organizations and services: Challenges and opportunities for qualitative research						N	X	N/A	N	N	Y	N	N/A	N/A	N/A	N	Study question
2012	Bouadma, L., Barbier, F., Biard, L. et al.	Personal Decision-Making Criteria Related to Seasonal and Pandemic A(H1N1) Influenza-Vaccination Acceptance among French Healthcare Workers						N	X	N/A	N	N	Y	N	N/A	N/A	N/A	N	Study question
2015	Bourgault, P., Lavoie, S., Paul-Savoie, E. et al.	Relationship Between Empathy and Well-Being Among Emergency Nurses	Y	Y	Y	Y	Y	N	X	N/A	Y	Y	Y	Y	Y	?	N	N	Study question
2012	Bowling, A., Rowe, G., Lambert, N. et al.	The measurement of patients' expectations for health care: A review and psychometric testing of a measure of patients' expectations						N	X	N/A	N	N	Y	N	N/A	N/A	N/A	N	Study question
2006	Boyle, Diane K., Miller, Peggy A., Gajewski, Byron J. et al.	Unit Type Differences in RN Workgroup Job Satisfaction	Y	Y/N	Y	Y	Y	N	X	N/A	Y	Y	Y	Y	Y	?	N	N	Methodology
2006	Boz, Bora, Acar, Kemalettin, Ergin, Ahmet et al.	Violence toward health care workers in emergency departments in Denizli, Turkey						N	N/A	X	Y	Y	Y	Y	Y	?	N	N	Methodology
2003	Brach, C., Lewit, E. M., VanLandeghem, K. et al.	Who's enrolled in the State Children's Health Insurance Program (SCHIP)? An overview of findings from the Child Health Insurance Research Initiative (CHIRI)	N					N	X	N/A	N	N	Y	N	N/A	N/A	N/A	N	Study question
2015	Bradley, S., Kamwendo, F., Chipeta, E. et al.	Too few staff, too many patients: a qualitative study of the impact on obstetric care providers and on quality of care in Malawi	Y	Y/N	Y	N	N	N	X	N/A	N	N	Y	N	N/A	N/A	N/A	N	Study question
2001	Bradt, D. A., Drummond, C. M., Richman, M.	Complex emergencies in Indonesia	N					N	X	N/A	N	N	Y	N	N/A	N/A	N/A	N	Study question
2009	Brady, Joanne E., Baker, Susan P., DiMaggio, Charles et al.	Effectiveness of Mandatory Alcohol Testing Programs in Reducing Alcohol Involvement in Fatal Motor Carrier Crashes	N					N	X	N/A	N	N	Y	N	N/A	N/A	N/A	N	Study question
2015	Bragard, I., Dupuis, G., Fleet, R.	Quality of work life, burnout, and stress in emergency department physicians: a qualitative review	Y	Y	Y	Y	N	N	X	N/A	N	N	Y	N	N/A	N/A	N/A	N	Systematic review
2015	Bragard, Isabelle, Fleet, Richard, Etienne, Anne-Marie et al.	Quality of work life of rural emergency department nurses and physicians: a pilot study	Y	Y	Y	Y	Y	N	X	N/A	Y	Y	Y	Y	Y	N	?	N	Methodology
2007	Brauchle, Gernot	Zur Aufrechterhaltung sekundärer Traumatisierung bei psychosozialen Einsatzkräften	N					N	X	N/A	N	N	Y	N	N/A	N/A	N/A	N	Target population
2011	Braude, D., Goldsmith, T., Weiss, S. J.	Assessing air medical crew real-time readiness to perform critical tasks	N					N	X	N/A	N	N	Y	N	N/A	N/A	N/A	N	Study question
2010	Brauer, E., Miller, J., Stokes-Buzzelli, S.	Social factors affecting super-users at an urban emergency department						N	X	N/A	N	N	Y	N	N/A	N/A	N/A	N	Study question
2014	Brennan, L., Binney, W., Parker, L. et al.	Social marketing and behaviour change: Models, theory and applications						N	X	N/A	N	N	Y	N	N/A	N/A	N/A	N	Publication type
2009	Brent, A. S., Rahman, W. M., Knarr, L. L. et al.	Reducing cycle times in pediatric emergency medicine	N					N	X	N/A	N	N	Y	N	N/A	N/A	N/A	N	Study question
2012	Bringsen, A., Andersson, H. I., Ejlertsson, G., Troein, M.	Exploring workplace related health resources from a salutogenic perspective. Results from a focus group study among healthcare workers in Sweden	Y	Y	Y	Y	N	N	X	N/A	N	Y	N	N	N/A	N/A	N/A	N	Study design
2013	Brisset, C., Leanza, Y., Laforest, K.	Working with interpreters in health care: A systematic review and meta-ethnography of qualitative studies						N	X	N/A	N	N	Y	N	N/A	N/A	N/A	N	Study question
2014	Broadbent, M., Moxham, L., Dwyer, T.	Implications of the emergency department triage environment on triage practice for clients with a mental illness at triage in an Australian context	Y	Y	Y	N	N	N	X	N/A	N	N	Y	N	N/A	N/A	N/A	N	Study question
2015	Brooks, Samantha K., Dunn, Rebecca, Sage, Clara A. M. et al.	Risk and resilience factors affecting the psychological wellbeing of individuals deployed in humanitarian relief roles after a disaster	N					N	X	N/A	N	N	Y	N	N/A	N/A	N/A	N	Study question
2016	Brough, P., Brown, J., Biggs, A.	Improving criminal justice workplaces: Translating theory and research into evidence-based practice						N	X	N/A	N	N	Y	N	N/A	N/A	N/A	N	Publication type
2009	Brough, P., O'Driscoll, M., Kalliath, T. et al.	Workplace psychological health: Current research and practice						N	X	N/A	N	N	Y	N	N/A	N/A	N/A	N	Publication type
1995	Brown, C., Schulberg, H. C.	The efficacy of psychosocial treatments in primary care. A review of randomized clinical trials	N					N	X	N/A	N	N	Y	N	N/A	N/A	N/A	N	Study question
2007	Browning, Laura, Ryan, Carey S., Thomas, Scott et al.	Nursing specialty and burnout						N	N/A	X	Y	Y	Y	Y	Y	?	Y	N	Methodology
2013	Brunet, Alain, Des Groseilliers, Isabeau Bousquet, Cordova, Matthew J., Ruzek, Josef I.	Randomized controlled trial of a brief dyadic cognitive-behavioral intervention designed to prevent PTSD	N					N	X	N/A	N	N	Y	N	N/A	N/A	N/A	N	Study question
2016	Bruyneel, Luk, Thoelen, Tom, Adriaenssens, Jef, Sermeus, Walter	Emergency room nurses’ pathway to turnover intention: a moderated serial mediation analysis						N	X	N/A	Y	Y	Y	Y	Y	Y	?	Y
1999	Bryan, T. L., Georgiopoulos, A. M., Harms, R. W. et al.	Incidence of postpartum depression in Olmsted County, Minnesota - A population-based, retrospective study						N	X	N/A	N	N	Y	N	N/A	N/A	N/A	N	Study question
2007	Bryant, C. D., Peck, D. L.	21st century sociology: A reference handbook						N	X	N/A	N	N	Y	N	N/A	N/A	N/A	N	Publication type
2007	Brysiewicz, P.	The lived experience of working in a mortuary	N					N	X	N/A	N	N	Y	N	N/A	N/A	N/A	N	Study question
2015	Buick, J. E., Allan, K. S., Ray, J. G. et al.	Does location matter? A proposed methodology to evaluate neighbourhood effects on cardiac arrest survival and bystander CPR	N					N	X	N/A	N	N	Y	N	N/A	N/A	N/A	N	Study question
2002	Burbeck, R, Coomber, S, Robinson, S M, Todd, C	Occupational stress in consultants in accident and emergency medicine: a national survey of levels of stress at work						N	N/A	X	Y	Y	Y	Y	Y	N	Y	N	Methodology
2007	Burgess, P. A.	Optimal shift duration and sequence: recommended approach for short-term emergency response activations for public health and emergency management	N					N	X	N/A	N	N	Y	N	N/A	N/A	N/A	N	Study question
2012	Burkle, F. M., Nickerson, J. W., Von Schreeb, J. et al.	Emergency surgery data and documentation reporting forms for sudden-onset humanitarian crises, natural disasters and the existing burden of surgical disease						N	X	N/A	N	N	Y	N	N/A	N/A	N/A	N	Study question
2005	Burnham, J. W., Franco, J.	Radiation						N	X	N/A	N	N	Y	N	N/A	N/A	N/A	N	Study question
1993	Burns, C., Harm, N. J.	Emergency nurses' perceptions of critical incidents and stress debriefing						N	N/A	X	Y	Y	Y	Y	Y	N	?	N	Methodology
1983	Burns, H. K., Kirilloff, L. H., Close, J. M.	Sources of stress and satisfaction in emergency nursing						N	N/A	X	Y	N	N	Y	Y	N	?	N	Methodology
2015	Burt, C. D. B.	New employee safety: Risk factors and management strategies						N	X	N/A	N	N	Y	N	N/A	N/A	N/A	N	Publication type
2013	Bushman, B. A., Battista, R., Swan, P. et al.	ACSM's resources for the personal trainer: Fourth edition						N	X	N/A	N	N	Y	N	N/A	N/A	N/A	N	Publication type
2016	Buzunov VO, Loganovsky KN, Krasnikova LI, et al.	Social and psychological state of the Chornobyl clean up workers. Risk factors for negative changes						Y	X	N/A	N	N	Y	N	N/A	N/A	N/A	N	Study question
2003	Byrne, M., Murphy, A. W., Plunkett, P. K. et al.	Frequent attenders to an emergency department: a study of primary health care use, medical profile, and psychosocial characteristics	N					N	X	N/A	N	N	Y	N	N/A	N/A	N/A	N	Study question
2014	Byrne, P.	Early intervention in an inner city general hospital: Treating the damage from alcohol and substance misuse						N	X	N/A	N	N	Y	N	N/A	N/A	N/A	N	Study question
2011	Cacciatore, J., Carlson, B., Michaelis, E. et al.	Crisis intervention by social workers in fire departments: an innovative role for social workers	N					N	X	N/A	N	N	Y	N	N/A	N/A	N/A	N	Study question
2014	Cailhol, L., Riedi, G., Mathur, A. et al.	Faut-il hospitaliser les patients suicidants avec trouble de personnalité borderline après leur prise en charge aux urgences (étude prospective FRENCH CRISIS)? = Should hospitalization be required after the emergency discharge of patients with borderline personality disorder who have attempted suicide (FRENCH CRISIS cohort)?	N					N	X	N/A	N	N	Y	N	N/A	N/A	N/A	N	Study question
2001	Callaghan, P., Eales, S., Leigh, L. et al.	Characteristics of an Accident and Emergency liaison mental health service in East London	N					N	X	N/A	N	N	Y	N	N/A	N/A	N/A	N	Study question
2009	Callan, Judith A., Howland, Robert H.	Borderline Personality Disorder: Inpatient psychiatric nursing management	N					N	X	N/A	N	N	Y	N	N/A	N/A	N/A	N	Study question
2006	Calle, P. A., Damen, J., De Paepe, P. et al.	A survey on alcohol and illicit drug abuse among emergency department patients	N					N	X	N/A	N	N	Y	N	N/A	N/A	N/A	N	Study question
2012	Calzetta, M., Adimora-Nweke, D. E., Dennar, P., Landry, M. D.	Smooth transitions? Complications of poor transition of care in sickle cell patients						N	X	N/A	N	N	Y	N	N/A	N/A	N/A	N	Study question
2002	Canar, William Jeffrey	Health care utilization in breast cancer patients as predicted by relationship satisfaction	N					N	X	N/A	N	N	Y	N	N/A	N/A	N/A	N	Study question
2008	Canbaz, S., Dundar, C., Dabak, S. et al.	Violence towards workers in hospital emergency services and in emergency medical care units in Samsun: an epidemiological study						N	N/A	X	Y	N	N	Y	Y	N	?	N	Target population
2014	Candrian, Carey	Taming death and the consequences of discourse	Y	Y/N	N			N	X	N/A	N	N	Y	N	N/A	N/A	N/A	N	Study design
1991	Canitz, B.	Health care in crisis: understanding nursing turnover in northern Canada (1)	Y	N				N	X	N/A	N	N	Y	N	N/A	N/A	N/A	N	Target population
2012	Cappelli, Mario, Gray, Clare, Zemek, Roger et al.	The HEADS-ED: A rapid mental health screening tool for pediatric patients in the emergency department	N					N	X	N/A	N	N	Y	N	N/A	N/A	N/A	N	Study question
2013	Cardozo, B. L., Crawford, C., Petit, P. et al.	Factors Affecting Mental Health of Local Staff Working in the Vanni Region, Sri Lanka						N	X	N/A	N	N	Y	N	N/A	N/A	N/A	N	Study question
2014	Carew, A., Resnick, B.	Outcomes of the maryland person-centered hospital discharge program: A pilot targeting decreasing long-term care use and hospital readmissions						N	X	N/A	N	N	Y	N	N/A	N/A	N/A	N	Study question
1990	Carlson, K. E.	Reasons why emergency nurses take or do not take the certification examination in emergency nursing	Y	Y	N			N	X	N/A	N	N	Y	N	N/A	N/A	N/A	N	Study question
2012	Carlson, L. E., Waller, A., Mitchell, A. J.	Screening for distress and unmet needs in patients with cancer: Review and recommendations						N	X	N/A	N	N	Y	N	N/A	N/A	N/A	N	Study question
2001	Carter, Michael W., Lapierre, Sophie D.	Scheduling Emergency Room Physicians	Y	Y	Y	N	N	N	X	N/A	N	N	Y	N	N/A	N/A	N/A	N	Study question
2015	Catroppa, C., Anderson, V., Beauchamp, M. H., Yeates, K. O.	New frontiers in pediatric traumatic brain injury: An evidence base for clinical practice						N	X	N/A	N	N	Y	N	N/A	N/A	N/A	N	Study question
2012	Celenza, T., Bharath, J., Scop, J.	Attitudes toward careers in emergency medicine						N	X	N/A	N	N	Y	N	N/A	N/A	N/A	N	Study question
2011	Cerniauskaite, M., Quintas, R., Boldt, C. et al.	Systematic literature review on ICF from 2001 to 2009: Its use, implementation and operationalisation						N	X	N/A	N	N	Y	N	N/A	N/A	N/A	N	Study question
2003	Cevik, A. A., Holliman, C. J., Yanturali, S.	[Emergency physicians and "burn out" syndrome]	N					N	X	N/A	N	N	Y	N	N/A	N/A	N/A	N	Language
2017	Chadwin R.	Evacuation of Pets During Disasters: A Public Health Intervention to Increase Resilience.						Y	X	N/A	N	N	Y	N	N/A	N/A	N/A	N	Study question
1996	Chambers, J., Cohen, S. S., Hemminger, L. et al.	Mild traumatic brain injuries in low-risk trauma patients	N					N	X	N/A	N	N	Y	N	N/A	N/A	N/A	N	Study question
2005	Chan, Jaime Nga Han, Chau, Janita	Patient satisfaction with triage nursing care in Hong Kong	Y	Y	N			N	X	N/A	N	N	Y	N	N/A	N/A	N/A	N	Study question
2014	Chan, T. N., Tung, W. K., Man, K. H.	Emergency physician job satisfaction in Hong Kong						N	X	N/A	Y	Y	Y	Y	Y	N	?	N	Study question
2015	Chandra, P. S., Desai, G., Reddy, D. et al.	The establishment of a mother-baby inpatient psychiatry unit in India: Adaptation of a Western model to meet local cultural and resource needs	N					N	X	N/A	N	N	Y	N	N/A	N/A	N/A	N	Study question
2015	Chang, E. T., Wells, K. B., Gilmore, J. et al.	Comorbid depression and substance abuse among safety-net clients in Los Angeles: a community participatory study	N					N	X	N/A	N	N	Y	N	N/A	N/A	N/A	N	Study question
2006	Chang, Esther M., Daly, John W., Hancock, Karen M. et al.	The Relationships Among Workplace Stressors, Coping Methods, Demographic Characteristics, and Health in Australian Nurses						N	N/A	X	Y	N	N	N	N/A	N/A	N/A	N	Target population
2009	Chang, K., Lu, L.	The influence of occupation on stressors and work behaviours						N	X	N/A	N	N	Y	N	N/A	N/A	N/A	N	Target population
2003	Chapa, Lisa	HIV/AIDS case management in the ER: A link to continuity of care	N					N	X	N/A	N	N	Y	N	N/A	N/A	N/A	N	Study question
1997	Chapman DM.	Burnout in Emergency Medicine: What Are We Doing to Ourselves?						Y	N/A	X	N	N	Y	N	N/A	N/A	N/A	N	Publication type
2015	Chau, J. P., Lo, S. H., Choi, K. C. et al.	A longitudinal examination of the association between nurse staffing levels, the practice environment and nurse-sensitive patient outcomes in hospitals	Y	Y/N	Y	N	N	N	X	N/A	N	N	Y	N	N/A	N/A	N/A	N	Study design
2014	Chen, David K., Maheshwari, Atul, Franks, Romay et al.	Brief group psychoeducation for psychogenic nonepileptic seizures: A neurologist-initiated program in an epilepsy center	N					N	X	N/A	N	N	Y	N	N/A	N/A	N/A	N	Study question
2006	Chen, H.	Atlas of genetic diagnosis and counseling						N	X	N/A	N	N	Y	N	N/A	N/A	N/A	N	Publication type
2017	Chen K-C, Hsieh W-H, Hu S-C, et al.	A survey of the perception of well-being among emergency physicians in Taiwan.						Y	X	N/A	Y	Y	Y	Y	Y	Y	Y
2013	Chen, K. Y., Yang, C. M., Lien, C. H. et al.	Burnout, job satisfaction, and medical malpractice among physicians	Y	Y	Y	Y	Y	N	X	N/A	Y	N	N	Y	Y	N	?	N	Target population
2012	Chiang, Y. M., Chang, Y.	Stress, depression, and intention to leave among nurses in different medical units: implications for healthcare management/nursing practice	Y	Y/N	Y	Y	Y	N	X	N/A	Y	Y	Y	Y	Y	N	?	N	Target population
2012	Chin, G. S., Warren, N., Kornman, L., Cameron, P.	Transferring responsibility and accountability in maternity care: clinicians defining their boundaries of practice in relation to clinical handover	Y	N				N	X	N/A	N	N	Y	N	N/A	N/A	N/A	N	Study question
2016	Chiocchio, F., Lebel, P., Dube, J. N.	Informational role self-efficacy: a validation in interprofessional collaboration contexts involving healthcare service and project teams						N	X	N/A	N	N	Y	N	N/A	N/A	N/A	N	Study question
2016	Chiu, H. Y., Lin, Y. H., Wang, C. C. et al.	[Exploration of the Care Needs of Post-Chemotherapy Lung Cancer Patients and Related Factors]						N	X	N/A	N	N	Y	N	N/A	N/A	N/A	N	Study question
2008	Chokshi, N. K., Behar, S., Nager, A. L. et al.	Disaster management among pediatric surgeons: preparedness, training and involvement	N					N	X	N/A	N	N	Y	N	N/A	N/A	N/A	N	Study question
2004	Chong, A., Killeen, O., Clarke, T.	Work-related stress among paediatric non-consultant hospital doctors	Y	N				N	X	N/A	N	Y	N	N	N/A	N/A	N/A	N	Target population
2015	Chou, S. L., Chou, M. Y., Chang, C. Y. et al.	The application of team resource management for effective multidisciplinary team working in the emergency department in a community hospital in Southern Taiwan						N	X	N/A	Y	N	N	Y	Y	N	N/A	N	Publication type
2015	Christie, Wanda	The lived experience: How emergency department nurses resolve emotional pain after patient perpetrated workplace violence	Y	Y	Y	Y	N	N	X	N/A	N	Y	N	N	N/A	N/A	N/A	N	Study design
2003	Chu, Julie J.	FYI	N					N	X	N/A	N	N	Y	N	N/A	N/A	N/A	N	Publication type
2004	Clark, P. A., Bass, D. M., Looman, W. J. et al.	Outcomes for patients with dementia from the Cleveland Alzheimer's Managed Care Demonstration	N					N	X	N/A	N	N	Y	N	N/A	N/A	N/A	N	Study question
2008	Clem, K. J., Promes, S. B., Glickman, S. W. et al.	Factors enhancing career satisfaction among female emergency physicians	Y	Y	Y	Y	Y	N	X	N/A	Y	Y	Y	Y	Y	Y	?	Y
1999	Clohessy, S., Ehlers, A.	PTSD symptoms, response to intrusive memories and coping in ambulance service workers	N					N	X	N/A	N	N	Y	N	N/A	N/A	N/A	N	Target population
2016	Cloutier PF, Skinner R, Cappelli M, et al.	Is it okay to ask? public health surveillance of self-harm in the emergency department.						Y	X	N/A	N	N	Y	N	N/A	N/A	N/A	N	Study question
2016	Cocker, F., Joss, N.	Compassion Fatigue among Healthcare, Emergency and Community Service Workers: A Systematic Review						N	X	N/A	N	N	Y	N	N/A	N/A	N/A	N	Systematic review
2015	Codier, Estelle, Codier, David	Do emergency nurses have enough emotional intelligence?	Y	Y	Y	N	N	N	X	N/A	N	N	Y	N	N/A	N/A	N/A	N	Study question
1993	Coe, R. M., Romeis, J. C., Miller, D. K. et al.	Nutritional risk and survival in elderly veterans: a five-year follow-up	N					N	X	N/A	N	N	Y	N	N/A	N/A	N/A	N	Study question
2015	Cohen, B., Whooley, M., Neylan, T.	Effects of posttraumatic stress disorder on cardiovascular health: Findings from the Mind your heart study						N	X	N/A	N	N	Y	N	N/A	N/A	N/A	N	Study question
1996	Cohen, G.	Age and health status in a patient satisfaction survey	N					N	X	N/A	N	N	Y	N	N/A	N/A	N/A	N	Study question
2015	Cohen, J. F., Kangethe, J. M.	The Relationship between User Satisfaction, System Attributes and the Motivating Potential of System Use						N	X	N/A	N	N	Y	N	N/A	N/A	N/A	N	Target population
2014	Cohen, R. A.	The Neuropsychology of Attention						N	X	N/A	N	N	Y	N	N/A	N/A	N/A	N	Publication type
1997	Cohen, S., De Vos, E., Newberger, E.	Barriers to physician identification and treatment of family violence: lessons from five communities	N					N	X	N/A	N	N	Y	N	N/A	N/A	N/A	N	Study question
2015	Coleman, C. N., Sullivan, J. M., Bader, J. L. et al.	Public health and medical preparedness for a nuclear detonation: the nuclear incident medical enterprise	N					N	X	N/A	N	N	Y	N	N/A	N/A	N/A	N	Study question
2009	Coleman, W. L., Dobbins, M. I., Garner, A. S. et al.	Policy Statement-The Future of Pediatrics: Mental Health Competencies for Pediatric Primary Care						N	X	N/A	N	N	Y	N	N/A	N/A	N/A	N	Study question
2016	Collins F.	To know is to care...transformation through satisfaction.						Y	X	N/A	Y	N	N	Y	Y	N	N		Study design
2013	Çolpan, Merve, Eray, Şafak, Vural, Pınar	Uludağ Üniversitesi Hastanesinde Son Bir Yılda İstenen Çocuk ve Ergen Psikiyatrisi Konsültasyonlarının Değerlendirilmesi	N					N	X	N/A	N	N	Y	N	N/A	N/A	N/A	N	Study question
2004	Congress, Elaine P.	Cultural and Ethical Issues in Working with Culturally Diverse Patients and Their Families: The Use of the Culturagram to Promote Cultural Competent Practice in Health Care Settings	N					N	X	N/A	N	N	Y	N	N/A	N/A	N/A	N	Study question
2014	Connolly, A. M., Slade, R., Uppal, P., Bye, A. M.	Caring for children and adolescents with epilepsy: creating an innovative electronic educational resource	N					N	X	N/A	N	N	Y	N	N/A	N/A	N/A	N	Study question
2000	Conrad, K. M., Lavender, S. A., Reichelt, P. A., Meyer, F. T.	Initiating an ergonomic analysis. A process for jobs with highly variable tasks	N					N	X	N/A	N	N	Y	N	N/A	N/A	N/A	N	Study question
2015	Converso, D., Loera, B., Viotti, S., Martini, M.	Do positive relations with patients play a protective role for healthcare employees? Effects of patients' gratitude and support on nurses' burnout	Y	Y/N	Y	Y	Y	N	X	N/A	Y	Y	Y	Y	Y	Y	Y	Y	-
2007	Cooke, M., Holzhauser, K., Jones, M. et al.	The effect of aromatherapy massage with music on the stress and anxiety levels of emergency nurses: comparison between summer and winter	Y	Y	Y	Y	Y/N	N	X	N/A	Y	N	N	Y	Y	?	N	N	Study question
2015	Cooper, Jayne, Steeg, Sarah, Gunnell, David et al.	Variations in the hospital management of self-harm and patient outcome: A multi-site observational study in England	N					N	X	N/A	N	N	Y	N	N/A	N/A	N/A	N	Study question
2016	Copeland, D., Liska, H.	Implementation of a Post-Code Pause: Extending Post-Event Debriefing to Include Silence	Y	Y	N			N	X	N/A	N	Y	N	Y	Y	?	N	N	Study question
2015	Cossette, Sylvie, Frasure-Smith, Nancy, Vadeboncoeur, Alain et al.	The impact of an emergency department nursing intervention on continuity of care, self-care capacities and psychological symptoms: Secondary outcomes of a randomized controlled trial	N					N	X	N/A	N	N	Y	N	N/A	N/A	N/A	N	Study question
2016	Coulombe, S., Radziszewski, S., Meunier, S. et al.	Profiles of recovery from mood and anxiety disorders: A person-centered exploration of people's engagement in self-management						N	X	N/A	N	N	Y	N	N/A	N/A	N/A	N	Study question
2004	Courtney, L. R.	Human resources: a common-sense discipline	N					N	X	N/A	N	N	Y	N	N/A	N/A	N/A	N	Study question
2017	Cowman S, Bjorkdahl A, Clarke E, et al.	A descriptive survey study of violence management and priorities among psychiatric staff in mental health services, across seventeen european countries.						Y	X	N/A	N	N	Y	N	N/A	N/A	N/A	N	Study question
2016	Coxon, A., Cropley, M., Schofield, P. et al.	'You're never making just one decision': exploring the lived experiences of ambulance Emergency Operations Centre personnel	N	N				N	X	N/A	N	N	Y	N	N/A	N/A	N/A	N	Target population
2004	Crabbe, J M, Bowley, D M G, Boffard, K D et al.	Are health professionals getting caught in the crossfire? The personal implications of caring for trauma victims						N	N/A	X	Y	N	N	Y	Y	N	?	N	Methodology
2013	Craven, R. F., Hirnle, C. J., Jensen, S.	Fundamentals of nursing: Human health and function: Seventh edition						N	X	N/A	N	N	Y	N	N/A	N/A	N/A	N	Publication type
2010	Crawford, J. O., Graveling, R. A., Cowie, H. A., Dixon, K.	The health safety and health promotion needs of older workers						N	X	N/A	N	N	Y	N	N/A	N/A	N/A	N	Study question
2004	Crilly, J., Chaboyer, W., Creedy, D.	Violence towards emergency department nurses by patients	Y	Y	Y	N		N	X	N/A	N	N	Y	N	N/A	N/A	N/A	N	Study question
2017	Crilly J, Greenslade J, Lincoln C, et al.	Measuring the impact of the working environment on emergency department nurses: A cross-sectional pilot study.						Y	X	N/A	Y	Y	Y	Y	Y	Y	Y
2006	Croft, S. J., Kuhrt, A., Mason, S.	Are today's junior doctors confident in managing patients with minor injury?	Y	Y	N	N		N	X	N/A	N	N	Y	N	N/A	N/A	N/A	N	Study question
2006	Cronin, G., Cronin, C.	Why does A&E attract newly qualified registered nurses?	Y	Y	Y	N	N	N	X	N/A	N	Y	N	N	N/A	N/A	N/A	N	Study question
2005	Cronin, J. G., Wright, J.	Rapid assessment and initial patient treatment team -- a way forward for emergency care	N					N	X	N/A	N	N	Y	N	N/A	N/A	N/A	N	Study question
2004	Crook, H. D., Taylor, D. M., Pallant, J. F., Cameron, P. A.	Workplace factors leading to planned reduction of clinical work among emergency physicians	Y	Y	Y	Y	Y	N	X	N/A	Y	Y	Y	Y	Y	N	?	N	Methodology
2004	Crowder, R., Van der Putt, R., Ashby, C. A., Blewett, A.	Deliberate self-harm patients who discharge themselves from the general hospital without adequate psychosocial assessment	N					N	X	N/A	N	N	Y	N	N/A	N/A	N/A	N	Study question
2017	Crowe L.	Tips on building resilience and improving well-being.						Y	X	N/A	N	N	Y	N	N/A	N/A	N/A	N	Publication type
2000	Crowley, J. J.	A clash of cultures: A&E and mental health	N					N	X	N/A	N	N	Y	N	N/A	N/A	N/A	N	Study question
2006	Čubrilo-Turek, Mirjana, Urek, Roman, Turek, Stjepan	Burnout Syndrome - Assessment of a Stressful Job among Intensive Care Staff	Y	N				N	X	N/A	N	N	Y	N	N/A	N/A	N/A	N	Target population
2017	Cullen KL, Irvin E, Collie A, et al.	Effectiveness of Workplace Interventions in Return-to-Work for Musculoskeletal, Pain-Related and Mental Health Conditions: An Update of the Evidence and Messages for Practitioners.						Y	X	N/A	N	N	Y	N	N/A	N/A	N/A	N	Study question
2008	Cunningham, C. J. L., De La Rosa, G. M., Jex, S. M.	The dynamic influence of individual characteristics on employee well-being: A review of the theory, research, and future directions						N	X	N/A	N	N	Y	N	N/A	N/A	N/A	N	Publication type
2004	Cupach, W. R., Spitzberg, B. H.	The dark side of relationship pursuit: From attraction to obsession and stalking						N	X	N/A	N	N	Y	N	N/A	N/A	N/A	N	Study question
2017	Curtis K, Mitchell R, McCarthy A, et al.	Development of the major trauma case review tool.						Y	X	N/A	N	N	Y	N	N/A	N/A	N/A	N	Study question
2015	Cuvelier, L., Falzon, P.	The collective construction of safety: a trade-off between "understanding" and "doing" in managing dynamic situations	Y	N				N	X	N/A	N	N	Y	N	N/A	N/A	N/A	N	Study question
1997	Cydulka, R. K., Emerman, C. L., Shade, B., Kubincanek, J.	Stress levels in EMS personnel: a national survey	N					N	X	N/A	N	Y	N	N	N/A	N/A	N/A	N	Target population
2008	Cydulka, Rita K., Korte, Robert	Career Satisfaction in Emergency Medicine: The ABEM Longitudinal Study of Emergency Physicians						N	N/A	X	Y	N	N	Y	Y	Y	?	Y
2011	da Costa, J. B., Mombelli, M. A., Decesaro, M. D. et al.	Stress and coping resources of the caretaker in the hospital environment						N	X	N/A	N	N	Y	N	N/A	N/A	N/A	N	Target population
2017	Dahmardeh H, Barati F, Shahdadi H, et al.	Barriers to patient education from the viewpoint of nurses in emergency department in the hospitals affiliated with university of medical sciences in 2015.						Y	X	N/A	N	N	Y	N	N/A	N/A	N/A	N	Study question
2008	da Silva, Nilson Rogério, Macagnani, Camila Cristina, Kano, Fabiana Gisele	ESTUDO DESCRITIVO SOBRE AS CONDIÇÕES DE TRABALHO EM UM SERVIÇO DE EMERGÊNCIA MÉDICA E A OCORRÊNCIA DE SINTOMAS PSICOSSOCIAIS	Y	Y	Y	Y	N	N	X	N/A	N	N	Y	N	N/A	N/A	N/A	N	Language
2008	Dakkak, Henia, Izutsu, Takashi	Mental health and psychosocial support in UNFPA: toward implementation of the IASC Guidelines on mental health and psychosocial support in emergency settings	N					N	X	N/A	N	N	Y	N	N/A	N/A	N/A	N	Study question
2017	Danino J, Muzaffar J, Metcalfe C, et al.	Patient safety in otolaryngology: a descriptive review.						Y	X	N/A	N	N	Y	N	N/A	N/A	N/A	N	Study question
2015	Darawad, M. W., Al-Hussami, M., Saleh, A. M. et al.	Violence against nurses in emergency departments in jordan: nurses' perspective	Y	Y	Y	Y/N	Y	N	X	N/A	Y	N	N	Y	Y	?	N	N	Methodology
2017	D'Arc De Souza J, Pessoa Júnior JM, Nunes De Miranda FA.	Stress in an emergency room and the challenges for Brazilian and Portuguese nurses.						Y	X	N/A	Y	N	N	Y	Y	N	N		Methodology
2016	Das, S., Baby, P., Barik, B. K.	Factors triggering intensive care unit stress and its effects on registered novice nurses						N	X	N/A	N	N	Y	N	N/A	N/A	N/A	N	Target population
2015	Dasan, S., Gohil, P., Cornelius, V., Taylor, C.	Prevalence, causes and consequences of compassion satisfaction and compassion fatigue in emergency care: a mixed-methods study of UK NHS Consultants	Y	Y	Y	Y	Y	N	X	N/A	Y	Y	Y	Y	Y	?	N	N	Methodology
2007	Davidson, J. E., Powers, K., Hedayat, K. M. et al.	Clinical practice guidelines for support of the family in the patient-centered intensive care unit: American College of Critical Care Medicine Task Force 2004-2005						N	X	N/A	N	N	Y	N	N/A	N/A	N/A	N	Study question
2010	Davidson, K. W., Rieckmann, N., Clemow, L. et al.	Enhanced depression care for patients with acute coronary syndrome and persistent depressive symptoms: coronary psychosocial evaluation studies randomized controlled trial	N					N	X	N/A	N	N	Y	N	N/A	N/A	N/A	N	Study question
2005	Davis, Cathy, Cooke, Marie, Holzhauser, Kerri et al.	The effect of aromatherapy massage with music on the stress and anxiety levels of emergency nurses						N	N/A	X	Y	N	N	N	N/A	N/A	N/A	N	Study question
2008	Davis, S. F., Buskist, W.	21st century psychology: A reference handbook						N	X	N/A	N	N	Y	N	N/A	N/A	N/A	N	Publication type
2017	Dawson D, Cleggett C, Thompson K, et al.	Fatigue proofing: The role of protective behaviours in mediating fatigue-related risk in a defence aviation environment.						Y	X	N/A	N	N	Y	N	N/A	N/A	N/A	N	Study question
2017	Dawson NL, Lachner C, Vadeboncoeur TF, et al.	Violent behavior by emergency department patients with an involuntary hold status.						Y	X	N/A	N	N	Y	N	N/A	N/A	N/A	N	Study question
2015	de Araújo, L. F., Teva, I., de la Paz Bermúdez, M.	Resilience in adults: A theoretical review						N	X	N/A	N	N	Y	N	N/A	N/A	N/A	N	Study question
2011	De Benedictis, L., Dumais, A., Sieu, N. et al.	Staff perceptions and organizational factors as predictors of seclusion and restraint on psychiatric wards	Y	Y/N	Y	N		N	X	N/A	N	N	Y	N	N/A	N/A	N/A	N	Study question
2001	De Clercq, M., Dubois, V.	Crisis intervention models in the French-speaking countries	N					N	X	N/A	N	N	Y	N	N/A	N/A	N/A	N	Study question
1998	de Graaf, R., Houweling, H., van Zessen, G.	Occupational risk of HIV infection among western health care professionals posted in AIDS endemic areas	Y	N				N	X	N/A	N	N	Y	N	N/A	N/A	N/A	N	Study question
2012	de Heer, G., Kluge, S.	[Communication in intensive care medicine]	Y	N				N	X	N/A	N	N	Y	N	N/A	N/A	N/A	N	Study question
2007	de los Rios-Castillo, J. L., Barrios-Santiago, P., Ocampo-Mancilla, M., Avila-Rojas, T. L.	[Burnout syndrome in licensed nurses. Approaches for a debate]	Y	Y/N	Y	Y	Y	N	X	N/A	Y	N	N	N	N/A	N/A	N/A	N	Language
2009	De Luca, R., Boulvain, M., Irion, O. et al.	Incidence of early neonatal mortality and morbidity after late-preterm and term cesarean delivery	N					N	X	N/A	N	N	Y	N	N/A	N/A	N/A	N	Study question
2009	de Medeiros, S. M., de Macedo, M. L., de Oliveira, J. S., Ribeiro, L. M.	[Possibilities and limits of sleep recovery for night-nursing workers]	Y	Y/N	Y	Y	N	N	X	N/A	N	N	Y	N	N/A	N/A	N/A	N	Language
2006	Delgado, M.	Social Work with Latinos: A Cultural Assets Paradigm						N	X	N/A	N	N	Y	N	N/A	N/A	N/A	N	Study question
2016	DeMeester, Rachel H., Lopez, Fanny Y., Moore, Jennifer E. et al.	A Model of Organizational Context and Shared Decision Making: Application to LGBT Racial and Ethnic Minority Patients						N	X	N/A	N	N	Y	N	N/A	N/A	N/A	N	Study question
2011	DeMello, J. P., Deshpande, S. P.	Career Satisfaction of Psychiatrists						N	X	N/A	N	N	Y	N	N/A	N/A	N/A	N	Target population
2017	de Montigny F, Verdon C, Dubeau D, et al.	Protocol for evaluation of the continuum of primary care in the case of a miscarriage in the emergency room: a mixed-method study.						Y	X	N/A	N	N	Y	N	N/A	N/A	N/A	N	Study question
2017	Dean E.	Pinpointing and relieving stress in emergency stress in emergency departments: Many emergency nurses could benefit from stress-reduction techniques such as counselling and mindfulness, according to new research.						Y	X	N/A	N	N	Y	N	N/A	N/A	N/A	N	Publication type
2001	Dennis, M., Evans, A., Wakefield, P., Chakrabarti, S.	The psychosocial assessment of deliberate self harm: using clinical audit to improve the quality of the service	N					N	X	N/A	N	N	Y	N	N/A	N/A	N/A	N	Study question
2008	Dent, Andrew W., Asadpour, Ali, Weiland, Tracey J., Paltridge, Debbie	Australasian emergency physicians: A learning and educational needs analysis. Part One: Background and methodology. Profile of FACEM	Y	Y	Y	N		N	X	N/A	N	N	Y	N	N/A	N/A	N/A	N	Study question
2015	Deschodt, M., Devriendt, E., Sabbe, M. et al.	Characteristics of older adults admitted to the emergency department (ED) and their risk factors for ED readmission based on comprehensive geriatric assessment: a prospective cohort study						N	X	N/A	N	N	Y	N	N/A	N/A	N/A	N	Study question
2011	Deuster, Patricia A., Su Jong, Kim-Dorner, Remaley, Alan T., Poth, Merrily	Allostatic Load and Health Status of African Americans and Whites	N					N	X	N/A	N	N	Y	N	N/A	N/A	N/A	N	Study question
1992	Deutsch, P. V., Adler, J., Richter, E. D.	Sentinel markers for industrial disasters	N					N	X	N/A	N	N	Y	N	N/A	N/A	N/A	N	Study question
1991	DeVarney, K., Collins, L.	L.A. County plans its disaster response	N					N	X	N/A	N	N	Y	N	N/A	N/A	N/A	N	Study question
2013	DeVivo, D., Quinn Griffin, M. T., Donahue, M., Fitzpatrick, J. J.	Perceptions of empowerment among ED nurses	Y	Y	Y	N		N	X	N/A	N	Y	N	Y	Y	N	?	N	Study question
2016	Dewa, C. S., Trojanowski, L., Cheng, C., Hoch, J. S.	Potential Effects of the Choice of Costing Perspective on Cost Estimates: An Example Based on 6 Early Psychosis Intervention Programs						N	X	N/A	N	N	Y	N	N/A	N/A	N/A	N	Study question
2014	Dewar, B., Barr, I., Robinson, P.	Hospital capacity and management preparedness for pandemic influenza in Victoria	N					N	X	N/A	N	N	Y	N	N/A	N/A	N/A	N	Study question
1984	Diamond, Ronald J., Davidson, Susan L.	Patients perceived as having psychosocial problems in a general hospital emergency room: A study of registered and unregistered patients	N					N	X	N/A	N	N	Y	N	N/A	N/A	N/A	N	Study question
2012	Dibonaventura, M. D., Wagner, J. S., Alvir, J., Whiteley, J.	Depression, quality of life, work productivity, resource use, and costs among women experiencing menopause and hot flashes: a cross-sectional study	N					N	X	N/A	N	N	Y	N	N/A	N/A	N/A	N	Study question
2014	Dibonaventura, M. D., Yuan, Y., Lescrauwaet, B. et al.	Multicountry burden of chronic hepatitis C viral infection among those aware of their diagnosis: a patient survey	N					N	X	N/A	N	N	Y	N	N/A	N/A	N/A	N	Study question
2012	DiBonaventura, Md, Paulose-Ram, R., Su, J. et al.	The impact of COPD on quality of life, productivity loss, and resource use among the elderly United States workforce	N					N	X	N/A	N	N	Y	N	N/A	N/A	N/A	N	Study question
2012	DiBonaventura, Md, Paulose-Ram, R., Su, J. et al.	The burden of chronic obstructive pulmonary disease among employed adults	N					N	X	N/A	N	N	Y	N	N/A	N/A	N/A	N	Study question
2016	Dickens, Carolyn, Weitzel, Denise, Brown, Stephen	Mr. G And The Revolving Door: Breaking The Readmission Cycle At A Safety-Net Hospital						N	X	N/A	N	N	Y	N	N/A	N/A	N/A	N	Study question
2011	Dicker, R. A., Mah, J., Lopez, D. et al.	Screening for mental illness in a trauma center: rooting out a risk factor for unintentional injury	N					N	X	N/A	N	N	Y	N	N/A	N/A	N/A	N	Study question
2010	Dietrich, S. L., Kornet, T. M., Lawson, D. R. et al.	Collaboration to partnerships	N					N	X	N/A	N	N	Y	N	N/A	N/A	N/A	N	Study question
2017	Diggins E, Kelley R, Cottrell D, et al.	Age-related differences in self-harm presentations and subsequent management of adolescents and young adults at the emergency department.						Y	X	N/A	N	N	Y	N	N/A	N/A	N/A	N	Study question
2010	Dimond, B.	Legal Aspects of Occupational Therapy: Third Edition						N	X	N/A	N	N	Y	N	N/A	N/A	N/A	N	Publication type
2014	Din, N. C., Ghazali, S. E., Ibrahim, N. et al.	Health Needs Assessment of Older People in an Agricultural Plantation						N	X	N/A	N	N	Y	N	N/A	N/A	N/A	N	Study question
2013	Dingley, J., Yoder, L.	The Public Health Nursing Work Environment: Review of the Research Literature						N	X	N/A	N	N	Y	N	N/A	N/A	N/A	N	Systematic review
2018	Disbrow DK.	Barriers cardiac nurses face in addressing psychosocial issues of heart failure patients.						Y	X	N/A	N	N	Y	N	N/A	N/A	N/A	N	Study question
2014	Dixon, L.	Introduction to the supplement: Directions for future patient-centered and comparative effectiveness research for people with serious mental illness in a learning mental health care system						N	X	N/A	N	N	Y	N	N/A	N/A	N/A	N	Study question
2014	Doane, G. H., Varcoe, C.	How to nurse: Relational inquiry with individuals and families in changing health and health care contexts						N	X	N/A	N	N	Y	N	N/A	N/A	N/A	N	Publication type
1995	Doan–Wiggins, Lynnette, Zun, Leslie, Cooper, Mary Ann et al.	Practice Satisfaction, Occupational Stress, and Attrition of Emergency Physicians						N	N/A	X	Y	N	N	Y	Y	N	?	N	Methodology
2011	Dolan, M. A., Fein, J. A., Comm Pediat Emergency, Med	Technical Report-Pediatric and Adolescent Mental Health Emergencies in the Emergency Medical Services System						N	X	N/A	N	N	Y	N	N/A	N/A	N/A	N	Study question
2008	Dominelli, L.	Revitalising communities in a globalising world						N	X	N/A	N	N	Y	N	N/A	N/A	N/A	N	Study question
2009	Dominguez-Gomez, E., Rutledge, D. N.	Prevalence of secondary traumatic stress among emergency nurses						N	N/A	X	Y	Y	Y	Y	Y	?	N	N	Study question
2017	Dong H, Zhang Q, Sun Z, et al.	Sleep disturbances among Chinese clinical nurses in general hospitals and its influencing factors.						Y	X	N/A	Y	N	N	Y	Y	N	N		Target population
2017	Doong JC, Chichester K, Oliver ET, et al.	Chronic Idiopathic Urticaria: Systemic Complaints and Their Relationship with Disease and Immune Measures.						Y	X	N/A	N	N	Y	N	N/A	N/A	N/A	N	Study question
2000	Dorevitch, S., Forst, L.	The occupational hazards of emergency physicians	Y	Y	Y	Y	?	N	X	N/A	Y	N	N	Y	Y	N	?	N	Publication type
2015	Dorribo, V., Lazor-Blanchet, C., Hugli, O., Zanetti, G.	Health care workers' influenza vaccination: motivations and mandatory mask policy	Y	N				N	X	N/A	N	N	Y	N	N/A	N/A	N/A	N	Study question
2009	Dosoglu, M., Yildiz, U., Is, M., Orhan, Z.	Low Back Pain Among Nurses A Review						N	X	N/A	Y	N	N	N	N/A	N/A	N/A	N	Target population
1999	Doyle, Joyce P., Frank, Erica, Saltzman, Linda E. et al.	Domestic violence and sexual abuse in women physicians: Associated medical, psychiatric, and professional difficulties	N					N	X	N/A	N	N	Y	N	N/A	N/A	N/A	N	Study question
2007	Doyle, Louise, Keogh, Brian, Morrissey, Jean	Caring for patients with suicidal behaviour: an exploratory study	Y	Y	Y	N		N	X	N/A	N	N	Y	N	N/A	N/A	N/A	N	Study question
2012	Drewitz-Chesney, C.	Posttraumatic stress disorder among paramedics: exploring a new solution with occupational health nurses using the Ottawa Charter as a framework	N					N	X	N/A	N	N	Y	N	N/A	N/A	N/A	N	Target population
2014	Drummond, Colin, Deluca, Paolo, Coulton, Simon et al.	The Effectiveness of Alcohol Screening and Brief Intervention in Emergency Departments: A Multicentre Pragmatic Cluster Randomized Controlled Trial	N					N	X	N/A	N	N	Y	N	N/A	N/A	N/A	N	Study question
2013	Drury, J., Kemp, V., Newman, J. et al.	Psychosocial care for persons affected by emergencies and major incidents: a Delphi study to determine the needs of professional first responders for education, training and support						N	X	N/A	N	N	Y	N	N/A	N/A	N/A	N	Target population
2017	Duhoux A, Menear M, Charron M, et al.	Interventions to promote or improve the mental health of primary care nurses: a systematic review						Y	X	N/A	N	N	Y	N	N/A	N/A	N/A	N	Study question
2017	Dutheil F, Pereira B, Moustafa F, et al.	At-risk and intervention thresholds of occupational stress using a visual analogue scale.						Y	X	N/A	N	N	Y	N	N/A	N/A	N/A	N	Study question
1995	Dutton, Mary Ann, Rubinstein, Francine L.	Working with people with PTSD: Research implications	N					N	X	N/A	N	N	Y	N	N/A	N/A	N/A	N	Study question
2015	Dynes, M. M., Hadley, C., Stephenson, R., Sibley, L. M.	A network study exploring factors that promote or erode interaction among diverse community health workers in rural Ethiopia						N	X	N/A	N	N	Y	N	N/A	N/A	N/A	N	Study question
2015	Eagle, A. M. Y.	Letting the light in. (cover story)	N					N	X	N/A	N	N	Y	N	N/A	N/A	N/A	N	Study question
2012	Early, M. B.	Mental health concepts and techniques for the occupational therapy assistant: Fourth edition						N	X	N/A	N	N	Y	N	N/A	N/A	N/A	N	Publication type
2017	Ebadi A, Froutan R.	Positive Coping: A Unique Characteristic to Pre-Hospital Emergency Personnel.						Y	X	N/A	N	N	Y	N	N/A	N/A	N/A	N	Study question
1994	Ebbage, J., Farr, C., Skinner, D. V., White, P. D.	The psychosocial assessment of patients discharged from accident and emergency departments after deliberate self-poisoning	N					N	X	N/A	N	N	Y	N	N/A	N/A	N/A	N	Study question
2004	Edelsohn, G. A.	Urgency counts: The why behind pediatric psychiatric emergency visits						N	X	N/A	N	N	Y	N	N/A	N/A	N/A	N	Study question
2005	Edlich, R. F., Farinholt, H. M., Winters, K. L. et al.	Modern concepts of treatment and prevention of chemical injuries	N					N	X	N/A	N	N	Y	N	N/A	N/A	N/A	N	Study question
2011	Edmondson, D., Rieckmann, N., Shaffer, J. A. et al.	Posttraumatic stress due to an acute coronary syndrome increases risk of 42-month major adverse cardiac events and all-cause mortality						N	X	N/A	N	N	Y	N	N/A	N/A	N/A	N	Study question
2012	Edwards, M. A., Naik, P., Bachuwa, G. I. et al.	A survey of emergency department staff about challenges and recommendations for emergency department care of extended care facility patients	Y	Y	Y	N	N	N	X	N/A	N	N	Y	N	N/A	N/A	N/A	N	Study question
2012	Eisenzimmer, Rhonda K.	Code-51: Keeping suicidal veterans safe in the emergency department	N					N	X	N/A	N	N	Y	N	N/A	N/A	N/A	N	Study question
2010	El-Gilany, A. H., El-Wehady, A., Amr, M.	Violence against primary health care workers in Al-Hassa, Saudi Arabia	Y	N				N	X	N/A	N	Y	N	N	N/A	N/A	N/A	N	Target population
2015	Ell, Kathleen, Katon, Wayne, Lee, Pey-Jiuan et al.	Demographic, clinical and psychosocial factors identify a high-risk group for depression screening among predominantly Hispanic patients with Type 2 diabetes in safety net care	N					N	X	N/A	N	N	Y	N	N/A	N/A	N/A	N	Study question
2010	Elliott, Naomi	Mutual intacting': a grounded theory study of clinical judgement practice issues	Y	Y/N	Y	N	N	N	X	N/A	N	N	Y	N	N/A	N/A	N/A	N	Study question
2014	Emerson, B. L., Bradley, E. R., Riera, A. et al.	Postpartum depression screening in the pediatric emergency department	N					N	X	N/A	N	N	Y	N	N/A	N/A	N/A	N	Study question
2013	Emerson, E., Hatton, C.	Health inequalities and people with intellectual disabilities						N	X	N/A	N	N	Y	N	N/A	N/A	N/A	N	Study question
2014	Enescu, Aurelia, Mitrut, P., Balasoiu, Maria et al.	Psychosocial Issues in Patients with Chronic Hepatitis B and C	N					N	X	N/A	N	N	Y	N	N/A	N/A	N/A	N	Study question
2016	Enns, C. L., Sawatzky, J. V.	Emergency Nurses' Perspectives: Factors Affecting Caring	Y	Y	Y	N	N	N	X	N/A	N	N	Y	N	N/A	N/A	N/A	N	Study design
2006	Erdur, B., Ergin, A., Turkcuer, I. et al.	A study of depression and anxiety among doctors working in emergency units in Denizli, Turkey	Y	Y	Y	Y	Y	N	X	N/A	Y	Y	Y	Y	Y	?	Y	N	Methodology
2015	Erdur, B., Ergin, A., Yuksel, A. et al.	Assessment of the relation of violence and burnout among physicians working in the emergency departments in Turkey	Y	Y	Y	Y	Y	N	X	N/A	Y	Y	Y	Y	Y	N	Y	N	Target population
2000	Erickson, L., Williams-Evans, S. A.	Attitudes of emergency nurses regarding patient assaults						N	N/A	X	Y	N	N	Y	Y	N	?	N	Methodology
2013	Erickson, P., Weinert, A., Breimyer, P. et al.	Designing Public Safety Mobile Applications for Disconnected, Interrupted, and Low Bandwidth Communication Environments						N	X	N/A	N	N	Y	N	N/A	N/A	N/A	N	Study question
2014	Ernst, Michelle M., Piazza-Waggoner, Carrie, Chabon, Brenda et al.	The hospital-based consultation and liaison service	N					N	X	N/A	N	N	Y	N	N/A	N/A	N/A	N	Study question
2012	Erol, Almıla, Akarca, Funda, Değerli, Vermi et al.	Acil Servis Çalışanlarında Tükenmişlik ve İş Doyumu	Y	Y	y	Y	Y	N	X	N/A	Y	N	N	N	N/A	N/A	N/A	N	Language
2009	Ersoy-Kart, Müge	Relations Among Social Support, Burnout, and Experiences of Anger: An Investigation Among Emergency Nurses						N	N/A	X	Y	N	N	Y	Y	N	?	N	Study question
2009	Escalante, Carmen P., Manzullo, Ellen F.	Cancer-Related Fatigue: The Approach and Treatment	N					N	X	N/A	N	N	Y	N	N/A	N/A	N/A	N	Study question
2006	Escribà-Agüir, V., Martín-Baena, D., Pérez-Hoyos, S.	Psychosocial work environment and burnout among emergency medical and nursing staff	Y	Y	Y	Y	Y	N	X	N/A	Y	Y	Y	Y	Y	Y	Y	Y	Ggf. ist das dieselbe Studie wie Escriba-aguir 2007 (siehe oben) --> welche Studie dann nehmen?
2007	Escribà-Agüir, Vicenta, Pérez-Hoyos, Santiago	Psychological well-being and psychosocial work environment characteristics among emergency medical and nursing staff	Y	Y	Y	Y	Y	N	X	N/A	Y	Y	Y	Y	Y	Y	?	Y
2010	Eslamian, J., Fard, S. H., Tavakol, K., Yazdani, M.	The effect of anger management by nursing staff on violence rate against them in the emergency unit	Y	Y	Y	N	Y	N	X	N/A	N	Y	N	Y	Y	?	N	N	Study question
2011	Estryn-Behar, M., Bouvatier, C., Milanini-Magny, G. et al.	[Participative ergonomics for adapting the working space to meet the needs of nursing staff]	Y	Y	?	?	?	N	X	N/A	N	N	Y	N	N/A	N/A	N/A	N	Language
2011	Estryn-Behar, M., Doppia, M. A., Guetarni, K. et al.	Emergency physicians accumulate more stress factors than other physicians-results from the French SESMAT study	Y	Y	Y	Y	Y	N	X	N/A	Y	Y	Y	Y	Y	Y	Y	Y
2011	Estryn-Behar, M., Fry, C., Guetarni, K. et al.	Work week duration, work-family balance and difficulties encountered by female and male physicians: Results from the French SESMAT study						N	X	N/A	N	N	Y	N	N/A	N/A	N/A	N	Target population
2013	Estryn-Behar, M., Raphael, M., Milanini-Magny, G. et al.	Participatory ergonomics in emergency medicine - Implementation of changes: Part 1. Real-task analysis. [French, English] Ergonomie participative aux urgences - Methode d'implantation de changements: Partie 1. Analyse de l'existant						N	X	N/A	N	N	Y	N	N/A	N/A	N/A	N	Study question
2016	Evans, Nick	A&E services at 'breaking point'						N	X	N/A	N	N	Y	N	N/A	N/A	N/A	N	Study question
2006	Everly, G. S., Jr., Flynn, B. W.	Principles and practical procedures for acute psychological first aid training for personnel without mental health experience	N					N	X	N/A	N	N	Y	N	N/A	N/A	N/A	N	Study question
2012	Fábián, T. K., Fejérdy, P.	Psychogenic denture intolerance: Theoretical background, prevention, and treatment possibilities						N	X	N/A	N	N	Y	N	N/A	N/A	N/A	N	Study question
2014	Fadum, E. A., Stanley, B., Qin, P. et al.	Self-poisoning with medications in adolescents: a national register study of hospital admissions and readmissions	N					N	X	N/A	N	N	Y	N	N/A	N/A	N/A	N	Study question
2010	Fairlie, A. M., Chun, T. H., Hernandez, L. et al.	Alcohol use history differentiates adolescents treated in the emergency department after an alcohol-related incident	N					N	X	N/A	N	N	Y	N	N/A	N/A	N/A	N	Study question
2011	Fallis, Wendy M., McMillan, Diana E., Edwards, Marie P.	Napping During Night Shift: Practices, Preferences, and Perceptions of Critical Care and Emergency Department Nurses	Y	Y	Y	N	N	N	X	N/A	N	Y	N	N	N/A	N/A	N/A	N	Study question
2004	Fallowfield, Lesley, Jenkins, Valerie	Communicating sad, bad, and difficult news in medicine	N					N	X	N/A	N	N	Y	N	N/A	N/A	N/A	N	Study question
2002	Farbstein, Ilana, Dycian, Anat, Gothelf, Doron et al.	A follow-up study of adolescent attempted suicide in Israel	N					N	X	N/A	N	N	Y	N	N/A	N/A	N/A	N	Study question
2009	Farhan, S. Y., Lopez-Plaza, I.	Erythrocytapheresis in sickle cell disease and multi-organ failure in the intensive care unit						N	X	N/A	N	N	Y	N	N/A	N/A	N/A	N	Study question
2017	Farmakopoulou I, Triantafyllou K, Kolaitis G.	Refugee children and adolescents in Greece: two case reports.						Y	X	N/A	N	N	Y	N	N/A	N/A	N/A	N	Study question
2013	Fawcett, B., Waugh, F.	Addressing violence abuse and oppression: Debates and challenges						N	X	N/A	N	N	Y	N	N/A	N/A	N/A	N	Publication type
2009	Feder, G., Ramsay, J., Dunne, D. et al.	How far does screening women for domestic (partner) violence in different health-care settings meet criteria for a screening programme? Systematic reviews of nine UK, National Screening Committee critieria						N	X	N/A	N	N	Y	N	N/A	N/A	N/A	N	Study question
2011	Feder, J. Lester	Charting A Life-and-Health Cycle And Expanded Primary Care Options For Patients In Wisconsin	N					N	X	N/A	N	N	Y	N	N/A	N/A	N/A	N	Study question
2017	Feitosa-Filho GS, Kirschbaum M, Neves YC, et al.	Characteristics of training and motivation of physicians working in emergency medicine.						Y	X	N/A	Y	N	N	Y	Y	N	N		Methodology
2010	Ferguson, C. J.	Violent crime: Clinical and social implications						N	X	N/A	N	N	Y	N	N/A	N/A	N/A	N	Publication type
1999	Fernandes, C. M., Bouthillette, F., Raboud, J. M. et al.	Violence in the emergency department: a survey of health care workers	Y	Y	Y	Y	Y	N	X	N/A	Y	Y	Y	Y	Y	N	?	N	Methodology
2006	Ferns, T., Stacey, C., Cork, A.	Violence and aggression in the emergency department: factors impinging on nursing research	N					N	X	N/A	N	N	Y	N	N/A	N/A	N/A	N	Study question
2002	Fischer, F. M., Bellusci, S. M., Teixeira, L. R. et al.	Unveiling factors that contribute to functional aging among health care shiftworkers in Sao Paulo, Brazil	Y	?	Y	Y	Y	N	X	N/A	Y	Y	Y	Y	Y	?	N	N	Methodology
2017	Fitzgerald K, Yates P, Benger J, et al.	The psychological health and well-being of emergency medicine consultants in the UK.						Y	X	N/A	N	N	Y	N	N/A	N/A	N/A	N	Study design
2012	Fitzgibbon, D. R., Loeser, J. D.	Cancer pain: Assessment, diagnosis, and management						N	X	N/A	N	N	Y	N	N/A	N/A	N/A	N	Publication type
2013	Fitzpatrick, K., LaGory, M.	Unhealthy cities: Poverty, race, and place in america						N	X	N/A	N	N	Y	N	N/A	N/A	N/A	N	Publication type
1993	Flaherty, Joseph A., Davis, John M., Janicak, Philip G.	Psychiatry: Diagnosis & therapy (2nd ed.)	N					N	X	N/A	N	N	Y	N	N/A	N/A	N/A	N	Publication type
2013	Flarity, Kathleen, Eric Gentry, J., Mesnikoff, Nathan	The Effectiveness of an Educational Program on Preventing and Treating Compassion Fatigue in Emergency Nurses	Y	Y	N	Y		N	X	N/A	N	Y	N	Y	Y	?	N	N	Study question
1997	Fleet, R. P., Beitman, B. D.	Unexplained chest pain: When is it panic disorder?						N	X	N/A	N	N	Y	N	N/A	N/A	N/A	N	Study question
2003	Fleet, Richard P., Lavoie, Kim L., Martel, Jean-Pierre et al.	Two-year follow-up status of emergency department patients with chest pain: Was it panic disorder?	N					N	X	N/A	N	N	Y	N	N/A	N/A	N/A	N	Study question
2005	Fleischmann, A., Bertolote, J. M., De Leo, D. et al.	Characteristics of attempted suicides seen in emergency-care settings of general hospitals in eight low- and middle-income countries	N					N	X	N/A	N	N	Y	N	N/A	N/A	N/A	N	Study question
2012	Fleury, M. J., Farand, L., Aube, D., Imboua, A.	Management of mental health problems by general practitioners in Quebec	N					N	X	N/A	N	N	Y	N	N/A	N/A	N/A	N	Study question
2012	Fleury, M. J., Imboua, A., Aubé, D. et al.	General practitioners' management of mental disorders: A rewarding practice with considerable obstacles						N	X	N/A	N	N	Y	N	N/A	N/A	N/A	N	Study question
2014	Florian, Ernst, Markus, Rauchenzauner, Heinz, Zoller et al.	Effects of 24 h working on-call on psychoneuroendocrine and oculomotor function: A randomized cross-over trial	Y	N				N	X	N/A	N	Y	N	N	N/A	N/A	N/A	N	Study question
2012	Flowerdew, L., Brown, R., Russ, S. et al.	Teams under pressure in the emergency department: an interview study	Y	Y	Y	Y	N	N	X	N/A	N	Y	N	N	N/A	N/A	N/A	N	Study design
2012	Flynn, D., Knoedler, M. A., Hess, E. P. et al.	Engaging patients in health care decisions in the emergency department through shared decision-making: a systematic review	Y	Y	N			N	X	N/A	N	N	Y	N	N/A	N/A	N/A	N	Study question
2007	Flynn, H. A., Walton, M. A., Chermack, S. T. et al.	Brief detection and co-occurrence of violence, depression and alcohol risk in prenatal care settings	N					N	X	N/A	N	N	Y	N	N/A	N/A	N/A	N	Study question
2015	Folscher, L. L., Goldstein, L. N., Wells, M., Rees, D.	Emergency department noise: mental activation or mental stress?	Y	Y/N	Y	Y	Y	N	X	N/A	Y	Y	Y	Y	Y	?	N	N	Study setting
1996	Fonne, V. M., Myhre, G.	The effect of occupational cultures on coordination of emergency medical service aircrew	N					N	X	N/A	N	N	Y	N	N/A	N/A	N/A	N	Study question
2010	Foo, N. P., Chang, J. H., Lin, H. J., Guo, H. R.	Rescuer fatigue and cardiopulmonary resuscitation positions: A randomized controlled crossover trial	Y	Y	N	N		N	X	N/A	N	N	Y	N	N/A	N/A	N/A	N	Study question
2015	Forchuk, C., Reiss, J. P., Mitchell, B. et al.	Homelessness and housing crises among individuals accessing services within a Canadian emergency department	N					N	X	N/A	N	N	Y	N	N/A	N/A	N/A	N	Study question
2009	Forsgren, Susanne, Forsman, Berit, Carlström, Eric D.	Working with Manchester triage – Job satisfaction in nursing						N	N/A	X	Y	Y	Y	Y	Y	N	?	N	Methodology
2015	Forster-Heinzer, S.	Against all odds: An empirical study about the situative pedagogical ethos of vocational trainers						N	X	N/A	N	N	Y	N	N/A	N/A	N/A	N	Study question
2013	Fothergill, K. E., Gadomski, A., Solomon, B. S. et al.	Assessing the Impact of a Web-Based Comprehensive Somatic and Mental Health Screening Tool in Pediatric Primary Care						N	X	N/A	N	N	Y	N	N/A	N/A	N/A	N	Study question
2011	Frahm, K. A., Brown, L. M., Gibson, M.	The importance of end-of-life care in nursing home settings is not diminished by a disaster	N					N	X	N/A	N	N	Y	N	N/A	N/A	N/A	N	Study question
2015	Fraino, Joan Alviar	Mobile nurse practitioner: A pilot program to address service gaps experienced by homeless individuals	N					N	X	N/A	N	N	Y	N	N/A	N/A	N/A	N	Study question
2005	France, Daniel J., Levin, Scott, Hemphill, Robin et al.	Emergency physicians’ behaviors and workload in the presence of an electronic whiteboard						N	N/A	X	Y	Y	Y	Y	Y	?	N	N	Methodology
2004	Frank, A. J.	Fatigue management	N					N	X	N/A	N	N	Y	N	N/A	N/A	N/A	N	Study question
2015	Frank, J. W., Binswanger, I. A., Calcaterra, S. L. et al.	Non-medical use of prescription pain medications and increased emergency department utilization: Results of a national survey	N					N	X	N/A	N	N	Y	N	N/A	N/A	N/A	N	Study question
2013	Franke, Molly F., Kaigamba, Felix, Socci, Adrienne R. et al.	Improved Retention Associated With Community-Based Accompaniment for Antiretroviral Therapy Delivery in Rural Rwanda	N					N	X	N/A	N	N	Y	N	N/A	N/A	N/A	N	Study question
2002	Frasure-Smith, N., Lesperance, F., Gravel, G. et al.	Long-term survival differences among low-anxious, high-anxious and repressive copers enrolled in the Montreal Heart Attack Readjustment Trial						N	X	N/A	N	N	Y	N	N/A	N/A	N/A	N	Study question
2009	Freed, G. L., Dunham, K. M., Amer Board, Pediat	Pediatric Hospitalists: Training, Current Practice, and Career Goals						N	X	N/A	N	N	Y	N	N/A	N/A	N/A	N	Study question
2007	Freedy, J. R., Simpson, W. M., Jr.	Disaster-related physical and mental health: a role for the family physician	N					N	X	N/A	N	N	Y	N	N/A	N/A	N/A	N	Study question
2007	Freeman, J.	Emergency department overcrowding: Peering through the holes in the safety net						N	X	N/A	N	N	Y	N	N/A	N/A	N/A	N	Publication type
2014	Freeman, Joseph D.	Motivational curriculum development for youth at risk: Health care provider alcohol and drug guided education in inner city public high schools	N					N	X	N/A	N	N	Y	N	N/A	N/A	N/A	N	Study question
2015	Freiermuth, C., Johnston, J., Rutherford, C., Tanabe, P.	Social work screening identifies unmet psychosocial needs amongst sickle cell patients in the emergency department: A qualitative study						N	X	N/A	N	N	Y	N	N/A	N/A	N/A	N	Study question
2016	Friberg K, Husebø SE, Olsen ØE, et al.	Interprofessional trust in emergency department - as experienced by nurses in charge and doctors on call.						Y	X	N/A	N	N	Y	N	N/A	N/A	N/A	N	Study question
2010	Friedman, Steven Marc, Sowerby, Robert J., Guo, Ray, Bandiera, Glen	Perceptions of emergency medicine residents and fellows regarding competence, adverse events and reporting to supervisors: a national survey	Y	Y	Y	N	Y	N	X	N/A	N	N	Y	N	N/A	N/A	N/A	N	Study question
1981	Fromer, M. J.	Cause of EP burnout: workplace and motivation	Y	Y	N	N	N	N	X	N/A	N	Y	N	Y	N	?	?	N
2005	Fry, Margaret, Jones, Keryn	The clinical initiative nurse: Extending the role of the emergency nurse, who benefits?						N	N/A	X	Y	N	N	N	N/A	N/A	N/A	N	Study question
2016	Fujita, S., Kawakami, N., Ando, E. et al.	The association of workplace social capital with work engagement of employees in health care settings						N	X	N/A	N	N	Y	N	N/A	N/A	N/A	N	Target population
2015	Gadomski, A. M., Fothergill, K. E., Larson, S. et al.	Integrating Mental Health Into Adolescent Annual Visits: Impact of Previsit Comprehensive Screening on Within-Visit Processes						N	X	N/A	N	N	Y	N	N/A	N/A	N/A	N	Study question
2007	Gaetano, D. E., Ackerman, S., Clark, A. et al.	Health surveillance for rural volunteer firefighters and emergency medical services personnel	N					N	X	N/A	N	N	Y	N	N/A	N/A	N/A	N	Study question
2015	Gagliardi, A. R., Nathens, A. B.	Exploring the characteristics of high-performing hospitals that influence trauma triage and transfer	Y	Y	Y	N		N	X	N/A	N	N	Y	N	N/A	N/A	N/A	N	Study question
2013	Gagnon, B., Murphy, J., Eades, M. et al.	A prospective evaluation of an interdisciplinary nutrition-rehabilitation program for patients with advanced cancer	N					N	X	N/A	N	N	Y	N	N/A	N/A	N/A	N	Study question
2006	Galhotra, S., Scholle, C. C., Dew, M. A. et al.	Medical emergency teams: a strategy for improving patient care and nursing work environments	Y	N				N	X	N/A	N	N	Y	N	N/A	N/A	N/A	N	Study question
2014	Galian-Munoz, I., Llor-Esteban, B., Ruiz-Hernandez, J. A.	Violence against nursing staff in hospital emergency services: risk factors and consequences						N	X	N/A	Y	N	N	Y	Y	N	N/A	N	Reporting
2015	Galizzi, M., Tempesti, T.	Workers' Risk Tolerance and Occupational Injuries						N	X	N/A	N	N	Y	N	N/A	N/A	N/A	N	Study question
2007	Gallagher, S., McGilloway, S.	Living in critical times: The impact of critical incidents on frontline ambulance personnel--a qualitative perspective	N					N	X	N/A	N	N	Y	N	N/A	N/A	N/A	N	Target population
1997	Gallagher, Teresa C., Andersen, Ronald M., Koegel, Paul, Gelberg, Lillian	Determinants of regular source of care among homeless adults in Los Angeles	N					N	X	N/A	N	N	Y	N	N/A	N/A	N/A	N	Study question
1992	Gallery, Michael E., Whitley, Theodore W., Klonis, Leah K. et al.	A study of occupational stress and depression among emergency physicians						N	N/A	X	Y	N	N	Y	Y	N	N	N	Methodology
2014	Garbarino, S.	[24-hour work: the interaction of stress and changes in the sleep-wake cycle in the police force]	N					N	X	N/A	N	N	Y	N	N/A	N/A	N/A	N	Study question
2006	Garcia, S. C., Medina-Mora, M. E., Velez, N. M. et al.	Organizational features, stress, and alcohol use in workers from a Mexican textile enterprise						N	X	N/A	N	N	Y	N	N/A	N/A	N/A	N	Target population
2012	Garcia-Izquierdo, M., Rios-Risquez, M. I.	The relationship between psychosocial job stress and burnout in emergency departments: an exploratory study	Y	Y	Y	Y	Y	N	X	N/A	Y	Y	Y	Y	Y	Y	?	Y	-
2013	Gardner, A. K., Ahmed, R. A., George, R. L., Frey, J. A.	In situ simulation to assess workplace attitudes and effectiveness in a new facility	Y	Y/N	Y	Y/N		N	X	N/A	N	Y	N	Y	Y	?	Y	N	Study question
2017	Gardner G, Gardner A, Middleton S, et al.	Mapping workforce configuration and operational models in Australian emergency departments: a national survey.						Y	X	N/A	N	N	Y	N	N/A	N/A	N/A	N	Study question
2002	Gardner, G. E., Pierce, K.	Balancing values and imperatives: a study of nursing service in an ICU	Y	N				N	X	N/A	N	N	Y	N	N/A	N/A	N/A	N	Study question
2011	Gates, D. M., Gillespie, G. L., Succop, P.	Violence against nurses and its impact on stress and productivity	Y	Y	Y	Y	Y	N	X	N/A	Y	Y	Y	Y	Y	N	?	N	Study question
2006	Gates, D. M., Ross, C. S., McQueen, L.	Violence against emergency department workers	Y	Y	Y	Y	Y	N	X	N/A	Y	Y	Y	Y	Y	?	Y	Y	Zusammenhang zwischen Gewalt und feelings of safety --> ist das letztere auch eine Form von Beanspruchung?
2011	Gates, Donna, Gillespie, Gordon, Kowalenko, Terry et al.	Occupational and Demographic Factors Associated With Violence in the Emergency Department	Y	Y	Y	Y/N	Y	N	X	N/A	Y	Y	Y	Y	Y	?	Y	N	Reporting
2006	Gavagan, T. F., Smart, K., Palacio, H. et al.	Hurricane Katrina: medical response at the Houston Astrodome/Reliant Center Complex	N					N	X	N/A	N	N	Y	N	N/A	N/A	N/A	N	Study question
1987	Gayton, D., Wood-Dauphinee, S., de Lorimer, M. et al.	Trial of a geriatric consultation team in an acute care hospital	N					N	X	N/A	N	N	Y	N	N/A	N/A	N/A	N	Study question
2009	Gerdtz, M. F., Chu, M., Collins, M. et al.	Factors influencing consistency of triage using the Australasian Triage Scale: implications for guideline development	Y	Y	N			N	X	N/A	N	N	Y	N	N/A	N/A	N/A	N	Study question
2012	Gerdtz, Marie F., Weiland, Tracey J., Jelinek, George A. et al.	Perspectives of emergency department staff on the triage of mental health-related presentations: Implications for education, policy and practice	Y	Y	Y	N	N	N	X	N/A	N	N	Y	N	N/A	N/A	N/A	N	Study question
2013	Gerdtz, Marie Frances, Daniel, Catherine, Dearie, Vikki et al.	The outcome of a rapid training program on nurses' attitudes regarding the prevention of aggression in emergency departments: A multi-site evaluation	Y	Y	Y	N		N	X	N/A	N	Y	N	Y	Y	N	?	N	Study question
2011	Gershon, R. R., Magda, L. A., Riley, H. E., Merrill, J. A.	Mass fatality preparedness in the death care sector	N					N	X	N/A	N	N	Y	N	N/A	N/A	N/A	N	Study question
1995	Gershon, R. R., Vlahov, D., Felknor, S. A. et al.	Compliance with universal precautions among health care workers at three regional hospitals	Y	Y/N	N			N	X	N/A	N	N	Y	N	N/A	N/A	N/A	N	Study question
2016	Geulayov, G., Kapur, N., Turnbull, P. et al.	Epidemiology and trends in non-fatal self-harm in three centres in England, 2000-2012: findings from the Multicentre Study of Self-harm in England						N	X	N/A	N	N	Y	N	N/A	N/A	N/A	N	Study question
2017	Ghaniyoun A, Shakeri K, Heidari M.	The Association of Psychological Empowerment and Job Burnout in Operational Staff of Tehran Emergency Center.						Y	X	N/A	N	Y	N	Y	Y	N	N		Target population
2011	Gholamzadeh, Sakineh, Sharif, Farkhondeh, Rad, Fereshteh Dehghan	Sources of occupational stress and coping strategies among nurses who work in Admission and Emergency Departments of Hospitals related to Shiraz University of Medical Sciences						N	N/A	X	Y	Y	Y	Y	Y	N	?	N	Methodology
1994	Gielen, A. C., O'Campo, P. J., Faden, R. R. et al.	Interpersonal conflict and physical violence during the childbearing year	N					N	X	N/A	N	N	Y	N	N/A	N/A	N/A	N	Study question
2012	Gillard, Steve, Adams, Katie, Edwards, Christine et al.	Informing the development of services supporting self-care for severe, long term mental health conditions: a mixed method study of community based mental health initiatives in England	N					N	X	N/A	N	N	Y	N	N/A	N/A	N/A	N	Study question
2013	Gillespie, G. L., Bresler, S., Gates, D. M., Succop, P.	Posttraumatic stress symptomatology among emergency department workers following workplace aggression	Y	Y	Y	Y	Y	N	X	N/A	Y	Y	Y	Y	Y	N	N	N	Reporting of results
2012	Gillespie, G. L., Gates, D. M., Miller, M., Howard, P. K.	Emergency department workers' perceptions of security officers' effectiveness during violent events	Y	Y	Y	N	N	N	X	N/A	N	N	Y	N	N/A	N/A	N/A	N	Study question
2010	Gillespie, Gordon Lee, Gates, Donna M., Miller, Margaret, Howard, Patricia Kunz	Violence Against Healthcare Workers in a Pediatric Emergency Department	Y	Y	Y	Y	N	N	X	N/A	N	N	Y	N	N/A	N/A	N/A	N	Study design
2003	Gillespie, Mark, Melby, Vidar	Professional issues in clinical nursing Burnout among nursing staff in accident and emergency and acute medicine: a comparative study	Y	Y	Y	Y	?	N	X	N/A	Y	Y	Y	Y	Y	?	N	N	Study question
2002	Glass, Nancy Ellen	Factors that influence functional status in intentionally injured women	N					N	X	N/A	N	N	Y	N	N/A	N/A	N/A	N	Study question
2005	Glicken, M. D.	Working with troubled men: A contemporary practitioner's guide						N	X	N/A	N	N	Y	N	N/A	N/A	N/A	N	Publication type
2006	Glicken, M. D.	Learning from resilient people: Lessons we can apply to counseling and psychotherapy						N	X	N/A	N	N	Y	N	N/A	N/A	N/A	N	Publication type
2009	Glicken, M. D.	Evidence-Based Practice with Emotionally Troubled Children and Adolescents						N	X	N/A	N	N	Y	N	N/A	N/A	N/A	N	Publication type
2009	Glicken, M. D.	Evidence-Based Counseling and Psychotherapy for an Aging Population						N	X	N/A	N	N	Y	N	N/A	N/A	N/A	N	Publication type
2016	Glover C, Purim-Shem-Tov YA.	Emergency Department Utilization: A Qualitative Analysis of Illinois Medical Home Network Patients.						Y	X	N/A	N	N	Y	N	N/A	N/A	N/A	N	Study question
2017	Gnerre P, Rivetti C, Rossi AP, et al.	Work stress and burnout among physicians and nurses in Internal and Emergency Departments.						Y	X	N/A	Y	N	N	Y	Y	N	N		Study type
1999	Goh, Leong, Cameron, Peter A., Mark, Paul	Burnout in emergency physicians and trainees in Australasia						N	N/A	X	Y	Y	Y	Y	Y	N	N	N	Methodology
2011	Gökçen, Cem, Köylü, Ramazan	Acil Servisten İntihar Girişimi Nedeniyle Psikososyal Destek Birimine Yönlendirilen 18 Yaş Altı Olguların Değerlendirilmesi	N					N	X	N/A	N	N	Y	N	N/A	N/A	N/A	N	Study question
2013	Gökçen, Cem, Zengin, Suat, Oktay, Mehmet Murat et al.	Burnout, job satisfaction and depression in the healthcare personnel who work in the emergency department	Y	Y	Y	Y	Y	N	X	N/A	Y	Y	Y	Y	Y	?	N	N	Target population
1989	Gold, I., Baraff, L. J.	Psychiatric screening in the emergency department: its effect on physician behavior	N					N	X	N/A	N	N	Y	N	N/A	N/A	N/A	N	Study question
1996	Goldberg, Richard, Boss, R. Wayne, Chan, Linda et al.	Burnout and Its Correlates in Emergency Physicians: Four Years' Experience with a Wellness Booth						N	N/A	X	Y	N	N	Y	Y	N	?	N	Methodology
2009	Goldman, Ellen, Plack, Margaret, Roche, Colleen et al.	Learning in a chaotic environment	Y	Y	Y	Y/N	N	N	X	N/A	N	N	Y	N	N/A	N/A	N/A	N	Study question
2005	Goldstein, A. B., Silverman, M. A., Phillips, S., Lichenstein, R.	Mental health visits in a pediatric emergency department and their relationship to the school calendar	N					N	X	N/A	N	N	Y	N	N/A	N/A	N/A	N	Study question
2017	Golenbock S, Kazman JB, Krauss S, et al.	General health status in army personnel: relations with health behaviors and psychosocial variables.						Y	X	N/A	N	N	Y	N	N/A	N/A	N/A	N	Study question
2014	Gong, Y., Han, T., Chen, W. et al.	Prevalence of anxiety and depressive symptoms and related risk factors among physicians in China: A cross-sectional study						N	X	N/A	N	N	Y	N	N/A	N/A	N/A	N	Target population
2005	Gontcharov, I. B., Kovachevich, I. V., Pool, S. L. et al.	In-flight medical incidents in the NASA-Mir program						N	X	N/A	N	N	Y	N	N/A	N/A	N/A	N	Study question
2015	Gonzi, G., Sestigiani, F., D'Errico, A. et al.	Correlation between quality of cardiopulmonary resuscitation and self-efficacy measured during in-hospital cardiac arrest simulation; preliminary results	Y	N				N	X	N/A	N	N	Y	N	N/A	N/A	N/A	N	Study question
2014	Goode, D., Melby, V., Ryan, A.	Management of patients with mental health needs	Y	Y	Y	N	N	N	X	N/A	N	N	Y	N	N/A	N/A	N/A	N	Study question
2017	Goodman C, Davies SL, Gordon AL, et al.	Optimal NHS service delivery to care homes: a realist evaluation of the features and mechanisms that support effective working for the continuing care of older people in residential settings.						Y	X	N/A	N	N	Y	N	N/A	N/A	N/A	N	Study question
2001	Goodwin, R., Lyons, J. S.	An emergency housing program as an alternative to inpatient treatment for persons with severe mental illness	N					N	X	N/A	N	N	Y	N	N/A	N/A	N/A	N	Study question
2017	Goransson K, Forberg U, Johansson E, et al.	Measurement of peripheral venous catheter-related phlebitis: a cross-sectional study.						Y	X	N/A	N	N	Y	N	N/A	N/A	N/A	N	Study question
2006	Gordon, W. A., Zafonte, R., Cicerone, K. et al.	Traumatic brain injury rehabilitation: State of the science						N	X	N/A	N	N	Y	N	N/A	N/A	N/A	N	Study question
2013	Gorelick, David A.	Cocaine	N					N	X	N/A	N	N	Y	N	N/A	N/A	N/A	N	Publication type
2016	Gorelick, M. H., Schremmer, R., Ruch-Ross, H. et al.	Current Workforce Characteristics and Burnout in Pediatric Emergency Medicine						N	X	N/A	Y	N	N	N	N/A	N/A	N/A	N	Study question
1995	Grainger, C., Harries, E., Ingrams, G.	New deal shifts may increase house officers' stress [16]						N	X	N/A	N	N	Y	N	N/A	N/A	N/A	N	Publication type
2009	Grau Martin, A., Flichtentrei, D., Suner, R. et al.	[Influence of personal, professional and cross-national factors in burnout syndrome in Hispanic Americans and Spanish health workers (2007)]	Y	Y/N	Y	Y	Y	N	X	N/A	Y	N	N	N	N/A	N/A	N/A	N	Language
2017	Gray SE, Collie A.	The nature and burden of occupational injury among first responder occupations: A retrospective cohort study in Australian workers.						Y	X	N/A	N	N	Y	N	N/A	N/A	N/A	N	Study question
2014	Green, C. A., Estroff, S. E., Yarborough, B. J. H. et al.	Directions for Future Patient-Centered and Comparative Effectiveness Research for People With Serious Mental Illness in a Learning Mental Health Care System						N	X	N/A	N	N	Y	N	N/A	N/A	N/A	N	Study question
2007	Green, M. E., Van Iersel, R. I.	Response of rural physicians in a non-fee-for-service environment to acute increases in demand due to physician shortages	Y	Y/N	Y	N		N	X	N/A	N	N	Y	N	N/A	N/A	N/A	N	Study question
2003	Greene, K., Derlega, V. J., Yep, G. A., Petronio, S.	Privacy and disclosure of HIV in interpersonal relationships: A sourcebook for researchers and practitioners						N	X	N/A	N	N	Y	N	N/A	N/A	N/A	N	Publication type
2017	Greene MC, Jordans MJD, Kohrt BA, et al.	Addressing culture and context in humanitarian response: preparing desk reviews to inform mental health and psychosocial support.						Y	X	N/A	N	N	Y	N	N/A	N/A	N/A	N	Study question
2011	Gregov, L., Kovacevic, A., Sliskovic, A.	Stress among Croatian physicians: comparison between physicians working in emergency medical service and health centers: pilot study	Y	Y/N	Y	Y	Y	N	X	N/A	Y	Y	Y	Y	Y	N	?	N	Target population
2010	Grimmer-Somers, Karen, Johnston, Kylie, Somers, Elizabeth et al.	A holistic client-centred program for vulnerable frequent hospital attenders: cost efficiencies and changed practices	N					N	X	N/A	N	N	Y	N	N/A	N/A	N/A	N	Study question
2017	Gruenberger JB, Vietri J, Keininger DL, et al.	Greater dyspnea is associated with lower health-related quality of life among European patients with COPD.						Y	X	N/A	N	N	Y	N	N/A	N/A	N/A	N	Study question
2011	Guastelli, L. R., Silva, A. L. M., Mafuf Neto, A. et al.	Integral patient care: Mental health in a critical patient service						N	X	N/A	N	N	Y	N	N/A	N/A	N/A	N	Study question
2004	Guastello, S. J., Bond Jr, R. W.	Coordination learning in stag hunt games with application to emergency management	N					N	X	N/A	N	N	Y	N	N/A	N/A	N/A	N	Study question
2016	Guerriero, E. Niki, Smith, Peter M., Stergiou-Kita, Mary, Colantonio, Angela	Rehabilitation Utilization following a Work-Related Traumatic Brain Injury: A Sex-Based Examination of Workers’ Compensation Claims in Victoria, Australia						N	X	N/A	N	N	Y	N	N/A	N/A	N/A	N	Study question
2016	Guglielmetti, C., Gilardi, S., Licata, M., De Luca, G.	The healthcare operators' experience with aggressive patients and their visitors: a cross-sectional study in four clinical departments.						N	X	N/A	N	Y	N	N	N/A	N/A	N/A	N	Target population
2008	Gulalp, B., Karcioglu, O., Sari, A., Koseoglu, Z.	Burnout: need help?	Y	Y	Y	Y	Y	N	X	N/A	Y	Y	Y	Y	Y	?	N	N	Study question
1996	Guntupalli, K. K., Fromm, R. E.	Burnout in the internist-intensivist						N	X	N/A	N	N	Y	N	N/A	N/A	N/A	N	Target population
2001	Guo, S., Biegel, D. E., Johnsen, J. A., Dyches, H.	Assessing the impact of community-based mobile crisis services on preventing hospitalization	N					N	X	N/A	N	N	Y	N	N/A	N/A	N/A	N	Study question
2008	Gurdin, J. Barry, Niego, Starr, Mince, Janette	A Health Care Program for First-Time Adolescent Mothers and Their Infants: A second pregnancy prevention program for teen mothers	N					N	X	N/A	N	N	Y	N	N/A	N/A	N/A	N	Study question
2009	Gurses, A. P., Xiao, Y., Hu, P.	User-designed information tools to support communication and care coordination in a trauma hospital	Y	Y/N	N			N	X	N/A	N	N	Y	N	N/A	N/A	N/A	N	Study question
2017	Guthrie E, Afzal C, Blakeley C, et al.	CHOICE: Choosing Health Options In Chronic Care Emergencies.						Y	X	N/A	N	N	Y	N	N/A	N/A	N/A	N	Study question
2002	Guzman, J., Yassi, A., Cooper, J. E., Khokhar, J.	Return to work after occupational injury. Family physicians' perspectives on soft-tissue injuries	N					N	X	N/A	N	N	Y	N	N/A	N/A	N/A	N	Study question
2012	Haar, R. J., Rubenstein, L. S.	Health in fragile and post-conflict states: a review of current understanding and challenges ahead	N					N	X	N/A	N	N	Y	N	N/A	N/A	N/A	N	Study question
2007	Habis, A., Tall, L., Smith, J., Guenther, E.	Pediatric emergency medicine physicians' current practices and beliefs regarding mental health screening						N	X	N/A	N	N	Y	N	N/A	N/A	N/A	N	Study question
1986	Hafner, H., Rossler, W., Haas, S.	[Psychiatric emergency care and crisis intervention--concepts, experiences and results]	N					N	X	N/A	N	N	Y	N	N/A	N/A	N/A	N	Study question
2017	Haidrani L.	'Treat patients like family'.						Y	X	N/A	N	N	Y	N	N/A	N/A	N/A	N	Study question
2015	Halasa, R., Brown, A., Ong, C. et al.	Then and now: Psychosocial emergencies in the elderly						N	X	N/A	N	N	Y	N	N/A	N/A	N/A	N	Study question
2016	Hall, A., McKenna, B., Dearie, V. et al.	Educating emergency department nurses about trauma informed care for people presenting with mental health crisis: a pilot study	Y	Y	N			N	X	N/A	N	N	Y	N	N/A	N/A	N/A	N	Study question
1999	Hall, K. N., Wakeman, M. A.	Residency-trained emergency physicians: their demographics, practice evolution, and attrition from emergency medicine	Y	Y	Y	?	Y	N	X	N/A	Y	N	N	Y	Y	?	Y	N	Methodology
1992	Hall, Kent N., Wakeman, Maryjo A., Levy, Richard C., Khoury, Jane	Factors associated with career longevity in residency-trained emergency physicians						N	N/A	X	Y	N	N	Y	Y	N	?	N	Methodology
2006	Halpern, Daniela	Komplexe Einsätze der Psychosozialen Notfallversorgung in der Praxis	N					N	X	N/A	N	N	Y	N	N/A	N/A	N/A	N	Study question
2010	Hals, Gary	Geriatric Psychosocial Issues in the Emergency Department	N					N	X	N/A	N	N	Y	N	N/A	N/A	N/A	N	Study question
2013	Halvorsen, P. A., Edwards, A., Aaraas, I. J. et al.	What professional activities do general practitioners find most meaningful? Cross sectional survey of Norwegian general practitioners	N					N	X	N/A	N	N	Y	N	N/A	N/A	N/A	N	Study question
2005	Hamberger, L. Kevin, Hindman, Michael	Collaborative Care of a Patient With Multiple, Chronic Physical and Emotional Health Problems	N					N	X	N/A	N	N	Y	N	N/A	N/A	N/A	N	Study question
2010	Hamblen, J. L., Norris, F. H., Gibson, L., Lee, L.	Training community therapists to deliver cognitive behavioral therapy in the aftermath of disaster	N					N	X	N/A	N	N	Y	N	N/A	N/A	N/A	N	Study question
2017	Hamdan M, Hamra AA.	Burnout among workers in emergency Departments in Palestinian hospitals: prevalence and associated factors.						Y	X	N/A	Y	Y	Y	Y	Y	Y	Y
2015	Hamdan M, Hamra AaA.	Workplace violence towards workers in the emergency departments of Palestinian hospitals: a cross-sectional study.						Y	N/A	X	Y	N	N	Y	Y	Y	Y
2006	Hamer, Helen P., McCallin, Antoinette M.	Cardiac pain or panic disorder? Managing uncertainty in the emergency department	N					N	X	N/A	N	N	Y	N	N/A	N/A	N/A	N	Study question
2016	Hamilton, S., Tran, V., Jamieson, J.	Compassion fatigue in emergency medicine: The cost of caring						N	X	N/A	N	N	Y	N	N/A	N/A	N/A	N	Publication type
2010	Hamm, M. P., Osmond, M. H., Curran, J. et al.	PEDIATRIC mental health emergencies: A systematic review of crisis interventions used in the emergency department						N	X	N/A	N	N	Y	N	N/A	N/A	N/A	N	Study question
1985	Hammer, Jeffrey S., Jones, John W., Lyons, John S. et al.	Measurement of occupational stress in hospital settings: Two validity studies of a measure of self-reported stress in medical emergency rooms						N	N/A	X	Y	Y	Y	Y	Y	?	Y	N	Methodology
2015	Han, Xuesong, Lin, Chun Chieh, Li, Chunyu et al.	Association between serious psychological distress and health care use and expenditures by cancer history': Erratum	N					N	X	N/A	N	N	Y	N	N/A	N/A	N/A	N	Study question
2015	Han, Xuesong, Lin, Chun Chieh, Li, Chunyu et al.	Association between serious psychological distress and health care use and expenditures by cancer history	N					N	X	N/A	N	N	Y	N	N/A	N/A	N/A	N	Study question
2013	Hanazaki, K., Tominaga, R., Nio, M. et al.	Report from the Committee for Improving the Work Environment of Japanese Surgeons: survey on effects of the fee revision for medical services provided by surgeons	Y	N				N	X	N/A	N	N	Y	N	N/A	N/A	N/A	N	Study question
2017	Hanna TN, Shekhani H, Lamoureux C, et al.	Emergency Radiology Practice Patterns: Shifts, Schedules, and Job Satisfaction.						Y	X	N/A	Y	N	N	N	N/A	N/A	N/A	N	Target population
2012	Hansen, C. D., Rasmussen, K., Kyed, M. et al.	Physical and psychosocial work environment factors and their association with health outcomes in Danish ambulance personnel - a cross-sectional study	N					N	X	N/A	N	N	Y	N	N/A	N/A	N/A	N	Target population
2009	Hansen, N., Sverke, M., Naswall, K.	Predicting nurse burnout from demands and resources in three acute care hospitals under different forms of ownership: a cross-sectional questionnaire survey	Y	N				N	X	N/A	N	Y	N	N	N/A	N/A	N/A	N	Target population
1989	Hantschmann, J.	[Emergency services for crisis intervention--8 years' experience of a social psychiatry service in a rural area]	N					N	X	N/A	N	N	Y	N	N/A	N/A	N/A	N	Study question
2010	Haq, Sophia Ul, Subramanyam, D., Agius, Mark	Assessment of self harm in an accident and emergency service—The development of a proforma to assess suicide intent and mental state in those presenting to the emergency department with self harm	N					N	X	N/A	N	N	Y	N	N/A	N/A	N/A	N	Study question
2017	Harcourt D, McDonald C, Cartlidge-Gann L, et al.	Working Together to Connect Care: a metropolitan tertiary emergency department and community care program.						Y	X	N/A	N	N	Y	N	N/A	N/A	N/A	N	Study question
2012	Harris, J. K., Beatty, K. E., Barbero, C. et al.	Methods in public health services and systems research: A systematic review						N	X	N/A	N	N	Y	N	N/A	N/A	N/A	N	Study question
2017	Harris PR, Zegre-Hemsey JK, Schindler D, et al.	Patient characteristics associated with false arrhythmia alarms in intensive care.						Y	X	N/A	N	N	Y	N	N/A	N/A	N/A	N	Study question
2016	Hassan, G., Ventevogel, P., Jefee-Bahloul, H. et al.	Mental health and psychosocial wellbeing of Syrians affected by armed conflict	N					N	X	N/A	N	N	Y	N	N/A	N/A	N/A	N	Study question
2017	Hassankhani H, Parizad N, Gacki-Smith J, et al.	The consequences of violence against nurses working in the emergency department: A qualitative study.						Y	X	N/A	N	N	Y	N	N/A	N/A	N/A	N	Study design
2000	Hassling, P.	Disaster management and the Goteborg Fire of 1998: when first responders are blamed	N					N	X	N/A	N	N	Y	N	N/A	N/A	N/A	N	Study question
2002	Hatch-Maillette, M. A., Scalora, M. J.	Gender, sexual harassment, workplace violence, and risk assessment: Convergence around psychiatric staff's perceptions of personal safety						N	X	N/A	N	N	Y	N	N/A	N/A	N/A	N	Study question
1992	Hatfield, B., Mohamad, H., Huxley, P.	The 1983 Mental Health Act in five local authorities: a study of the practice of approved social workers	N					N	X	N/A	N	N	Y	N	N/A	N/A	N/A	N	Study question
2010	Haustein, K. O., Groneberg, D.	Tobacco or health?: Physiological and social damages caused by tobacco smoking						N	X	N/A	N	N	Y	N	N/A	N/A	N/A	N	Publication type
1992	Hawley, M. P.	Sources of stress for emergency nurses in four urban Canadian emergency departments	Y	Y	Y	Y	?	N	X	N/A	Y	Y	Y	Y	Y	?	N	N	Methodology
2015	Hawton, K., Witt, K. G., Taylor Salisbury, T. L. et al.	Interventions for self-harm in children and adolescents	N					N	X	N/A	N	N	Y	N	N/A	N/A	N/A	N	Study question
2016	Hawton, Witt, Salisbury et al.	Psychosocial interventions for self-harm in adults						N	X	N/A	N	N	Y	N	N/A	N/A	N/A	N	Study question
2011	Healy, S., Tyrrell, M.	Stress in emergency departments: experiences of nurses and doctors	Y	Y	Y	Y	?	N	X	N/A	Y	Y	Y	Y	Y	?	N	N	Methodology
1993	Heggar, Aya	Emergency Room: Individuals. Families and Groups in Trauma	N					N	X	N/A	N	N	Y	N	N/A	N/A	N/A	N	Study question
2015	Hegney, Desley, Eley, Robert, Osseiran-Moisson, Rebecca, Francis, Karen	Work and personal well-being of nurses in Queensland: Does rurality make a difference?	Y	N				N	X	N/A	N	N	Y	N	N/A	N/A	N/A	N	Target population
2014	Heikkilä, Teppo Juhani, Hyppölä, Harri, Aine, Tiina et al.	How do doctors choose where they want to work? – Motives for choice of current workplace among physicians registered in Finland 1977–2006	Y	Y/N	Y	N		N	X	N/A	N	N	Y	N	N/A	N/A	N/A	N	Study question
2015	Heinrich, B. J.	Injury Management	N					N	X	N/A	N	N	Y	N	N/A	N/A	N/A	N	Study question
2002	Heins, A., Euerle, B.	Application of chronobiology to resident physician work scheduling						N	X	N/A	Y	N	N	N	N/A	N/A	N/A	N	Abstract
2017	Helbing E.	An Investigation of Job Satisfaction among Nurses in the Emergency Department.						Y	X	N/A	Y	Y	Y	Y	Y	N	N		Methodology
1997	Helps, S.	Experiences of stress in accident and emergency nurses	Y	Y	Y	Y	?	N	X	N/A	Y	Y	Y	Y	Y	?	N	N	Methodology
2001	Hemmelgarn, Anthony L., Glisson, Charles, Dukes, Denzel	Emergency room culture and the emotional support component of family-centered care	Y	Y	Y	N	Y/N	N	X	N/A	N	N	Y	N	N/A	N/A	N/A	N	Study question
1997	Hendryx, M. S., Rohland, B. M.	Psychiatric hospitalization decision making by CMHC staff						N	X	N/A	N	N	Y	N	N/A	N/A	N/A	N	Study question
2016	Hensen, Mariëtte J., de Mooij, Liselotte D., Theunissen, Jan et al.	Pathways through care of severely mentally ill individuals experiencing multiple public crisis events: a qualitative description						N	X	N/A	N	N	Y	N	N/A	N/A	N/A	N	Study question
2015	Heponiemi, T., Aalto, A. M., Pekkarinen, L. et al.	Are there high-risk groups among physicians that are more vulnerable to on-call work?						N	X	N/A	Y	N	N	Y	Y	N	?	N	Target population
2009	Heponiemi, T., Kouvonen, A., Vänskä, J. et al.	The Association of Distress and Sleeping Problems With Physicians' Intentions To Change Profession: The Moderating Effect of Job Control						N	X	N/A	N	N	Y	N	N/A	N/A	N/A	N	Target population
2014	Heponiemi, T., Kouvonen, A., Virtanen, M. et al.	The prospective effects of workplace violence on physicians' job satisfaction and turnover intentions: The buffering effect of job control						N	X	N/A	N	N	Y	N	N/A	N/A	N/A	N	Target population
2013	Herberman Mash, H. B., Fullerton, C. S., Kowalski-Trakofler, K. et al.	Florida Department of Health workers' response to 2004 hurricanes: a qualitative analysis	N					N	X	N/A	N	N	Y	N	N/A	N/A	N/A	N	Study question
2013	Hertzum, M., Simonsen, J.	Work-practice changes associated with an electronic emergency department whiteboard	Y	Y	Y	N		N	X	N/A	N	N	Y	N	N/A	N/A	N/A	N	Study question
2017	Heydari P, Varmazyar S, Nikpey A, et al.	Step Test: a method for evaluating maximum oxygen consumption to determine the ability kind of work among students of medical emergencies.						Y	X	N/A	N	N	Y	N	N/A	N/A	N/A	N	Study question
1993	Heyworth, J., Whitley, T. W., Allison, E. J., Jr., Revicki, D. A.	Correlates of work-related stress among consultants and senior registrars in accident and emergency medicine	Y	Y	Y	Y	Y	N	X	N/A	Y	Y	Y	Y	Y	N	?	N	Publication date
1993	Heyworth, J., Whitley, T. W., Allison, E. J., Jr., Revicki, D. A.	Predictors of work satisfaction among SHOs during accident and emergency medicine training	Y	Y	Y	Y	Y	N	X	N/A	Y	Y	Y	Y	Y	N	?	N	Publication date
2014	Hibbard, J. H., Greene, J.	The impact of an incentive on the use of an online self-directed wellness and self-management program	N					N	X	N/A	N	N	Y	N	N/A	N/A	N/A	N	Study question
2000	Hibbard, R., Guinhawa, D., Bahrey, F.	A home treatment team for individuals with acute mental illness	N					N	X	N/A	N	N	Y	N	N/A	N/A	N/A	N	Study question
2008	Hicks, C. F., Ward, M. J., Platt, S. L.	Adolescents' and young adults' perceptions on their emercency care						N	X	N/A	N	N	Y	N	N/A	N/A	N/A	N	Study question
2004	Hill, K. P., Lukonis, C. J., Korson, M. S. et al.	Neuropsychiatric Illness in a Patient with Cobalamin G Disease, an Inherited Disorder of Vitamin B<inf>12</inf> Metabolism						N	X	N/A	N	N	Y	N	N/A	N/A	N/A	N	Study question
2017	Hinsliff-Smith K, McGarry J.	Understanding management and support for domestic violence and abuse within emergency departments: A systematic literature review from 2000-2015.						Y	X	N/A	N	N	Y	N	N/A	N/A	N/A	N	Study question
2009	Hirayasu, Yoshio, Kawanishi, Chiaki, Yonemoto, Naohiro et al.	A randomized controlled multicenter trial of post-suicide attempt case management for the prevention of further attempts in Japan (ACTION-J)	N					N	X	N/A	N	N	Y	N	N/A	N/A	N/A	N	Study question
2011	Hochart, C., Lang, M.	Impact of a comprehensive worksite wellness program on health risk, utilization, and health care costs	N					N	X	N/A	N	N	Y	N	N/A	N/A	N/A	N	Study question
2015	Hoencamp, R., Idenburg, F. J., Vermetten, E. et al.	Impact of combat events on first responders: experiences of the armed conflict in Uruzgan, Afghanistan	Y	N				N	X	N/A	N	N	Y	N	N/A	N/A	N/A	N	Study question
2001	Hoff, Timothy H., Whitcomb, Winthrop F., Williams, Kevin et al.	Characteristic and Work Experiences of Hospitalists in the United States	Y	?	Y	Y	?	N	X	N/A	Y	Y	Y	Y	Y	N	?	N	Target population
2012	Hoffman, R. R., Militello, L. G.	Perspectives on cognitive task analysis: Historical origins and modern communities of practice						N	X	N/A	N	N	Y	N	N/A	N/A	N/A	N	Publication type
2016	Holland, Jason M., Graves, Stacy, Klingspon, Kara L., Rozalski, Vincent	Prolonged grief symptoms related to loss of physical functioning: examining unique associations with medical service utilization	N					N	X	N/A	N	N	Y	N	N/A	N/A	N/A	N	Study question
2017	Holt M, Reed M, Woodruff SI, et al.	Adaptation of Screening, Brief Intervention, Referral to Treatment to Active Duty Military Personnel in an Emergency Department: Findings From a Formative Research Study.						Y	X	N/A	N	N	Y	N	N/A	N/A	N/A	N	Study question
2002	Holzinger, A., Angermeyer, M. C.	Social-psychiatric research in German-speaking countries						N	X	N/A	N	N	Y	N	N/A	N/A	N/A	N	Study question
2010	Homish, G. G., Frazer, B. S., McCartan, D. P., Billittier, A. J. th	Emergency mental health: lessons learned from flight 3407	N					N	X	N/A	N	N	Y	N	N/A	N/A	N/A	N	Study question
2013	Hood, L.	Leddy & Pepper's conceptual bases of professional nursing: Eighth edition						N	X	N/A	N	N	Y	N	N/A	N/A	N/A	N	Publication type
2014	Hoonpongsimanont, W., Murphy, M., Kim, C. H. et al.	Emergency medicine resident well-being: stress and satisfaction	Y	Y	Y	Y	Y	N	X	N/A	Y	Y	Y	Y	Y	?	N	N	Methodology
2014	Hooper, T. J., Nadler, R., Badloe, J. et al.	Implementation and execution of military forward resuscitation programs	N					N	X	N/A	N	N	Y	N	N/A	N/A	N/A	N	Study question
2017	Horng S, Sontag DA, Halpern Y, et al.	Creating an automated trigger for sepsis clinical decision support at emergency department triage using machine learning.						Y	X	N/A	N	N	Y	N	N/A	N/A	N/A	N	Study question
2001	Horowitz, L., Kassam-Adams, N., Bergstein, J.	Mental health aspects of emergency medical services for children: Summary of a consensus conference						N	X	N/A	N	N	Y	N	N/A	N/A	N/A	N	Study question
2008	Horton, D. K., Orr, M., Tsongas, T. et al.	Secondary contamination of medical personnel, equipment, and facilities resulting from hazardous materials events, 2003-2006	Y/N	Y/N	N	Y		N	X	N/A	N	N	Y	N	N/A	N/A	N/A	N	Study question
2009	Howard, P. K., Gilboy, N.	Workplace violence						N	N/A	X	Y	N	N	Y	Y	N	?	N	Methodology
1995	Howland, R. H.	THE TREATMENT OF PERSONS WITH DUAL DIAGNOSES IN A RURAL-COMMUNITY						N	X	N/A	N	N	Y	N	N/A	N/A	N/A	N	Study question
2015	Howlett M, Doody K, Murray J, et al.	Burnout in emergency department healthcare professionals is associated with coping style: a cross-sectional survey.						Y	N/A	X	N	N	Y	N	N/A	N/A	N/A	N	Study question
2017	Hoysted C, Babl FE, Kassam-Adams N, et al.	Perspectives of hospital emergency department staff on trauma-informed care for injured children: An Australian and New Zealand analysis.						Y	X	N/A	N	N	Y	N	N/A	N/A	N/A	N	Study question
2014	Hoytema Van Konijnenburg, E. M. M., Van Der Lee, J. H., Brilleslijper-Kater, S. N. et al.	Domestic violence in the accident and emergency department: Don't forget the children. [Dutch] Huiselijk geweld op de SEH: Denk aan de kindcheck						N	X	N/A	N	N	Y	N	N/A	N/A	N/A	N	Study question
2016	Hsieh, H. F., Chen, Y. M., Wang, H. H. et al.	Association among components of resilience and workplace violence-related depression among emergency department nurses in Taiwan: a cross-sectional study						N	X	N/A	Y	N	N	Y	Y	Y	?	Y
2010	Hu, Y. C., Chen, J. C., Chiu, H. T. et al.	Nurses' perception of nursing workforce and its impact on the managerial outcomes in emergency departments						N	X	N/A	N	Y	N	Y	Y	N	?	N	Study question
2015	Huang, K., Liu, W., He, D. et al.	Telehealth interventions versus center-based cardiac rehabilitation of coronary artery disease: A systematic review and meta-analysis	N					N	X	N/A	N	N	Y	N	N/A	N/A	N/A	N	Study question
2012	Huckshorn, Kevin Ann	RN seeks advice for psychiatric patients in EDs: Comment': Reply	Y	Y			N	N	X	N/A	N	N	Y	N	N/A	N/A	N/A	N	Publication type
2015	Hudepohl, N., Hunt Capece, E., Howard, M.	Establishing the role of a multidisciplinary perinatal psychiatric consultation service in an obstetric hospital						N	X	N/A	N	N	Y	N	N/A	N/A	N/A	N	Study question
2009	Huf, G., Alexander, J., Allen, M. H., Raveendran, N. S.	Haloperidol plus promethazine for psychosis-induced aggression	N					N	X	N/A	N	N	Y	N	N/A	N/A	N/A	N	Study question
2007	Huline-Deckens, Sarah, Adiele, Tony	Protocol for the assessment of self-harm in young people: Initial audit and training implications	N					N	X	N/A	N	N	Y	N	N/A	N/A	N/A	N	Study question
1984	Hulsmeier, H., Ciompi, L.	[Inpatient social psychiatric crisis intervention exemplified by the crisis intervention center of the Social Psychiatric University Clinic of Bern]	N					N	X	N/A	N	N	Y	N	N/A	N/A	N/A	N	Study question
2007	Hung, E. K., Townes, D. A.	Search and rescue in Yosemite National Park: a 10-year review	N					N	X	N/A	N	N	Y	N	N/A	N/A	N/A	N	Study question
2015	Hunsaker, Stacie, Chen, Hsiu-Chin, Maughan, Dale, Heaston, Sondra	Factors That Influence the Development of Compassion Fatigue, Burnout, and Compassion Satisfaction in Emergency Department Nurses	Y	Y	Y	Y	Y	N	X	N/A	Y	Y	Y	Y	Y	Y	?	Y	-
2017	Hunter EG, Gibson RW, Arbesman M, et al.	Systematic Review of Occupational Therapy and Adult Cancer Rehabilitation: Part 2. Impact of Multidisciplinary Rehabilitation and Psychosocial, Sexuality, and Return-to-Work Interventions.						Y	X	N/A	N	N	Y	N	N/A	N/A	N/A	N	Study question
2014	Hunter, L. J., Dargan, P. I., Benzie, A. et al.	Recreational drug use in men who have sex with men (MSM) attending UK sexual health services is significantly higher than in non-MSM	N					N	X	N/A	N	N	Y	N	N/A	N/A	N/A	N	Study question
2000	Hurry, Jane, Storey, Pamela	Assessing young people who deliberately harm themselves	N					N	X	N/A	N	N	Y	N	N/A	N/A	N/A	N	Study question
2014	Hutchinson TA, Haase S, French S, et al.	Stress, Burnout and Coping among Emergency Physicians at a Major Hospital in Kingston, Jamaica						Y	N/A	X	Y	N	N	Y	Y	N	N		Methodology
2014	Huynh, Jasmine Y., Xanthopoulou, Despoina, Winefield, Anthony H.	The Job Demands-Resources Model in emergency service volunteers: Examining the mediating roles of exhaustion, work engagement and organizational connectedness	N					N	X	N/A	N	Y	N	N	N/A	N/A	N/A	N	Target population
2015	Hwang, Andrew S., Atlas, Steven J., Cronin, Patrick et al.	Appointment 'no-shows' are an independent predictor of subsequent quality of care and resource utilization outcomes						N	X	N/A	N	N	Y	N	N/A	N/A	N/A	N	Study question
2017	Hwang AS, Atlas SJ, Hong J, et al.	Defining Team Effort Involved in Patient Care from the Primary Care Physician's Perspective.						Y	X	N/A	N	N	Y	N	N/A	N/A	N/A	N	Study question
2003	Iacovides, A., Fountoulakis, K. N., Kaprinis, S., Kaprinis, G.	The relationship between job stress, burnout and clinical depression						N	X	N/A	N	N	Y	N	N/A	N/A	N/A	N	Study question
2016	Iacoviello, Brian M., Charney, Dennis S.	Therapeutic adaptations of resilience: Helping patients overcome the effects of trauma and stress						N	X	N/A	N	N	Y	N	N/A	N/A	N/A	N	Study question
2015	Igarashi, Y., Mori, K.	[A Literature Review of Health Effects on Workers in Disasters]	N					N	X	N/A	N	N	Y	N	N/A	N/A	N/A	N	Study question
2017	Ilic IM, Arandjelovic MZ, Jovanovic JM, et al.	Relationships of work-related psychosocial risks, stress, individual factors and burnout - Questionnaire survey among emergency physicians and nurses.						Y	X	N/A	Y	Y	Y	Y	Y	N	N		Target population
2006	Imai, H., Nakao, H., Nakagi, Y. et al.	Prevalence of burnout among public health nurses in charge of mental health services and emergency care systems in Japan	N					N	X	N/A	N	Y	N	N	N/A	N/A	N/A	N	Target population
2004	Imai, H., Nakao, H., Tsuchiya, M. et al.	Burnout and work environments of public health nurses involved in mental health care	Y	N				N	X	N/A	N	Y	N	N	N/A	N/A	N/A	N	Target population
2015	Imboden, C., Hatzinger, M.	[Suicidality at the general hospital - perspective of consultation and liaison psychiatry]	N					N	X	N/A	N	N	Y	N	N/A	N/A	N/A	N	Study question
2014	Innes, K., Morphet, J., O'Brien, A. P., Munro, I.	Caring for the mental illness patient in emergency departments--an exploration of the issues from a healthcare provider perspective	Y	Y	Y	N		N	X	N/A	N	N	Y	N	N/A	N/A	N/A	N	Study question
2005	Irving, Shalon M.	Unlocking the Relationship Between Childhood Maltreatment and Adult Health Care Utilization	N					N	X	N/A	N	N	Y	N	N/A	N/A	N/A	N	Study question
2000	Isaksen, Jesper	Constructing meaning despite the drudgery of repetitive work	N					N	X	N/A	N	N	Y	N	N/A	N/A	N/A	N	Study question
2000	Jacobs, Karl M., Hirsch, Kenneth A.	Psychiatric complications of Ma-huang	N					N	X	N/A	N	N	Y	N	N/A	N/A	N/A	N	Study question
2004	Jacobs, L. M., Emanuelsen, K., McKay, C., Burns, K.	Bioterrorism preparedness--Part II. Smallpox vaccination in a hospital setting	N					N	X	N/A	N	N	Y	N	N/A	N/A	N/A	N	Study question
1984	Jacoby, Laura E., Jones, Susan L.	The psychiatric clinical specialist in the emergency room	N					N	X	N/A	N	N	Y	N	N/A	N/A	N/A	N	Study question
2015	Jafari Varjoshani, N., Hosseini, M. A., Khankeh, H. R., Ahmadi, F.	Tumultuous atmosphere (physical, mental), the main barrier to emergency department inter-professional communication	Y	Y	Y	N	N	N	X	N/A	N	Y	N	N	N/A	N/A	N/A	N	Study question
2012	Jaffe, Eli, Sasson, Uzi, Knobler, Haim	Volunteers and the risk of posttraumatic stress disorder	N					N	X	N/A	N	N	Y	N	N/A	N/A	N/A	N	Study question
2014	Jain, M. D., Tomlinson, G. A., Lam, D. et al.	Workplace-Based Assessment of Internal Medicine Resident Diagnostic Accuracy	Y	Y/N	N			N	X	N/A	N	N	Y	N	N/A	N/A	N/A	N	Study question
2009	Jakupciak, John P., Colwell, Rita R.	Biological agent detection technologies	N					N	X	N/A	N	N	Y	N	N/A	N/A	N/A	N	Study question
2013	Jalili, M., Sadeghipour Roodsari, G., Bassir Nia, A.	Burnout and Associated Factors among Iranian Emergency Medicine Practitioners	Y	Y	Y	Y	Y	N	X	N/A	Y	Y	Y	Y	Y	Y	?	Y	-
2017	James F, Gerrard F.	Emergency medicine: What keeps me, what might lose me? A narrative study of consultant views in Wales.						Y	X	N/A	N	N	Y	N	N/A	N/A	N/A	N	Study design
2005	Jamil, Hikmet, Hakim-Larson, Julie, Farrag, Mohamed et al.	Medical Complaints Among Iraqi American Refugees With Mental Disorders	N					N	X	N/A	N	N	Y	N	N/A	N/A	N/A	N	Study question
2014	Janowski, J. P., Garrett, W. S., Feller, D. J. et al.	Management of sexually transmitted infections in New York State health care organizations: who is thinking about the quality of STI care?	N					N	X	N/A	N	N	Y	N	N/A	N/A	N/A	N	Study question
2012	Jedd, G., Pieuchot, L.	Multiple modes for gatekeeping at fungal cell-to-cell channels	N					N	X	N/A	N	N	Y	N	N/A	N/A	N/A	N	Study question
2011	Jelinek, G., Mackinlay, C., Weiland, T. et al.	Barriers to the operation of mental health legislation in Australian emergency departments: a qualitative analysis	Y	Y	Y	N	N	N	X	N/A	N	N	Y	N	N/A	N/A	N/A	N	Study question
2016	Jensen, L., Clough, R.	Assessing and Treating the Patient with Acute Psychotic Disorders						N	X	N/A	N	N	Y	N	N/A	N/A	N/A	N	Study question
1994	Jensen, M. P., Turner, J. A., Romano, J. M., Lawler, B. K.	RELATIONSHIP OF PAIN-SPECIFIC BELIEFS TO CHRONIC PAIN ADJUSTMENT						N	X	N/A	N	N	Y	N	N/A	N/A	N/A	N	Study question
2017	Jiang H, Ma L, Gao C, et al.	Satisfaction, burnout and intention to stay of emergency nurses in Shanghai.						Y	X	N/A	Y	Y	Y	Y	Y	N	N		Methodology
2014	JiSun, Choi, Boyle, Diane K.	Differences in nursing practice environment among US acute care unit types: A descriptive study	Y	Y/N	Y	N		N	X	N/A	N	Y	N	N	N/A	N/A	N/A	N	Study question
2002	Joe, K., Kennedy, M., Bensberg, M.	How healthy are our emergency departments?	Y	Y	Y	Y	?	N	X	N/A	Y	Y	Y	Y	Y	?	N	N	Methodology
2014	Johansen, M. L.	CONFLICTING PRIORITIES: EMERGENCY NURSES PERCEIVED DISCONNECT BETWEEN PATIENT SATISFACTION AND THE DELIVERY OF QUALITY PATIENT CARE						N	X	N/A	N	N	Y	N	N/A	N/A	N/A	N	Study question
2016	Johansen, M. L., Cadmus, E.	Conflict management style, supportive work environments and the experience of work stress in emergency nurses						N	N/A	X	Y	Y	Y	Y	Y	N	?	N	Methodology
2001	Johnson, S., Zinkler, M., Priebe, S.	Mental health service provision in England	N					N	X	N/A	N	N	Y	N	N/A	N/A	N/A	N	Study question
2016	Johnson, T. J., Hickey, R. W., Switzer, G. E. et al.	The Impact of Cognitive Stressors in the Emergency Department on Physician Implicit Racial Bias	Y	Y	Y	N	Y	N	X	N/A	N	N	Y	N	N/A	N/A	N/A	N	Study question
2016	Johnston, Amy, Abraham, Louisa, Greenslade, Jaimi et al.	Review article: Staff perception of the emergency department working environment: Integrative review of the literature	Y	Y	Y	Y/N	N	N	X	N/A	N	N	Y	N	N/A	N/A	N/A	N	Systematic review
2013	Johnston, Daniel T., Deuster, Patricia A., Harris, William S. et al.	Red blood cell omega-3 fatty acid levels and neurocognitive performance in deployed U.S. Servicemembers	N					N	X	N/A	N	N	Y	N	N/A	N/A	N/A	N	Study question
2008	Jones, I. R., Ahmed, N., Kelly, M. et al.	With an attack I associate it more with going into hospital: Understandings of asthma and psychosocial stressors; are they related to use of services?						N	X	N/A	N	N	Y	N	N/A	N/A	N/A	N	Study question
1982	Jones, P. K., Jones, S. L., Yoder, L.	Hospital location as a determinant of emergency room utilization patterns	N					N	X	N/A	N	N	Y	N	N/A	N/A	N/A	N	Study question
2007	Jones, R., Avies-Jones, A.	An audit of the NICE self-harm guidelines at a local Accident and Emergency department in North Wales	Y	Y	N			N	X	N/A	N	N	Y	N	N/A	N/A	N/A	N	Study question
2006	Jones, S. S., Allen, T. L., Flottemesch, T. J., Welch, S. J.	An independent evaluation of four quantitative emergency department crowding scales						N	X	N/A	N	N	Y	N	N/A	N/A	N/A	N	Study question
2006	Jonsson A, Halabi J.	Work related post-traumatic stress as described by Jordanian emergency nurses.						Y	N/A	X	N	N	Y	N	N/A	N/A	N/A	N	Study design
2011	Jordan, L., Etienne, L., Brownlee, J. et al.	Sickle cell day hospital at memorial regional hospital - A solution that works						N	X	N/A	N	N	Y	N	N/A	N/A	N/A	N	Study question
2012	Jordans, M. J., Luitel, N. P., Poudyal, B. et al.	Evaluation of a brief training on mental health and psychosocial support in emergencies: a pre- and post-assessment in Nepal	N					N	X	N/A	N	N	Y	N	N/A	N/A	N/A	N	Study question
2012	Joubert, Lynette, Petrakis, Melissa, Cementon, Enrico	Suicide Attempt Presentations at the Emergency Department: Outcomes From a Pilot Study Examining Precipitating Factors in Deliberate Self-Harm and Issues in Primary Care Physician Management	N					N	X	N/A	N	N	Y	N	N/A	N/A	N/A	N	Study question
2006	Kalemoglu M, Keskin O.	Burnout at the emergency service.						Y	N/A	X	N	N	Y	N	N/A	N/A	N/A	N	Study question
2017	Kallberg AS, Ehrenberg A, Florin J, et al.	Physicians' and nurses' perceptions of patient safety risks in the emergency department.						Y	X	N/A	N	N	Y	N	N/A	N/A	N/A	N	Study question
2011	Kalynych, C., Vukich, D., Caro, D. et al.	Application of margin in life theory to remediation and attrition rates among emergency medicine residents						N	X	N/A	N	Y	N	N	N/A	N/A	N/A	N	Study question
2017	Kane JC, Luitel NP, Jordans MJ, et al.	Mental health and psychosocial problems in the aftermath of the Nepal earthquakes: findings from a representative cluster sample survey.						Y	X	N/A	N	N	Y	N	N/A	N/A	N/A	N	Study question
2015	Kang, P., Lv, Y., Hao, L. et al.	Psychological consequences and quality of life among medical rescuers who responded to the 2010 Yushu earthquake: A neglected problem						N	X	N/A	N	N	Y	N	N/A	N/A	N/A	N	Study question
2008	Kansagra, Susan M., Rao, Sowmya R., Sullivan, Ashley F. et al.	A Survey of Workplace Violence Across 65 U.S. Emergency Departments						N	N/A	X	Y	N	N	Y	Y	N	?	N	Methodology
2014	Karaahmet, Elif, Bakim, Bahadir, Altinbas, Kursat, Peker, Emel	Research. Evaluation of Assaults on Doctors in Çanakkale within the Last Year	Y	Y/N	Y	N		N	X	N/A	N	N	Y	N	N/A	N/A	N/A	N	Language
2016	Karpavičiūtė, S., Macijauskienė, J.	The impact of arts activity on nursing staff well-being: An intervention in the workplace						N	X	N/A	N	N	Y	N	N/A	N/A	N/A	N	Study question
2009	Karsten, Margo A.	Development and validation of an instrument to measure the concept of occupational intimacy in relation to physician job satisfaction	Y	Y/N	Y	N		N	X	N/A	N	N	Y	N	N/A	N/A	N/A	N	Study question
2017	Kashani P, Mirbaha S, Forouzanfar MM, et al.	The Prevalence of Personality Disorders among Emergency Nurses Based on MMPI-2 Questionnaire; a Cross-sectional Study.						Y	X	N/A	Y	N	N	N	N/A	N/A	N/A	N	Study question
2015	Kassam-Adams, N., Bakker, A., Marsac, M. L. et al.	Traumatic Stress, Depression, and Recovery Child and Parent Responses After Emergency Medical Care for Unintentional Injury						N	X	N/A	N	N	Y	N	N/A	N/A	N/A	N	Study question
2017	Katz R, Trevisan L.	Clinical characteristics and resource utilization among patients seen in the emergency room for substance use disorders-a mixed qualitative and quantitative study in a va system of care.						Y	X	N/A	N	N	Y	N	N/A	N/A	N/A	N	Study question
2014	Katz, S. K., Parrillo, S. J., Christensen, D. et al.	Public health aspects of nuclear and radiological incidents	N					N	X	N/A	N	N	Y	N	N/A	N/A	N/A	N	Study question
2005	Kaul, Rachel E., Welzant, Victor	Disaster Mental Health: A Discussion of Best Practices as Applied After the Pentagon Attack	N					N	X	N/A	N	N	Y	N	N/A	N/A	N/A	N	Study question
2009	Kavlu, I., Pinar, R.	Effects of job satisfaction and burnout on quality of life in nurses who work in emergency services. [Turkish] Acil servislerde calisan hemsirelerin tukenmislik ve is doyumlarinin yasam kalitesine etkisi						N	X	N/A	N	N	Y	N	N/A	N/A	N/A	N	Language
2016	Kawamoto R, Ninomiya D, Kasai Y, et al.	Gender difference in preference of specialty as a career choice among Japanese medical students.						Y	X	N/A	N	N	Y	N	N/A	N/A	N/A	N	Study question
2006	Kay, J., Tasman, A.	Essentials of Psychiatry						N	X	N/A	N	N	Y	N	N/A	N/A	N/A	N	Publication type
2012	Kearns, Megan C., Ressler, Kerry J., Zatzick, Doug, Rothbaum, Barbara Olasov	EARLY INTERVENTIONS FOR PTSD: A REVIEW	N					N	X	N/A	N	N	Y	N	N/A	N/A	N/A	N	Study question
2011	Kebapci, A., Akyolcu, N.	The effects of the work environment on nurse burnout in emergency department. [Turkish] Acil birimlerde calisan hemsirelerde calisma ortaminin tukenmislik duzeylerine etkisi						N	X	N/A	N	N	Y	N	N/A	N/A	N/A	N	Language
2006	Keita, M., Diallo, M. S., Keita, A. K. et al.	[Newborn emergencies in the Pediatric Surgery Service of CHU Donka]	N					N	X	N/A	N	N	Y	N	N/A	N/A	N/A	N	Study question
2010	Kelen, Gabor D., Catlett, Christina L.	Violence in the Health Care Setting	N					N	X	N/A	N	N	Y	N	N/A	N/A	N/A	N	Study question
1989	Keller, Kathleen L., Koenig, William J.	Sources of stress and satisfaction in emergency practice						N	N/A	X	Y	Y	Y	Y	Y	?	N	N	Publication date
2010	Kelly, M. S., Raines, J. C., Stone, S., Frey, A.	School Social Work: An Evidence-Informed Framework for Practice						N	X	N/A	N	N	Y	N	N/A	N/A	N/A	N	Study question
2007	Kenar, L., Karayilanoglu, T., Eryilmaz, M. et al.	Chemical release at the airport and lessons learned from the medical perspective	N					N	X	N/A	N	N	Y	N	N/A	N/A	N/A	N	Study question
1997	Kénési, L., Navarre, C., Muller, J. M., Colonna, L.	Trouble de l'adaptation: étude clinique d'une population de 50 patients hospitalisés dans le service d'accueil et d'urgence du C.H.U. de Rouen. = Adjustment disorders: A clinical study of 50 patients in the emergency unit of Rouen Hospital	N					N	X	N/A	N	N	Y	N	N/A	N/A	N/A	N	Study question
1993	Kennedy, G. J., Lowinger, R.	Psychogeriatric emergencies	N					N	X	N/A	N	N	Y	N	N/A	N/A	N/A	N	Study question
2006	Kennedy, Jan Elizabeth, Lumpkin, Robin James, Grissom, Joyce Rothleder	A Survey of Mild Traumatic Brain Injury Treatment in the Emergency Room and Primary Care Medical Clinic	Y	Y/N	N			N	X	N/A	N	N	Y	N	N/A	N/A	N/A	N	Study question
2017	Kerai SM, Khan UR, Islam M, et al.	Post-traumatic stress disorder and its predictors in emergency medical service personnel: a cross-sectional study from Karachi, Pakistan.						Y	X	N/A	N	N	Y	N	N/A	N/A	N/A	N	Target population
2004	Kerasiotis, B., Motta, R. W.	Assessment of PTSD symptoms in emergency room, intensive care unit, and general floor nurses						N	N/A	X	Y	Y	Y	Y	Y	N	?	N	Study question
2007	Kerrison, S. A., Chapman, R.	What general emergency nurses want to know about mental health patients presenting to their emergency department	Y	Y	N			N	X	N/A	N	N	Y	N	N/A	N/A	N/A	N	Study question
2012	Keshk, L. I., Qalawa, S. A., Aly, A. A.	Performance obstacles experiences among critical care nurses in Damanhur teaching hospital						N	X	N/A	N	N	Y	N	N/A	N/A	N/A	N	Study question
2008	Keyes, L. E.	Underpaid Women, Stressed Out Men, Satisfied Emergency Physicians						N	X	N/A	N	N	Y	N	N/A	N/A	N/A	N	Publication type
2017	Khan Y, Sanford S, Sider D, et al.	Effective communication of public health guidance to emergency department clinicians in the setting of emerging incidents: a qualitative study and framework.						Y	X	N/A	N	N	Y	N	N/A	N/A	N/A	N	Study question
2014	Khandelwal, C., Mizell, J., Steliga, M. et al.	Standardizing the culture of trauma rotation handoffs	Y	Y/N	Y	N	Y	N	X	N/A	N	N	Y	N	N/A	N/A	N/A	N	Study question
2014	Khashaba, E. O., El-Sherif, M. A., Ibrahim, A. A., Neatmatallah, M. A.	Work-Related Psychosocial Hazards Among Emergency Medical Responders (EMRs) in Mansoura City	N					N	X	N/A	N	Y	N	N	N/A	N/A	N/A	N	Target population
2009	Khokher, P., Bourgeault, I. L., Sainsaulieu, I.	Work culture within the hospital context in Canada: professional versus unit influences	Y	Y/N	Y	Y	N	N	X	N/A	N	N	Y	N	N/A	N/A	N/A	N	Target population
2005	Khowaja, Khurshid, Merchant, Rashida J., Hirani, Doulat	Registered nurses perception of work satisfaction at a Tertiary Care University Hospital	Y	Y/N	Y	Y	N	N	X	N/A	N	Y	N	N	N/A	N/A	N/A	N	Target population
2007	Kilcoyne, Mary, Dowling, Maura	Working in an overcrowded accident and emergency department: nurses' narratives						N	N/A	X	N	Y	N	N	N/A	N/A	N/A	N	Study design
2009	Kim, C. S., Pile, J. C., Lozon, M. M. et al.	Role of hospitalists in an offsite alternate care center (ACC) for pandemic flu	N					N	X	N/A	N	N	Y	N	N/A	N/A	N/A	N	Study question
2016	Kim JS, Choi JS.	Factors Influencing Emergency Nurses' Burnout During an Outbreak of Middle East Respiratory Syndrome Coronavirus in Korea.						Y	X	N/A	N	N	Y	N	N/A	N/A	N/A	N	Study question
2017	Kim JY, Higgins TC, Esposito D, et al.	Integrating health care for high-need medicaid beneficiaries with serious mental illness and chronic physical health conditions at managed care, provider, and consumer levels.						Y	X	N/A	N	N	Y	N	N/A	N/A	N/A	N	Study question
2017	Kim Y-J, Min S-Y, Lee DH, et al.	The Role of Post-Resuscitation Electrocardiogramin Patients WithST-SegmentChanges in the ImmediatePost-Cardiac Arrest Period.						Y	X	N/A	N	N	Y	N	N/A	N/A	N/A	N	Study question
1996	Kinicki, A. J., McKee, F. M., Wade, K. J.	Annual review, 1991-1995: Occupational health						N	X	N/A	N	N	Y	N	N/A	N/A	N/A	N	Study question
2015	Kirino, Eiji, Imagawa, Hideyuki, Goto, Taro, Montgomery, William	Sociodemographics, Comorbidities, Healthcare Utilization and Work Productivity in Japanese Patients with Adult ADHD	N					N	X	N/A	N	N	Y	N	N/A	N/A	N/A	N	Study question
2016	Kirk, K., Kane, R.	A qualitative exploration of intentional nursing round models in the emergency department setting: investigating the barriers to their use and success						N	X	N/A	N	N	Y	N	N/A	N/A	N/A	N	Study question
2012	Kirkbride, G., Floyd, V., Tate, C., Wendler, M. C.	Weathering the storm: nurses' satisfaction with a mobile admission nurse service	Y	N				N	X	N/A	N	N	Y	N	N/A	N/A	N/A	N	Study question
2013	Kirsch, T., Siddiqui, M. A., Perrin, P. C. et al.	Satisfaction with the humanitarian response to the 2010 Pakistan floods: a call for increased accountability to beneficiaries	N					N	X	N/A	N	N	Y	N	N/A	N/A	N/A	N	Study question
2008	Kirschenbauer, H. J., Wagner, P., Seehuber, D. et al.	[Involuntary Hospitalization in Frankfurt/Main, Germany--anachronism or up-to-date?--the psychiatric information system PISA]	N					N	X	N/A	N	N	Y	N	N/A	N/A	N/A	N	Study question
2008	Kitcheman, J., Adams, C. E., Pervaiz, A. et al.	Does an encouraging letter encourage attendance at psychiatric out-patient clinics? The Leeds PROMPTS randomized study	N					N	X	N/A	N	N	Y	N	N/A	N/A	N/A	N	Study question
2004	Kitchiner, N. J.	Psychological treatment of three urban fire fighters with post-traumatic stress disorder using eye movement desensitisation reprocessing (EMDR) therapy	N					N	X	N/A	N	N	Y	N	N/A	N/A	N/A	N	Study question
2013	Klasan, A., Madzarac, G., Milosevic, M. et al.	Predictors of lower work ability among emergency medicine employees: the Croatian experience	Y	Y	Y	Y	Y	N	X	N/A	Y	Y	Y	Y	Y	?	N	N	Target population
2000	Kleespies, P. M., Dettmer, E. L.	The stress of patient emergencies for the clinician: incidence, impact, and means of coping	Y	N				N	X	N/A	N	N	Y	N	N/A	N/A	N/A	N	Study question
2013	Knowles, S. R., Wilson, J., Wilkinson, A. et al.	Psychological well-being and quality of life in Crohn's disease patients with an ostomy: a preliminary investigation	N					N	X	N/A	N	N	Y	N	N/A	N/A	N/A	N	Study question
2008	Kobau, R., Zahran, H., Thurman, D. J. et al.	Epilepsy surveillance among adults--19 States, Behavioral Risk Factor Surveillance System, 2005	N					N	X	N/A	N	N	Y	N	N/A	N/A	N/A	N	Study question
2007	Kobayashi, L., Shapiro, M. J., Gutman, D. C., Jay, G.	Multiple encounter simulation for high-acuity multipatient environment training	N					N	X	N/A	N	N	Y	N	N/A	N/A	N/A	N	Study question
2014	Koerner, J., Yasui, S.	Lessons learned: medical and health care management for emergency workers at the TEPCO Fukushima Daiichi APP accident	N					N	X	N/A	N	N	Y	N	N/A	N/A	N/A	N	Study question
2014	Kogien, Moisés, Cedaro, José Juliano	Public emergency department: the psychosocial impact on the physical domain of quality of life of nursing professionals						N	N/A	X	Y	Y	Y	Y	Y	Y	?	Y	Ist fatigue auch eine Form von psychischer Beanspruchung oder nur körperlich gemeint?
2006	Kokayi, K., Altman, C. H., Callely, R. W., Harrison, A.	Findings of and treatment for high levels of mercury and lead toxicity in ground zero rescue and recovery workers and lower Manhattan residents	N					N	X	N/A	N	N	Y	N	N/A	N/A	N/A	N	Study question
2017	Kolhatkar A, Keesey A, Bluman B, et al.	Understanding how emergency medicine physicians survive and thrive in rural practice: a theoretical model.						Y	X	N/A	N	N	Y	N	N/A	N/A	N/A	N	Study design
2011	Kondo, E. H., Vilella, J. C., Borba Lde, O. et al.	[A nursing team's approach to users of a mental health emergency room]	Y	Y	Y	N	N	N	X	N/A	N	N	Y	N	N/A	N/A	N/A	N	Study question
2012	Köse, Ataman, Eraybar, Suna, Köse, Beril et al.	Patients Over the Age of 15 Years Admitted for Attempted Suicide to the Emergency Department and the Psychosocial Support Unit	N					N	X	N/A	N	N	Y	N	N/A	N/A	N/A	N	Study question
2006	Koukkari, W. L., Sothern, R. B.	Introducing biological rhythms						N	X	N/A	N	N	Y	N	N/A	N/A	N/A	N	Publication type
2005	Kowalenko, T., Walters, B. L., Khare, R. K., Compton, S.	Workplace violence: a survey of emergency physicians in the state of Michigan						N	N/A	X	Y	N	N	Y	Y	N	?	N	Methodology
2013	Kowalenko, Terry, Gates, Donna, Gillespie, Gordon Lee et al.	Prospective study of violence against ED workers						N	N/A	X	Y	N	N	Y	Y	N	?	N	Reporting
2017	Kowalski-McGraw M, Green-McKenzie J, Pandalai SP, et al.	Characterizing the Interrelationships of Prescription Opioid and Benzodiazepine Drugs With Worker Health and Workplace Hazards						Y	X	N/A	N	N	Y	N	N/A	N/A	N/A	N	Study question
2008	Krebs, J. P., Madigan, E. A., Tullai-McGuinness, S.	The rural nurse work environment and structural empowerment	Y	N				N	X	N/A	N	N	Y	N	N/A	N/A	N/A	N	Study question
2010	Kripalani, M., Nag, S., Nag, S., Gash, A.	Integrated care pathway for self-harm: our way forward	N					N	X	N/A	N	N	Y	N	N/A	N/A	N/A	N	Study question
2016	Kristman VL, Brison RJ, Bedard M, et al.	Prognostic Markers for Poor Recovery After Mild Traumatic Brain Injury in Older Adults: A Pilot Cohort Study.						Y	X	N/A	N	N	Y	N	N/A	N/A	N/A	N	Study question
2014	Kueny, K., Turner, T., Burbach, S.	A patient centered pain management protocol: A biopsycho-social approach to the management of chronic pain						N	X	N/A	N	N	Y	N	N/A	N/A	N/A	N	Study question
2009	Kuhn, Gloria, Goldberg, Richard, Compton, Scott	Tolerance for Uncertainty, Burnout, and Satisfaction With the Career of Emergency Medicine						N	N/A	X	Y	N	N	Y	Y	N	?	N	Methodology
2016	Kunst EL, Mitchell M, Johnston ANB.	Manikin Simulation in Mental Health Nursing Education: An Integrative Review.						Y	X	N/A	N	N	Y	N	N/A	N/A	N/A	N	Study question
1996	Kupers, T. A.	Consultation to residential psychosocial rehabilitation agencies						N	X	N/A	N	N	Y	N	N/A	N/A	N/A	N	Study question
2003	Kuwahara, N., Noma, H., Tetsutani, N. et al.	Toward intelligent nursing environment by using wearable sensor system						N	X	N/A	N	N	Y	N	N/A	N/A	N/A	N	Study question
2008	Laditka, S. B., Laditka, J. N., Xirasagar, S. et al.	Providing shelter to nursing home evacuees in disasters: lessons from Hurricane Katrina	N					N	X	N/A	N	N	Y	N	N/A	N/A	N/A	N	Study question
2006	Lahri, S.	The emergency medicine consultation: Revisited						N	X	N/A	N	N	Y	N	N/A	N/A	N/A	N	Study question
2009	Laird, M. D., Perryman, A. A., Hochwarter, W. A. et al.	The Moderating Effects of Personal Reputation on Accountability-Strain Relationships						N	X	N/A	N	N	Y	N	N/A	N/A	N/A	N	Study question
2014	Lakeman, Richard	Unknowing: A potential common factor in successful engagement and psychotherapy with people who have complex psychosocial needs	N					N	X	N/A	N	N	Y	N	N/A	N/A	N/A	N	Study question
2015	Lambrou, P., Papastavrou, E., Merkouris, A., Middleton, N.	Professional environment and patient safety in emergency departments						N	X	N/A	N	N	Y	N	N/A	N/A	N/A	N	Study question
2013	Lancman, Selma, Mângia, Elisabete Ferreira, Muramoto, Melissa Tieko	Impact of conflict and violence on workers in a hospital emergency room	Y	Y	Y	Y	?	N	X	N/A	Y	Y	Y	Y	Y	N	?	N	Study design
2011	Lapalme-Remis, Samuel, Tremblay-Jolicoeur, Claudine, Amsel, Rhonda et al.	Effect of Research Questionnaires on Satisfaction with Treatment Care in Suicidal Adolescents and their Parents	N					N	X	N/A	N	N	Y	N	N/A	N/A	N/A	N	Study question
2003	Laposa, J. M., Alden, L. E., Fullerton, L. M.	Work stress and posttraumatic stress disorder in ED nurses/personnel	Y	Y	Y	Y	Y	N	X	N/A	Y	Y	Y	Y	Y	N	?	N	Methodology
2010	Law, Ronald	The Department of Health response to the Maguindanao massacre in the Philippines	N					N	X	N/A	N	N	Y	N	N/A	N/A	N/A	N	Study question
2017	Lawn S, Zabeen S, Smith D, et al.	Managing chronic conditions care across primary care and hospital systems: lessons from an Australian Hospital Avoidance Risk Program using the Flinders Chronic Condition Management Program.						Y	X	N/A	N	N	Y	N	N/A	N/A	N/A	N	Study question
2015	Lawrence, S., Spencer, L. M., Sinnott, M., Eley, R.	It Takes Two to Tango: Improving Patient Referrals from the Emergency Department to Inpatient Clinicians	Y	Y	Y	N	N	N	X	N/A	N	N	Y	N	N/A	N/A	N/A	N	Study question
2012	Lawson, Robin	Palliative Social Work in the Emergency Department	N					N	X	N/A	N	N	Y	N	N/A	N/A	N/A	N	Study question
2012	Leclere, O. A., Lopez, R. A.	The jornalero: perceptions of health care resources of immigrant day laborers	N					N	X	N/A	N	N	Y	N	N/A	N/A	N/A	N	Study question
2010	Lee, Jonathan, Korczak, Daphne	Emergency Physician Referrals to the Pediatric Crisis Clinic: Reasons for Referral, Diagnosis and Disposition	N					N	X	N/A	N	N	Y	N	N/A	N/A	N/A	N	Study question
2016	Lee C, Kim J, Kim D, et al.	Characteristics of suicide attempters with high medical severity.						Y	X	N/A	N	N	Y	N	N/A	N/A	N/A	N	Study question
1999	Lee, P.	Partnership in care: a critical exploration of how this may be applied to children attending the Accident and Emergency department	N					N	X	N/A	N	N	Y	N	N/A	N/A	N/A	N	Study question
2017	Lee K, Lee SH, Park T, et al.	Stressors of Korean Disaster Relief Team Members during the Nepal Earthquake Dispatch: a Consensual Qualitative Research Analysis.						Y	X	N/A	N	N	Y	N	N/A	N/A	N/A	N	Study question
2010	Lee, W. K.	Outcome for patients with severe mental illnesses participating in a district-based risk-need-driven personalised care programme using case management approach. [Chinese, English]						N	X	N/A	N	N	Y	N	N/A	N/A	N/A	N	Study question
2017	Lefaucheur JP, Antal A, Ayache SS, et al.	Evidence-based guidelines on the therapeutic use of transcranial direct current stimulation (tDCS).						Y	X	N/A	N	N	Y	N	N/A	N/A	N/A	N	Study question
2008	Lega, Federico, Mengoni, Alessandro	Why non-urgent patients choose emergency over primary care services? Empirical evidence and managerial implications	N					N	X	N/A	N	N	Y	N	N/A	N/A	N/A	N	Study question
2011	Légaré, France, Stacey, Dawn, Gagnon, Susie et al.	Validating a conceptual model for an inter-professional approach to shared decision making: a mixed methods study	N					N	X	N/A	N	N	Y	N	N/A	N/A	N/A	N	Study question
2003	Lehman, A. F., Buchanan, R. W., Dickerson, F. B. et al.	Evidence-based treatment for schizophrenia	N					N	X	N/A	N	N	Y	N	N/A	N/A	N/A	N	Study question
2017	Lei T, Zhang Y, Wang X, et al.	The application of unmanned aerial vehicle remote sensing for monitoring secondary geological disasters after earthquakes.						Y	X	N/A	N	N	Y	N	N/A	N/A	N/A	N	Study question
2009	Leigh, J. P., Tancredi, D. J., Kravitz, R. L.	Physician career satisfaction within specialties	Y	Y	Y	Y	Y	N	X	N/A	Y	Y	Y	Y	Y	N	?	N	Target population
2009	Lerner, S., Magrane, D., Friedman, E.	Teaching Teamwork in Medical Education						N	X	N/A	N	N	Y	N	N/A	N/A	N/A	N	Study question
2000	Leventhal, T., Brooks-Gunn, J., McCormick, M. C., McCarton, C. M.	Patterns of service use in preschool children: correlates, consequences, and the role of early intervention	N					N	X	N/A	N	N	Y	N	N/A	N/A	N/A	N	Study question
2002	Levi, L., Michaelson, M., Admi, H. et al.	National strategy for mass casualty situations and its effects on the hospital	N					N	X	N/A	N	N	Y	N	N/A	N/A	N/A	N	Study question
1998	Levin, Pamela F., Hewitt, Jeanne Beauchamp, Misner, Susan Terry	Insights of nurses about assault in hospital-based emergency departments	Y	Y	Y	Y	N	N	X	N/A	N	Y	N	N	N/A	N/A	N/A	N	Study design
2006	Levin, Scott, France, Daniel J., Hemphill, Robin et al.	Tracking Workload in the Emergency Department	Y	Y	Y	Y	Y	N	X	N/A	Y	Y	Y	Y	Y	?	Y	N	Methodology
2004	Lhowe, D. W., Briggs, S. M.	Planning for mass civilian casualties overseas: IMSuRT-International Medical/Surgical Response Teams	N					N	X	N/A	N	N	Y	N	N/A	N/A	N/A	N	Study question
2005	Li, A. K., Covinsky, K. E., Sands, L. P. et al.	Reports of financial disability predict functional decline and death in older patients discharged from the hospital	N					N	X	N/A	N	N	Y	N	N/A	N/A	N/A	N	Study question
1998	Li, J., Stokes, S. A., Woeckener, A.	A tale of novel intoxication: Seven cases of gamma-hydroxybutyric acid overdose						N	X	N/A	N	N	Y	N	N/A	N/A	N/A	N	Study question
2000	Li, J., Tabor, R., Martinez, M.	Survey of moonlighting practices and work requirements of emergency medicine residents	Y	Y	N	N		N	X	N/A	N	N	Y	N	N/A	N/A	N/A	N	Study question
2014	Li, L., Hu, H., Zhou, H. et al.	Work stress, work motivation and their effects on job satisfaction in community health workers: a cross-sectional survey in China	N					N	X	N/A	N	N	Y	N	N/A	N/A	N/A	N	Target population
2014	Li, L., Zhang, Z., Sun, Z. et al.	Relationships between actual and desired workplace characteristics and job satisfaction for community health workers in China: a cross-sectional study	N					N	X	N/A	N	N	Y	N	N/A	N/A	N/A	N	Target population
2013	Li, T. S., Chai, J. K.	[Implementation of telemedicine services in the earthquake disaster relief: the best medical experts provide direct medical service to the affected people]	N					N	X	N/A	N	N	Y	N	N/A	N/A	N/A	N	Study question
2015	Li, Y., Turale, S., Stone, T. E., Petrini, M.	A grounded theory study of 'turning into a strong nurse': Earthquake experiences and perspectives on disaster nursing education						N	X	N/A	N	N	Y	N	N/A	N/A	N/A	N	Study question
2017	Liffick E, Mehdiyoun NF, Vohs JL, et al.	Utilization and Cost of Health Care Services During the First Episode of Psychosis.						Y	X	N/A	N	N	Y	N	N/A	N/A	N/A	N	Study question
2010	Lighthall, G. K., Poon, T., Harrison, T. K.	Using in situ simulation to improve in-hospital cardiopulmonary resuscitation	Y	Y	N			N	X	N/A	N	N	Y	N	N/A	N/A	N/A	N	Study question
2012	Lin, B. Y., Wan, T. T., Hsu, C. P. et al.	Relationships of hospital-based emergency department culture to work satisfaction and intent to leave of emergency physicians and nurses	Y	Y	Y	Y	Y	N	X	N/A	Y	Y	Y	Y	Y	?	N	Y	Organisationale Kultur und intent to leave korreliert --> ist das ein Outcome im Sinne unserer Studie?
2011	Lin, Blossom Yen-Ju , Hsu, Chung-Ping C., Juan, Chi-Wen et al.	The role of leader behaviors in hospital-based emergency departments’ unit performance and employee work satisfaction	Y	Y	Y	Y	Y	N	X	N/A	Y	Y	Y	Y	Y	Y	?	Y	-
2008	Lin, Blossom Yen-Ju, Hsu, Chung-Ping Cliff, Chao, Ming-Chin et al.	Physician and Nurse Job Climates in Hospital-Based Emergency Departments in Taiwan: Management and Implications						N	X	N/A	Y	Y	Y	Y	Y	N	?	N	Methodology
2014	Lin, C. J., Lu, H. C., Sun, F. J. et al.	The characteristics, management, and aftercare of patients with suicide attempts who attended the emergency department of a general hospital in northern Taiwan	N					N	X	N/A	N	N	Y	N	N/A	N/A	N/A	N	Study question
2010	Lincoln, Alisa K., White, Andrew, Aldsworth, Casandra et al.	Observing the work of an urban safety-net psychiatric emergency room: managing the unmanageable	Y	Y	Y	N		N	X	N/A	N	N	Y	N	N/A	N/A	N/A	N	Study question
2011	Lincoln, N. B., Kneebone, I. I., Macniven, Morris, R. C.	Psychological Management of Stroke						N	X	N/A	N	N	Y	N	N/A	N/A	N/A	N	Publication type
2015	Lindahl, Jeanette, Elmqvist, Carina, Thulesius, Hans, Edvardsson, David	Psychometric evaluation of the swedish language person‐centred climate questionnaire – family version	N					N	X	N/A	N	N	Y	N	N/A	N/A	N/A	N	Study question
1993	Lindborg, C., Davidhizar, R.	Is there a difference in nurse burnout on the day or night shift?	Y	N				N	X	N/A	N	N	Y	N	N/A	N/A	N/A	N	Study question
2004	Lipley, Nick	Fears over care of self harm patients	N					N	X	N/A	N	N	Y	N	N/A	N/A	N/A	N	Study question
2004	Littlejohn, C.	Management of intentional overdose in A&E departments	N					N	X	N/A	N	N	Y	N	N/A	N/A	N/A	N	Study question
2013	Liu, Y. H., Yang, H. N., Liu, H. L. et al.	[Medical rescue of China National Earthquake Disaster Emergency Search and Rescue Team in Lushan earthquake]	N					N	X	N/A	N	N	Y	N	N/A	N/A	N/A	N	Study question
2016	Llaurado-Serra M, Guell-Baro R, Castanera-Duro A, et al.	Barriers and motivations of nurses for conducting research in Intensive Care Units and Emergency Medical Service.						Y	X	N/A	N	N	Y	N	N/A	N/A	N/A	N	Study question
2015	Lloyd, Adam, Clegg, Gareth, Crouch, Robert	Dynamic nurse leadership in high-pressure situations	Y	Y/N	N			N	X	N/A	N	N	Y	N	N/A	N/A	N/A	N	Study question
2009	Lloyd, Katherine	Psychosocial interventions to prevent relapse: a case study	N					N	X	N/A	N	N	Y	N	N/A	N/A	N/A	N	Study question
1998	Lloyd, Stephen, Streiner, David, Shannon, Sue	Predictive Validity of the Emergency Physician and Global Job Satisfaction Instruments						N	N/A	X	Y	N	N	Y	Y	N	?	N	Methodology
1994	Lloyd, Stephen, Streiner, David, Shannon, Sue	Burnout, depression, life and job satisfaction among Canadian emergency physicians						N	N/A	X	Y	Y	Y	Y	Y	?	Y	N	Publication date
1999	Lo, R., Brown, R.	Perceptions of nursing students on men entering nursing as a career	N					N	X	N/A	N	N	Y	N	N/A	N/A	N/A	N	Study question
2001	Loganovsky, K. N., Yuryev, K. L.	EEG patterns in persons exposed to ionizing radiation as a result of the Chernobyl accident: part 1: conventional EEG analysis	N					N	X	N/A	N	N	Y	N	N/A	N/A	N/A	N	Study question
2016	Loo, G. T., DiMaggio, C. J., Gershon, R. R. et al.	Coping Behavior and Risk of Post-Traumatic Stress Disorder Among Federal Disaster Responders						N	X	N/A	N	N	Y	N	N/A	N/A	N/A	N	Study question
2009	Loo, M.	Integrative Medicine for Children						N	X	N/A	N	N	Y	N	N/A	N/A	N/A	N	Publication type
2015	Lopez-Castroman, J., Mendez-Bustos, P., Perez-Fominaya, M. et al.	Code 100: a study on suicidal behavior in public places						N	X	N/A	N	N	Y	N	N/A	N/A	N/A	N	Study question
2012	Lorber, M., Skela Savic, B.	Job satisfaction of nurses and identifying factors of job satisfaction in Slovenian Hospitals	Y	N				N	X	N/A	N	N	Y	N	N/A	N/A	N/A	N	Target population
2007	Lord, S. R., Sherrington, C., Menz, H. B., Close, J. C. T.	Falls in older people: Risk factors and strategies for prevention, second edition						N	X	N/A	N	N	Y	N	N/A	N/A	N/A	N	Publication type
1994	Losek, J. D.	Characteristics, workload, and job satisfaction of attending physicians from pediatric emergency medicine fellowship programs. Pediatric Emergency Medicine Collaborative Research Committee	Y	Y	Y	Y	Y	N	X	N/A	Y	Y	Y	Y	Y	?	Y	N	Publication date
2014	Lounsbury, D. W., Hirsch, G. B., Vega, C., Schwartz, C. E.	Understanding social forces involved in diabetes outcomes: A systems science approach to quality-of-life research						N	X	N/A	N	N	Y	N	N/A	N/A	N/A	N	Study question
2017	Lovato-Hermann K, Dellor E, Tam CC, et al.	Racial Disparities in Service Referrals for Families in the Child Welfare System.						Y	X	N/A	N	N	Y	N	N/A	N/A	N/A	N	Study question
2016	Lovelace D, Hancock D, Hughes SS, et al.	A Patient-Centered Transitional Care Case Management Program: Taking Case Management to the Streets and Beyond.						Y	X	N/A	N	N	Y	N	N/A	N/A	N/A	N	Study question
2012	Lucas, B. P., Trick, W. E., Evans, A. T. et al.	Effects of 2- vs 4-week attending physician inpatient rotations on unplanned patient revisits, evaluations by trainees, and attending physician burnout: a randomized trial	Y	N				N	X	N/A	N	Y	N	N	N/A	N/A	N/A	N	Study question
2017	Lupu D, Salsberg E, Quigley L, et al.	The 2015 Class of Hospice and Palliative Medicine Fellows-From Training to Practice: Implications for HPM Workforce Supply.						Y	X	N/A	N	N	Y	N	N/A	N/A	N/A	N	Study question
2014	Lynch, C., Wajnberg, A., Jacob, M. et al.	Intensive primary care for high readmission risk adults						N	X	N/A	N	N	Y	N	N/A	N/A	N/A	N	Study question
2010	Lynch, Donna M., Noel, Helen C.	Integrating DSM-IV Factors to Predict Violence in High-Risk Psychiatric Patients	N					N	X	N/A	N	N	Y	N	N/A	N/A	N/A	N	Study question
2006	Lyons, A. C., Chamberlain, K.	Health psychology: A critical introduction						N	X	N/A	N	N	Y	N	N/A	N/A	N/A	N	Publication type
2010	Macas, A., Kolciniene, A., Vetaite, I. et al.	Stress and fatigue among anaesthesia and intensive care doctors in Lithuania						N	X	N/A	N	N	Y	N	N/A	N/A	N/A	N	Target population
2014	Macerollo, Antonella, Varga, Edina T., Struhal, Walter et al.	International Issues: Cross-border mobility of junior neurologists within and to the European Union	Y	N				N	X	N/A	N	N	Y	N	N/A	N/A	N/A	N	Study question
2007	Machen, I., Dickinson, A., Williams, J. et al.	Nurses and paramedics in partnership: perceptions of a new response to low-priority ambulance calls	N					N	X	N/A	N	N	Y	N	N/A	N/A	N/A	N	Study question
2017	MacKenzie S, Edmonds MJR.	Making the transition to specialist practice as a new FACEM.						Y	X	N/A	N	N	Y	N	N/A	N/A	N/A	N	Study question
2014	Mackey, R.	Leadership and empowerment among nurses	N					N	X	N/A	N	N	Y	N	N/A	N/A	N/A	N	Publication type
2004	Madden, K., Pujol, M., Seiz, J.	A bibliography of female economic thought up to 1940						N	X	N/A	N	N	Y	N	N/A	N/A	N/A	N	Publication type
2012	Maertens, J. A., Putter, S. E., Chen, P. Y. et al.	Physical Capabilities and Occupational Health of Older Workers						N	X	N/A	N	N	Y	N	N/A	N/A	N/A	N	Publication type
2012	Magauran, B. G., Nitka, M.	Stroke Mimics						N	X	N/A	N	N	Y	N	N/A	N/A	N/A	N	Study question
2009	Magid, David J., Sullivan, Ashley F., Cleary, Paul D. et al.	The Safety of Emergency Care Systems: Results of a Survey of Clinicians in 65 US Emergency Departments						N	N/A	X	N	N	Y	N	N/A	N/A	N/A	N	Study question
2012	Magnavita, Nicola, Heponiemi, Tarja	Violence towards health care workers in a Public Health Care Facility in Italy: a repeated cross-sectional study	Y	Y	Y	Y	Y	N	X	N/A	Y	Y	Y	Y	Y	N	?	N	Target population
2010	Magyar, Joanne, Theophilos, Theane	Review article: Debriefing critical incidents in the emergency department	Y	Y	Y	N	N	N	X	N/A	N	N	Y	N	N/A	N/A	N/A	N	Study question
2016	Mahmood K.	Time to act - alarming rise in suicides among medical professionals in Pakistan.						Y	X	N/A	N	N	Y	N	N/A	N/A	N/A	N	Study question
1991	Mahoney, B. S.	The extent, nature, and response to victimization of emergency nurses in Pennsylvania						N	N/A	X	Y	N	N	Y	Y	N	?	N	Publication date
2006	Maier, T.	Psychosocial and psychodynamic factors influencing health care utilisation						N	X	N/A	N	N	Y	N	N/A	N/A	N/A	N	Study question
2014	Mairean, Cornelia, Cimpoesu, Diana, Turliuc, Maria Nicoleta	The Effects of Traumatic Situations on Emergency Medicine Practitioners	Y	Y	Y	Y	Y	N	X	N/A	Y	N	N	Y	Y	?	N	N	Study question
1994	Make, B.	Collaborative self-management strategies for patients with respiratory disease	N					N	X	N/A	N	N	Y	N	N/A	N/A	N/A	N	Study question
2010	Maker, E., Kennedy, A., Payne, D.	What is an adolescent clinic?						N	X	N/A	N	N	Y	N	N/A	N/A	N/A	N	Study question
2016	Mall, S., Hailemariam, M., Selamu, M. et al.	Restoring the person's life': a qualitative study to inform development of care for people with severe mental disorders in rural Ethiopia	N					N	X	N/A	N	N	Y	N	N/A	N/A	N/A	N	Study question
1987	Malla, Ashok K.	Day treatment of alcoholism: An outcome study	N					N	X	N/A	N	N	Y	N	N/A	N/A	N/A	N	Study question
1998	Mallaret, M. R., Iffenecker, A. L. C., Duc, D. L. et al.	Hand washing compliance in hospital environment. A review						N	X	N/A	N	N	Y	N	N/A	N/A	N/A	N	Study question
2012	Maloney, Carrie	Critical Incident Stress Debriefing and Pediatric Nurses: An Approach to Support The Work Environment and Mitigate Negative Consequences	Y	Y	Y	Y	N	N	X	N/A	N	N	Y	N	N/A	N/A	N/A	N	Study design
2016	Maloy, Katherine, Deringer, Emily, Malavade, Kishor	Approach to psychiatric emergencies						N	X	N/A	N	N	Y	N	N/A	N/A	N/A	N	Study question
2015	Manary, M., Staelin, R., Kosel, K. et al.	Organizational characteristics and patient experiences with hospital care: a survey study of hospital chief patient experience officers	N					N	X	N/A	N	N	Y	N	N/A	N/A	N/A	N	Study question
2009	Manchikanti, L., Boswell, M. V., Singh, V. et al.	Comprehensive evidence-based guidelines for interventional techniques in the management of chronic spinal pain						N	X	N/A	N	N	Y	N	N/A	N/A	N/A	N	Study question
2012	Mancuso, C. A., Peterson, M. G., Gaeta, T. J. et al.	Time to seeking emergency department care for asthma: self-management, clinical features at presentation, and hospitalization	N					N	X	N/A	N	N	Y	N	N/A	N/A	N/A	N	Study question
2014	Maneze, D., Dennis, S., Chen, H. Y. et al.	Multidisciplinary care: experience of patients with complex needs						N	X	N/A	N	N	Y	N	N/A	N/A	N/A	N	Study question
2015	Mangiante, Marie Lisa, Appel, Janet	Using Disruptive Innovation to Improve Patient Care	N					N	X	N/A	N	N	Y	N	N/A	N/A	N/A	N	Study question
2015	Mankowski, Mariann., Tower, Leslie E., Brandt, Cynthia A., Mattocks, Kristin	Why Women Join the Military: Enlistment Decisions and Postdeployment Experiences of Service Members and Veterans	N					N	X	N/A	N	N	Y	N	N/A	N/A	N/A	N	Study question
2015	Mantzouranis, G., Fafliora, E., Bampalis, V. G., Christopoulou, I.	Assessment and Analysis of Workplace Violence in a Greek Tertiary Hospital	Y	N				N	X	N/A	Y	N	N	Y	Y	N	?	N	Target population
2017	Maraolo AE, Ong DSY, Cortez J, et al.	Personal life and working conditions of trainees and young specialists in clinical microbiology and infectious diseases in Europe: a questionnaire survey.						Y	X	N/A	N	N	Y	N	N/A	N/A	N/A	N	Study question
2013	Marco, Catherine A., Lint, Valerie R.	Death and dying	Y	Y	Y	N	N	N	X	N/A	N	N	Y	N	N/A	N/A	N/A	N	Publication type
2017	Marcoux J, Alkutbi M, Lamoureux J, et al.	Discharge against medical advice in traumatic brain injury: Follow-up and readmission rate.						Y	X	N/A	N	N	Y	N	N/A	N/A	N/A	N	Study question
2012	Marcus, D. A.	Therapy dogs in cancer care: A valuable complementary treatment						N	X	N/A	N	N	Y	N	N/A	N/A	N/A	N	Study question
1988	Marguet, M. C., Lejosne, G., Berthier, N., Bost, M.	[Motivations of parents taking their children to the hospital in emergencies. Results of a psychosocial survey at the Regional University Hospital Center of Grenoble]	N					N	X	N/A	N	N	Y	N	N/A	N/A	N/A	N	Study question
2015	Marien, P., Michel, G.	The Job Stress Survey adapted to Emergency workers and psychopathological correlates. [French] L'Inventaire de stress professionnel adapte aux Metiers de l'Urgence et correlats psychopathologiques						N	X	N/A	N	N	Y	N	N/A	N/A	N/A	N	Target population
2011	Markward, M., Yegidis, B.	Evidence-based practice with women: Toward effective social work practice with low-income women						N	X	N/A	N	N	Y	N	N/A	N/A	N/A	N	Publication type
2013	Marquis, B. L., Huston, C. J.	Leadership Roles and Management Functions in Nursing: Theory and Application: Seventh Edition						N	X	N/A	N	N	Y	N	N/A	N/A	N/A	N	Publication type
2013	Marrett, E., DiBonaventura, Md, Zhang, Q.	Burden of peripheral arterial disease in Europe and the United States: a patient survey	N					N	X	N/A	N	N	Y	N	N/A	N/A	N/A	N	Study question
2015	Marsh, N., Webster, J., Mihala, G., Rickard, C. M.	Devices and dressings to secure peripheral venous catheters to prevent complications	N					N	X	N/A	N	N	Y	N	N/A	N/A	N/A	N	Study question
2015	Martin, M., Feiereisel, K., Denizard-Thompson, N. M.	Care plus: Addressing medical and psychosocial needs through team based primary care and care coordination						N	X	N/A	N	N	Y	N	N/A	N/A	N/A	N	Study question
2016	Martindale-Adams J, Nichols LO, Zuber J, et al.	Dementia Caregivers' Use of Services for Themselves.						Y	X	N/A	N	N	Y	N	N/A	N/A	N/A	N	Study question
2015	Martinez, Kathryn A., Friese, Christopher, Kershaw, Trace et al.	Effect of a Nurse-Led Psychoeducational Intervention on Healthcare Service Utilization Among Adults With Advanced Cancer	N					N	X	N/A	N	N	Y	N	N/A	N/A	N/A	N	Study question
2009	Martin-Misener, Ruth, Downe-Wamboldt, Barbara, Cain, Ed, Girouard, Marilyn	Cost effectiveness and outcomes of a nurse practitioner-paramedic-family physician model of care: The Long and Brier Islands study	N					N	X	N/A	N	N	Y	N	N/A	N/A	N/A	N	Study question
2012	Marzolini, S., Oh, P. I., Alter, D. et al.	Musculoskeletal comorbidities in cardiac patients: prevalence, predictors, and health services utilization	N					N	X	N/A	N	N	Y	N	N/A	N/A	N/A	N	Study question
2015	Maslow, C. B., Caramanica, K., Welch, A. E. et al.	Trajectories of Scores on a Screening Instrument for PTSD Among World Trade Center Rescue, Recovery, and Clean-Up Workers	Y/N	N				N	X	N/A	N	N	Y	N	N/A	N/A	N/A	N	Study question
2013	Mason, S., O'Keeffe, C., Carter, A. et al.	An evaluation of foundation doctor training: a mixed-methods study of the impact on workforce well-being and patient care [the Evaluating the Impact of Doctors in Training (EDiT) study]	Y	Y	Y	Y	Y	N	X	N/A	Y	Y	Y	Y	Y	?	N	N	Publication type
2013	Matsuda, S.	[The occupational physician in France]	N					N	X	N/A	N	N	Y	N	N/A	N/A	N/A	N	Study question
2012	Maunder, R. G., Halpern, J., Schwartz, B., Gurevich, M.	Symptoms and responses to critical incidents in paramedics who have experienced childhood abuse and neglect	N					N	X	N/A	N	N	Y	N	N/A	N/A	N/A	N	Study question
1998	Mauritzson-Sandberg, E.	Evaluation of protective devices used for decontamination						N	X	N/A	N	N	Y	N	N/A	N/A	N/A	N	Study question
2009	McAllister, M., Billett, S., Moyle, W., Zimmer-Gembeck, M.	Use of a think-aloud procedure to explore the relationship between clinical reasoning and solution-focused training in self-harm for emergency nurses	Y	Y	N			N	X	N/A	N	N	Y	N	N/A	N/A	N/A	N	Study question
2009	McAllister, Margaret, Moyle, Wendy, Billett, Stephen, Zimmer-Gembeck, Melanie	‘I can actually talk to them now’: qualitative results of an educational intervention for emergency nurses caring for clients who self-injure	Y	Y	N			N	X	N/A	N	N	Y	N	N/A	N/A	N/A	N	Study question
1994	McAneney, Constance M., Shaw, Kathy N.	Violence in the Pediatric Emergency Department						N	N/A	X	Y	N	N	Y	Y	?	N	N	Publication date
2013	McAuliffe, E., Daly, M., Kamwendo, F. et al.	The critical role of supervision in retaining staff in obstetric services: a three country study	N					N	X	N/A	N	N	Y	N	N/A	N/A	N/A	N	Study question
2011	McCabe, O. L., Perry, C., Azur, M. et al.	Psychological first-aid training for paraprofessionals: a systems-based model for enhancing capacity of rural emergency responses						N	X	N/A	N	N	Y	N	N/A	N/A	N/A	N	Study question
2013	McCabe, O. L., Perry, C., Azur, M. et al.	Guided preparedness planning with lay communities: enhancing capacity of rural emergency response through a systems-based partnership	N					N	X	N/A	N	N	Y	N	N/A	N/A	N/A	N	Study question
2015	McCall, Marla	Advanced practice nurses' self-efficacy to treat intimate partner violence as related to professional, workplace and personal factors	Y	Y/N	Y	N	Y	N	X	N/A	N	N	Y	N	N/A	N/A	N/A	N	Publication type
2006	McCarthy, M. L., Dikmen, S. S., Langlois, J. A. et al.	Self-reported psychosocial health among adults with traumatic brain injury	N					N	X	N/A	N	N	Y	N	N/A	N/A	N/A	N	Study question
2012	McClanahan, Kimberly K., Omar, Hatim A.	Youth and student suicide						N	X	N/A	N	N	Y	N	N/A	N/A	N/A	N	Publication type
2015	McClelland, M., Sorrell, J. M.	Enhancing Care of Older Adults in the Emergency Department Old Problems and New Solutions						N	X	N/A	N	N	Y	N	N/A	N/A	N/A	N	Study question
2017	McClish DK, Smith WR, Levenson JL, et al.	Comorbidity, Pain, Utilization, and Psychosocial Outcomes in Older versus Younger Sickle Cell Adults: The PiSCES Project.						Y	X	N/A	N	N	Y	N	N/A	N/A	N/A	N	Study question
2015	MCCormick LC, Tajeu, G. S., Klapow, J.	Mental health consequences of chemical and radiologic emergencies: a systematic review	Y	Y	Y/N	Y	N	N	X	N/A	N	N	Y	N	N/A	N/A	N/A	N	Study question
2014	McCright, R., Beeghley, T., Loethen, T. et al.	Team approach for improving outcomes in a culturally diverse patient population						N	X	N/A	N	N	Y	N	N/A	N/A	N/A	N	Study question
2017	McCurdie T, Sanderson P, Aitken LM.	Traditions of research into interruptions in healthcare: A conceptual review.						Y	X	N/A	N	N	Y	N	N/A	N/A	N/A	N	Study question
2004	McDonough, S., Wynaden, D., Finn, M. et al.	Emergency department mental health triage consultancy service: an evaluation of the first year of the service	Y	Y	Y	N		N	X	N/A	N	N	Y	N	N/A	N/A	N/A	N	Study question
2003	McDonough, S., Wynaden, D., Finn, M. et al.	Emergency Department Mental Health Triage and Consultancy Service: an advanced practice role for mental health nurses	N					N	X	N/A	N	N	Y	N	N/A	N/A	N/A	N	Study question
1998	McEvoy, P.	Psychiatry at the front line: CPNs working outside regular hours in an inner-city A&E department	N					N	X	N/A	N	N	Y	N	N/A	N/A	N/A	N	Study question
2012	McEwen, DeAnn, Dumpel, Hedy	CE Home Study Course. Workplace Violence: Assessing Occupational Hazards and Identifying Strategies for Prevention, Part 2	Y	N				N	X	N/A	N	N	Y	N	N/A	N/A	N/A	N	Study question
2007	McFarlane, A. C., Bryant, R. A.	Post-traumatic stress disorder in occupational settings: anticipating and managing the risk	N					N	X	N/A	N	N	Y	N	N/A	N/A	N/A	N	Systematic review
2004	McFarlane, D., Duff, E. M., Bailey, E. Y.	Coping with occupational stress in an accident and emergency department						N	X	N/A	Y	Y	Y	Y	N	?	?	N
2013	McGeary, Donald D., Peterson, Alan L., Seech, Todd et al.	Health care utilization after interdisciplinary chronic pain treatment: Part II. Preliminary examination of mediating and moderating factors in the use of costly health care procedures	N					N	X	N/A	N	N	Y	N	N/A	N/A	N/A	N	Study question
2002	McGinley, John J.	Health status, health care utilization, and drug treatment outcomes	N					N	X	N/A	N	N	Y	N	N/A	N/A	N/A	N	Study question
2014	McGrath, Megan, Schafer, Alison	Integrating psychosocial support into nutrition programmes in West Africa during the Sahel food crisis	N					N	X	N/A	N	N	Y	N	N/A	N/A	N/A	N	Study question
2014	McKinlay, A., Corrigan, J., Horwood, L. J., Fergusson, D. M.	Substance Abuse and Criminal Activities Following Traumatic Brain Injury in Childhood, Adolescence, and Early Adulthood						N	X	N/A	N	N	Y	N	N/A	N/A	N/A	N	Study question
2011	McKinlay, J., Marceau, L.	New wine in an old bottle: Does alienation provide an explanation of the origins of physician discontent?						N	X	N/A	N	N	Y	N	N/A	N/A	N/A	N	Study question
2013	McLaughlin, John J.	Assertive community treatment: An evidence-based practice and its continuing evolution	N					N	X	N/A	N	N	Y	N	N/A	N/A	N/A	N	Publication type
2015	McMullen, T. L., Resnick, B., Chin-Hansen, J. et al.	Certified Nurse Aide scope of practice: state-by-state differences in allowable delegated activities	Y	N				N	X	N/A	N	N	Y	N	N/A	N/A	N/A	N	Study question
2013	McNamara, Beverley A., Rosenwax, Lorna K., Murray, Kevin, Currow, David C.	Early Admission to Community-Based Palliative Care Reduces Use of Emergency Departments in the Ninety Days before Death	N					N	X	N/A	N	N	Y	N	N/A	N/A	N/A	N	Study question
1995	McNamara, Robert M., Whitley, Theodore W., Sanders, Arthur B., Andrew, Louise B.	The Extent and Effects of Abuse and Harassment of Emergency Medicine Residents						N	N/A	X	Y	Y	Y	Y	Y	?	N	N	Publication date
2003	McPherson, S., Hale, R., Richardson, P., Obholzer, A.	Stress and coping in accident and emergency senior house officers						N	N/A	X	N	N	Y	N	N/A	N/A	N/A	N	Study question
2011	McSweeney, M. E., Lightdale, J. R., Vinci, R. J., Moses, J.	Patient Handoffs: Pediatric Resident Experiences and Lessons Learned						N	X	N/A	N	N	Y	N	N/A	N/A	N/A	N	Study question
2009	Mealer, M., Burnham, E. L., Goode, C. J. et al.	The prevalence and impact of post traumatic stress disorder and burnout syndrome in nurses	Y	N				N	X	N/A	N	Y	N	N	N/A	N/A	N/A	N	Target population
2013	Mealer, M., Jones, J.	Posttraumatic stress disorder in the nursing population: a concept analysis	Y	N				N	X	N/A	N	N	Y	N	N/A	N/A	N/A	N	Study question
2015	Medwid, Kelly, Smith, Silas, Gang, Maureen	Use of in-situ simulation to investigate latent safety threats prior to opening a new emergency department	Y	Y	N	Y	Y	N	X	N/A	N	Y	N	Y	Y	?	Y	N	Study question
2011	Meeusen, V. C. H., van Dam, K., Brown-Mahoney, C. et al.	Work climate related to job satisfaction among dutch nurse anesthetists						N	X	N/A	N	N	Y	N	N/A	N/A	N/A	N	Target population
2012	Meleis, A. I.	Theoretical nursing: Development and progress: Fifth edition						N	X	N/A	N	N	Y	N	N/A	N/A	N/A	N	Publication type
2014	Melnikov, S., Itzhaki, M., Kagan, I.	Israeli nurses' intention to report for work in an emergency or disaster	Y	Y/N	N			N	X	N/A	N	N	Y	N	N/A	N/A	N/A	N	Study question
2014	Mercer, M. P., Ancock, B., Levis, J. T., Reyes, V.	Ready or not: does household preparedness prevent absenteeism among emergency department staff during a disaster?	Y	Y	N			N	X	N/A	N	N	Y	N	N/A	N/A	N/A	N	Study question
2015	Merrick, Joav	Introduction to suicide and the young	N					N	X	N/A	N	N	Y	N	N/A	N/A	N/A	N	Publication type
2005	Merrick, Joav, Zalsman, Gil	Suicidal behavior in adolescence: An international perspective	N					N	X	N/A	N	N	Y	N	N/A	N/A	N/A	N	Publication type
2008	Merrill, D. G.	Health Care Policy, Quality Improvement, and Patient Safety in Pain Medicine Practice						N	X	N/A	N	N	Y	N	N/A	N/A	N/A	N	Publication type
2012	Mesmer-Magnus, J., Glew, D. J., Viswesvaran, C.	A meta-analysis of positive humor in the workplace						N	X	N/A	N	N	Y	N	N/A	N/A	N/A	N	Study question
2006	Messinger, S. D.	"That's not his only problem..." clinical teamwork in a psychiatric emergency room	Y	Y	Y	N	N	N	X	N/A	N	N	Y	N	N/A	N/A	N/A	N	Study question
2004	Metzger, K. B., Hajat, A., Crawford, M., Mostashari, F.	How many illnesses does one emergency department visit represent? Using a population-based telephone survey to estimate the syndromic multiplier	N					N	X	N/A	N	N	Y	N	N/A	N/A	N/A	N	Study question
2017	Middleton KJ, Carr AJ.	The identification of combat survivability tasks associated with naval vessel damage in maritime environments.						Y	X	N/A	N	N	Y	N	N/A	N/A	N/A	N	Study question
2010	Migl, K. S., Powell, R. M.	Physical and environmental considerations for first responders	N					N	X	N/A	N	N	Y	N	N/A	N/A	N/A	N	Study question
2017	Mikkola R, Huhtala H, Paavilainen E.	Work‐related fear and the threats of fear among emergency department nursing staff and physicians in finland.						Y	X	N/A	N	N	Y	N	N/A	N/A	N/A	N	Study design
2017	Mikkola R, Paavilainen E, Salminen-Tuomaala M, et al.	Out-of-hospital emergency care providers' work and challenges in a changing care environment.						Y	X	N/A	N	N	Y	N	N/A	N/A	N/A	N	Study question
2009	Miller, L.	You're it! How to psychologically survive an internal investigation, disciplinary proceeding, or legal action in the police, fire, medical, mental health, legal, or emergency services professions	N					N	X	N/A	N	N	Y	N	N/A	N/A	N/A	N	Study question
2005	Millington, S., Ball, I., Seabrook, J. A., McCauley, W.	Attracting top residency candidates: a survey of important program attributes	Y/N	Y	Y	N		N	X	N/A	N	N	Y	N	N/A	N/A	N/A	N	Study question
2005	Mills, L. D., Mills, T. J.	Symptoms of post-traumatic stress disorder among emergency medicine residents						N	N/A	X	Y	N	N	N	N/A	N/A	N/A	N	Study question
2009	Miret, Marta, Nuevo, Roberto, Ayuso-Mateos, José Luis	Documentation of suicide risk assessment in clinical records	N					N	X	N/A	N	N	Y	N	N/A	N/A	N/A	N	Study question
2016	Mirmolaei, S. T., Lamyian, M., Simbar, M. et al.	Teamwork barriers and facilitators in the maternity wards: A qualitative study						N	X	N/A	N	N	Y	N	N/A	N/A	N/A	N	Study question
2012	Mirza, Nabil Mahmood, Amjad, Ali Imran, Bhatti, Abu Bakar Hafeez et al.	Violence and Abuse Faced by Junior Physicians in the Emergency Department from Patients and Their Caretakers: A Nationwide Study from Pakistan						N	N/A	X	Y	Y	Y	Y	Y	?	N	N	Methodology
2010	Missair, A., Gebhard, R., Pierre, E. et al.	Surgery under extreme conditions in the aftermath of the 2010 Haiti earthquake: the importance of regional anesthesia	N					N	X	N/A	N	N	Y	N	N/A	N/A	N/A	N	Study question
2016	Missen K, McKenna L, Beauchamp A, et al.	Qualified nurses' perceptions of nursing graduates' abilities vary according to specific demographic and clinical characteristics. A descriptive quantitative study.						Y	X	N/A	N	N	Y	N	N/A	N/A	N/A	N	Study question
2006	Mitani, Satoko, Fujita, Masatoshi, Nakata, Keiji, Shirakawa, Taro	Impact of post-traumatic stress disorder and job-related stress on burnout: A study of fire service workers	N					N	X	N/A	N	N	Y	N	N/A	N/A	N/A	N	Target population
2006	Mitchell, A. J., Dennis, M.	Self harm and attempted suicide in adults: 10 practical questions and answers for emergency department staff	N					N	X	N/A	N	N	Y	N	N/A	N/A	N/A	N	Study question
2005	Mitchell, Alex J., Kingdon, David, Cross, Ian	Management of self-harm following hospital discharge: Role for general practitioners in continuity of care	N					N	X	N/A	N	N	Y	N	N/A	N/A	N/A	N	Study question
2005	Mitchell, M., Srinivasan, M., West, D. C. et al.	Factors affecting resident performance: Development of a theoretical model and a focused literature review						N	X	N/A	N	N	Y	N	N/A	N/A	N/A	N	Systematic review
2017	Moci E, Gormley R.	Neurocognitive effects of NMDA receptor encephalitis: Case study of an 11-year-old female.						Y	X	N/A	N	N	Y	N	N/A	N/A	N/A	N	Study question
1998	Moeschler, O., Yersin, B.	Treatment and monitoring of acute opiate overdose. [French] Overdose d'opiaces: Quel traitement, quelle surveillance?						N	X	N/A	N	N	Y	N	N/A	N/A	N/A	N	Study question
2014	Mohammad Mosadeghrad, A.	Occupational stress and its consequences: Implications for health policy and management						N	X	N/A	N	N	Y	N	N/A	N/A	N/A	N	Target population
2012	Mohan, D., Rosengart, M. R., Farris, C. et al.	Sources of non-compliance with clinical practice guidelines in trauma triage: a decision science study						N	X	N/A	N	N	Y	N	N/A	N/A	N/A	N	Study question
1996	Mohan, G., Harrison, B. D., Badminton, R. M. et al.	A confidential enquiry into deaths caused by asthma in an English health region: implications for general practice	N					N	X	N/A	N	N	Y	N	N/A	N/A	N/A	N	Study question
2003	Mohta, M., Sethi, A. K., Tyagi, A., Mohta, A.	Psychological care in trauma patients						N	X	N/A	N	N	Y	N	N/A	N/A	N/A	N	Study question
2014	Molloy, L., Brady, M., Beckett, P., Pertile, J.	Near-hanging and its management in the acute inpatient mental health setting	N					N	X	N/A	N	N	Y	N	N/A	N/A	N/A	N	Study question
1982	Moonilal, Jean M.	Trauma centers: A new dimension for hospital social work	N					N	X	N/A	N	N	Y	N	N/A	N/A	N/A	N	Study question
2014	Moore, Kate	Improving communication between emergency department staff						N	N/A	X	N	N	Y	N	N/A	N/A	N/A	N	Study question
2016	Moore M, Whiteside LK, Dotolo D, et al.	The Role of Social Work in Providing Mental Health Services and Care Coordination in an Urban Trauma Center Emergency Department.						Y	X	N/A	N	N	Y	N	N/A	N/A	N/A	N	Study question
2017	Morandi S, Silva B, Golay P, et al.	Intensive Case Management for Addiction to promote engagement with care of people with severe mental and substance use disorders: an observational study						Y	X	N/A	N	N	Y	N	N/A	N/A	N/A	N	Study question
2006	Morewitz, S. J.	Chronic diseases and health care: New trends in diabetes, arthritis, osteoporosis, fibromyalgia, low back pain, cardiovascular disease, and cancer						N	X	N/A	N	N	Y	N	N/A	N/A	N/A	N	Study question
2000	Morgan, V., Coleman, M.	An evaluation of the implementation of a liaison service in an A&E department	N					N	X	N/A	N	N	Y	N	N/A	N/A	N/A	N	Study question
2002	Morrell, C. J., Munro, J., O'Cathain, A. et al.	Impact of NHS Direct on other services: the characteristics and origins of its nurses	N					N	X	N/A	N	Y	N	N	N/A	N/A	N/A	N	Study question
2005	Morren, M., Yzermans, C. J., van Nispen, R. M. A., Wevers, S. J. M.	The health of volunteer firefighters three years after a technological disaster						N	X	N/A	N	N	Y	N	N/A	N/A	N/A	N	Study question
2012	Morris, P.	Blue juice: Euthanasia in veterinary medicine						N	X	N/A	N	N	Y	N	N/A	N/A	N/A	N	Publication type
2016	Morrison, L. E., Joy, J. P.	Secondary Traumatic Stress in the Emergency Department						N	X	N/A	Y	Y	Y	Y	Y	N	?	N	Methodology
2003	Morse, S. S.	Building academic-practice partnerships: the Center for Public Health Preparedness at the Columbia University Mailman School of Public Health, before and after 9/11	N					N	X	N/A	N	N	Y	N	N/A	N/A	N/A	N	Study question
2013	Mortelmans, L. J., Populaire, J., Desruelles, D., Sabbe, M. B.	Mass carbon monoxide poisoning at an ice-hockey game: initial approach and long-term follow-up	N					N	X	N/A	N	N	Y	N	N/A	N/A	N/A	N	Study question
2008	Morton, M. J., Burnham, G. M.	Iraq's internally displaced persons: a hidden crisis	N					N	X	N/A	N	N	Y	N	N/A	N/A	N/A	N	Study question
1993	Motohashi, Y., Takano, T.	Effects of 24-hour shift work with nighttime napping on circadian rhythm characteristics in ambulance personnel	N					N	X	N/A	N	N	Y	N	N/A	N/A	N/A	N	Study question
1997	Moulton, Elizabeth Ceona	In their own time	Y	Y	N			N	X	N/A	N	N	Y	N	N/A	N/A	N/A	N	Publication type
2005	Moynihan, P. J., Levine, J. M., Rodriguez, O.	The experiences of Project Liberty crisis counselors in the Bronx	N					N	X	N/A	N	N	Y	N	N/A	N/A	N/A	N	Study question
2010	Mullins, Diane, MacHale, Siobhan, Cotter, David	Compliance with NICE guidelines in the management of self-harm	N					N	X	N/A	N	N	Y	N	N/A	N/A	N/A	N	Study question
1984	Murphy, J. G., Fenichel, G. S., Jacobson, S.	Psychiatry in the emergency department: factors associated with treatment and disposition	N					N	X	N/A	N	N	Y	N	N/A	N/A	N/A	N	Study question
1987	Murphy, Jane G., Jacobson, Sheldon	Satisfaction with practices: Emergency physicians versus internists						N	N/A	X	Y	Y	Y	Y	Y	?	N	N	Publication date
2011	Murray, John S.	Disaster preparedness for children with special healthcare needs and disabilities	N					N	X	N/A	N	N	Y	N	N/A	N/A	N/A	N	Study question
2016	Murray E, Michael SS, Youngren M, et al.	Sex disparity in door-to-CT time in acute stroke patients presenting to the emergency department.						Y	X	N/A	N	N	Y	N	N/A	N/A	N/A	N	Study question
2016	Musleh AI, Warrick BJ, Smolinske SC, et al.	Risk of exposure to medical providers from patients who have ingested metal phosphides.						Y	X	N/A	N	N	Y	N	N/A	N/A	N/A	N	Study question
2014	Nadeau, Louise	All for One, One for All: Interdisciplinary Collaboration in the Treatment of Addictions	N					N	X	N/A	N	N	Y	N	N/A	N/A	N/A	N	Study question
2008	Natarajan, M.	Women police in a changing society: Back door to equality						N	X	N/A	N	N	Y	N	N/A	N/A	N/A	N	Publication type
2013	Nathawad, R., Roblin, P. M., Pruitt, D., Arquilla, B.	Addressing the gaps in preparation for quarantine	N					N	X	N/A	N	N	Y	N	N/A	N/A	N/A	N	Study question
2004	National Collaborating Centre for Mental Health (UK)	Self-Harm: The Short-Term Physical and Psychological Management and Secondary Prevention of Self-Harm in Primary and Secondary Care	N					N	X	N/A	N	N	Y	N	N/A	N/A	N/A	N	Study question
2006	Naudé, J. L. P., & Rothmann, S.	Work-Related Well-Being of Emergency Workers in Gauteng						N	N/A	X	Y	Y	Y	Y	Y	N	N/A	N	Target population
2016	Nejati, A., Shepley, M., Rodiek, S.	A Review of Design and Policy Interventions to Promote Nurses' Restorative Breaks in Health Care Workplaces						N	X	N/A	N	N	Y	N	N/A	N/A	N/A	N	Study question
2017	Nejtek VA, Aryal S, Talari D, et al.	A pilot mobile integrated healthcare program for frequent utilizers of emergency department services.						Y	X	N/A	N	N	Y	N	N/A	N/A	N/A	N	Study question
2010	Nejtek, Vicki A., Hardy, Sarah, Winter, Scott	Adolescent mental health: Challenges with maternal noncompliance	N					N	X	N/A	N	N	Y	N	N/A	N/A	N/A	N	Study question
2011	Nejtek, Vicki A., Kaiser, Kathryn, Vo, Hoa et al.	Are There Racial/Ethnic Differences in Indigent Inner-City Clients With Dual Diagnoses?	N					N	X	N/A	N	N	Y	N	N/A	N/A	N/A	N	Study question
2009	Nelson, D. E., Hesse, B. W., Croyle, R. T.	Making Data Talk: The Science and Practice of Translating Public Health Research and Surveillance Findings to Policy Makers, the Public, and the Press						N	X	N/A	N	N	Y	N	N/A	N/A	N/A	N	Publication type
2004	Nelson, H., Nygren, P., McInerney, Y.	Screening for Family and Intimate Partner Violence	N					N	X	N/A	N	N	Y	N	N/A	N/A	N/A	N	Study question
2011	Newman, J. D., Shimbo, D., Shaffer, J. A. et al.	Posttraumatic stress disorder intrusions are associated with prehospital delay in patients with myocardial infarction						N	X	N/A	N	N	Y	N	N/A	N/A	N/A	N	Study question
2010	Newton, A. S., Hamm, M. P., Bethell, J. et al.	Pediatric suicide-related presentations: a systematic review of mental health care in the emergency department	N					N	X	N/A	N	N	Y	N	N/A	N/A	N/A	N	Study question
2009	Ng, K., Yeung, J., Cheung, I. et al.	Workplace violence-a survey of diagnostic radiographers working in public hospitals in Hong Kong	Y	N				N	X	N/A	N	N	Y	N	N/A	N/A	N/A	N	Target population
2016	Ng L, Eley R, Tuckett A.	Exploring factors affecting registered nurses' pursuit of postgraduate education in Australia.						Y	X	N/A	N	N	Y	N	N/A	N/A	N/A	N	Study question
2010	Ng, L. H., Tay, J. L., Noraini, B. D., Marhaini, M. Z.	Do nursing students want to work in the operating theatre (OT) upon graduation?: A pilot study on final year diploma nursing students						N	X	N/A	N	N	Y	N	N/A	N/A	N/A	N	Study question
2011	Nguyen, K., Zahran, H., Iqbal, S. et al.	Factors associated with asthma control among adults in five New England states, 2006-2007	N					N	X	N/A	N	N	Y	N	N/A	N/A	N/A	N	Study question
2011	Nguyen, M. L., Shapiro, M. A., Demetree, J. M., White, K. A.	When non-epileptic seizures fool the experts						N	X	N/A	N	N	Y	N	N/A	N/A	N/A	N	Study question
2009	Nihei, S., Iwamoto, K., Goto, K. et al.	[Relationship between occupational health and emergency medicine]	N					N	X	N/A	N	N	Y	N	N/A	N/A	N/A	N	Study question
2016	Nilsson, J., Johansson, E., Carlsson, M. et al.	Disaster nursing: Self-reported competence of nursing students and registered nurses, with focus on their readiness to manage violence, serious events and disasters	Y	Y/N	N	N	Y	N	X	N/A	N	N	Y	N	N/A	N/A	N/A	N	Study question
2014	Nishimura, K., Nakamura, F., Takegami, M. et al.	Cross-sectional survey of workload and burnout among Japanese physicians working in stroke care: the nationwide survey of acute stroke care capacity for proper designation of comprehensive stroke center in Japan (J-ASPECT) study	Y	Y/N	Y	Y	Y	N	X	N/A	Y	N	N	Y	Y	N	?	N	Target population
2014	Noble, A. J., McCrone, P., Seed, P. T. et al.	Clinical- and Cost-Effectiveness of a Nurse Led Self-Management Intervention to Reduce Emergency Visits by People with Epilepsy						N	X	N/A	N	N	Y	N	N/A	N/A	N/A	N	Study question
2016	Noguchi N, Inoue S, Shimanoe C, et al.	Development and validation of the Humanitarian Aid Difficulty Scale for Japanese healthcare workers.						Y	X	N/A	N	N	Y	N	N/A	N/A	N/A	N	Study question
2005	Norros, L., Nuutinen, M.	Performance-based usability evaluation of a safety information and alarm system						N	X	N/A	N	N	Y	N	N/A	N/A	N/A	N	Study question
2015	North, C. S., Pollio, D. E., Hong, B. A. et al.	The postdisaster prevalence of major depression relative to PTSD in survivors of the 9/11 attacks on the World Trade Center selected from affected workplaces	N					N	X	N/A	N	N	Y	N	N/A	N/A	N/A	N	Study question
2013	North, Carol S., Pfefferbaum, Betty, Hong, Barry A. et al.	Workplace response of companies exposed to the 9/11 World Trade Center attack: a focus-group study	N					N	X	N/A	N	N	Y	N	N/A	N/A	N/A	N	Study question
2010	North, Carol S., Pfefferbaum, Betty, Hong, Barry A. et al.	The Business of Healing: Focus Group Discussions of Readjustment to the Post-9/11 Work Environment Among Employees of Affected Agencies	N					N	X	N/A	N	N	Y	N	N/A	N/A	N/A	N	Study question
1997	Norton, I. M., Schauer, J.	A hospital-based domestic violence group	N					N	X	N/A	N	N	Y	N	N/A	N/A	N/A	N	Study question
2011	Nugus, P., Holdgate, A., Fry, M. et al.	Work Pressure and Patient Flow Management in the Emergency Department: Findings From an Ethnographic Study						N	X	N/A	N	N	Y	N	N/A	N/A	N/A	N	Study question
2014	Ochoa, S. F., Monares, A., Ochoa, N. et al.	Understanding the Interaction Support for Mobile Work in an Emergency Room						N	X	N/A	N	N	Y	N	N/A	N/A	N/A	N	Publication type
2017	O'Connor N, Corish J.	Pharmacological management of acute severe behavioural disturbance: a survey of current protocols.						Y	X	N/A	N	N	Y	N	N/A	N/A	N/A	N	Study question
2015	O'Doherty, L., Hegarty, K., Ramsay, J. et al.	Screening women for intimate partner violence in healthcare settings						N	X	N/A	N	N	Y	N	N/A	N/A	N/A	N	Study question
2006	O'Dowd, T. C., McNamara, K., Kelly, A., O'Kelly, F.	Out-of-hours co-operatives: general practitioner satisfaction with governance and working arrangements	N					N	X	N/A	N	N	Y	N	N/A	N/A	N/A	N	Study question
2017	Ogg J, Wong J, Wan MW, et al.	Factors that determine parents' perception of their child's risk of life-threatening food-induced anaphylaxis.						Y	X	N/A	N	N	Y	N	N/A	N/A	N/A	N	Study question
2016	Oh H, Uhm D-c, Yoon YJ.	Workplace bullying, job stress, intent to leave, and nurses’ perceptions of patient safety in South Korean hospitals.						Y	X	N/A	N	Y	N	N	N/A	N/A	N/A	N	Target population
2014	Oh, J., Ro, Y. S., Lee, J. K. et al.	The willingness of and barriers to Korean health care providers participating in a humanitarian assistance field hospital responding to an urgent global health crisis	Y	N				N	X	N/A	N	N	Y	N	N/A	N/A	N/A	N	Study question
2013	O'Hea, Erin L., Cutillo, Alexandra, Dietzen, Laura et al.	Randomized control trial to test a computerized psychosocial cancer assessment and referral program: Methods and research design	N					N	X	N/A	N	N	Y	N	N/A	N/A	N/A	N	Study question
2009	Oliveira, J. D., Alves Mdo, S., Miranda, F. A.	[Occupational risks in a hospital environment: a challenge for workers' health]	Y	Y/N	Y	Y	N	N	X	N/A	N	N	Y	N	N/A	N/A	N/A	N	Language
2015	Oliveira, R. C., Santos, J. N., Rabelo, A. T., Magalhaes Mde, C.	The impact of noise exposure on workers in Mobile Support Units	N					N	X	N/A	N	N	Y	N	N/A	N/A	N/A	N	Study question
2013	Oliveira JDAdS, Achieri JC, Pessoa Júnior JM, et al.	Nurses' social representations of work-related stress in an emergency room.						Y	N/A	X	N	N	Y	N	N/A	N/A	N/A	N	Study design
2014	Oliveira JDAdS, Pessoa Júnior JM, Miranda FANd, et al.	Stress of nurses in emergency care: a social representations study						Y	N/A	X	N	N	Y	N	N/A	N/A	N/A	N	Study design
2011	O'Mahony, Nuria	Nurse burnout and the working environment	Y	Y	Y	Y	Y/N	N	X	N/A	Y	N	N	Y	Y	Y	?	Y	-
1997	Oster, N. S.	Disaster medicine	N					N	X	N/A	N	N	Y	N	N/A	N/A	N/A	N	Study question
2016	Otsuka, K., Cornelissen, G., Halberg, F.	Chronomics and continuous ambulatory blood pressure monitoring: Vascular chronomics: From 7-day/24-hour to lifelong monitoring						N	X	N/A	N	N	Y	N	N/A	N/A	N/A	N	Study question
2009	Oud, M. J., Schuling, J., Slooff, C. J. et al.	Care for patients with severe mental illness: the general practitioner's role perspective	N					N	X	N/A	N	N	Y	N	N/A	N/A	N/A	N	Study question
1998	Overton-Brown, P., Anthony, D.	Towards a partnership in care: nurses' and doctors' interpretation of extremity trauma radiology						N	X	N/A	N	N	Y	N	N/A	N/A	N/A	N	Study question
2006	Owens, D.	Services for assessment and aftercare following self-harm						N	X	N/A	N	N	Y	N	N/A	N/A	N/A	N	Study question
2015	Owens, David, Kelley, Rachael, Munyombwe, Theresa et al.	Switching methods of self-harm at repeat episodes: Findings from a multicentre cohort study	N					N	X	N/A	N	N	Y	N	N/A	N/A	N/A	N	Study question
2007	Ozaki, Y., Nakata, Y., Kameoka, M. et al.	[Clinical analysis of 104 cases of overdose in suicide attempts]	N					N	X	N/A	N	N	Y	N	N/A	N/A	N/A	N	Study question
1995	Pacheco, E. R.	THEORETICAL AND METHODOLOGICAL CONSIDERATIONS IN THE EVALUATION OF PATIENTS LEAVING THE EMERGENCY ROOM WITHOUT RECEIVING MEDICAL ATTENTION						N	X	N/A	N	N	Y	N	N/A	N/A	N/A	N	Study question
1992	Padgett, D. K., Brodsky, B.	PSYCHOSOCIAL FACTORS INFLUENCING NONURGENT USE OF THE EMERGENCY ROOM - A REVIEW OF THE LITERATURE AND RECOMMENDATIONS FOR RESEARCH AND IMPROVED SERVICE DELIVERY						N	X	N/A	N	N	Y	N	N/A	N/A	N/A	N	Study question
2011	Pagliaro, L. A., Pagliaro, A. M.	Handbook of Child and Adolescent Drug and Substance Abuse: Pharmacological, Developmental, and Clinical Considerations						N	X	N/A	N	N	Y	N	N/A	N/A	N/A	N	Publication type
2012	Pantalone, David, Hessler, Danielle, Bankoff, Sarah, Shah, Brijen	Psychosocial correlates of HIV-monoinfection and HIV/HCV-coinfection among men who have sex with men	N					N	X	N/A	N	N	Y	N	N/A	N/A	N/A	N	Study question
2010	Papadopoulos, G., Georgiadou, P., Papazoglou, C., Michaliou, K.	Occupational and public health and safety in a changing work environment: An integrated approach for risk assessment and prevention						N	X	N/A	N	N	Y	N	N/A	N/A	N/A	N	Study question
2012	Papaleo, B., Cangiano, G., Calicchia, S. et al.	[The organization and management of First Aid in the workplace: critical issues and innovations to be introduced]	N					N	X	N/A	N	N	Y	N	N/A	N/A	N/A	N	Study question
2004	Papp, K. K., Stoller, E. P., Sage, P. et al.	The effects of sleep loss and fatigue on resident-physicians: a multi-institutional, mixed-method study	Y	Y/N	Y	Y	Y	N	X	N/A	Y	Y	Y	Y	Y	N	?	N	Target population
2011	Paranjothy, Shantini, Gallacher, John, Amlôt, Richard et al.	Psychosocial impact of the summer 2007 floods in England	N					N	X	N/A	N	N	Y	N	N/A	N/A	N/A	N	Study question
2016	Paris, M., Lopez, M., León-Quismondo, L. et al.	How are you?: A culturally sensitive group therapy program for Latinos						N	X	N/A	N	N	Y	N	N/A	N/A	N/A	N	Study question
2011	Park, C., McDermott, B., Loy, J., Dean, P.	Adolescent admissions to adult psychiatric units: patterns and implications for service provision	N					N	X	N/A	N	N	Y	N	N/A	N/A	N/A	N	Study question
2015	Park, M. S., Jeoung, Y., Lee, H. K., Sok, S. R.	Relationships Among Communication Competence, Self-Efficacy, and Job Satisfaction in Korean Nurses Working in the Emergency Medical Center Setting	Y	Y	Y/N	Y	Y	N	X	N/A	Y	Y	Y	Y	N	?	?	N
2016	Parker, S., Dark, F., Newman, E. et al.	Longitudinal comparative evaluation of the equivalence of an integrated peer-support and clinical staffing model for residential mental health rehabilitation: a mixed methods protocol incorporating multiple stakeholder perspectives						N	X	N/A	N	N	Y	N	N/A	N/A	N/A	N	Study question
2005	Parker-Oliver, Debra	Asthma Management: A Role for Social Work	N					N	X	N/A	N	N	Y	N	N/A	N/A	N/A	N	Study question
2017	Parkman T, Neale J, Day E, et al.	How Do People Who Frequently Attend Emergency Departments for Alcohol-Related Reasons Use, View, and Experience Specialist Addiction Services?						Y	X	N/A	N	N	Y	N	N/A	N/A	N/A	N	Study question
2006	Parsons, M. L., Batres, C., Golightly-Jenkins, C.	Innovations in management: Establishing team behavioral norms for a healthy workplace						N	X	N/A	N	N	Y	N	N/A	N/A	N/A	N	Study question
2009	Pascoe, E. A., Richman, L. S.	Perceived Discrimination and Health: A Meta-Analytic Review						N	X	N/A	N	N	Y	N	N/A	N/A	N/A	N	Study question
2007	Patel, Hitesh, Baeza, Juan, Patel, Mitesh et al.	Improving sexual health services in the city: Can the NHS learn from clients and the service industry	N					N	X	N/A	N	N	Y	N	N/A	N/A	N/A	N	Study question
2014	Paterson, Jessica L., Sofianopoulos, Sarah, Williams, Brett	What paramedics think about when they think about fatigue: Contributing factors	N					N	X	N/A	N	N	Y	N	N/A	N/A	N/A	N	Target population
1996	Pathman, D. E., Williams, E. S., Konrad, T. R.	Rural physician satisfaction: its sources and relationship to retention	N					N	X	N/A	N	N	Y	N	N/A	N/A	N/A	N	Target population
2010	Patterson, M., Rick, J., Wood, S. et al.	Systematic review of the links between human resource management practices and performance						N	X	N/A	N	N	Y	N	N/A	N/A	N/A	N	Systematic review
2015	Patterson, P. D., Buysse, D. J., Weaver, M. D. et al.	Real-time fatigue reduction in emergency care clinicians: The SleepTrackTXT randomized trial						N	X	N/A	Y	Y	Y	Y	Y	N	?	N	Target population
2014	Patterson, P. D., Buysse, D. J., Weaver, M. D. et al.	Emergency healthcare worker sleep, fatigue, and alertness behavior survey (SFAB): development and content validation of a survey tool	N					N	X	N/A	N	Y	N	N	N/A	N/A	N/A	N	Study question
2010	Patterson, P. D., Huang, D. T., Fairbanks, R. J., Wang, H. E.	The emergency medical services safety attitudes questionnaire	N					N	X	N/A	N	N	Y	N	N/A	N/A	N/A	N	Study question
2014	Patterson, P. D., Moore, C. G., Weaver, M. D. et al.	Mobile phone text messaging intervention to improve alertness and reduce sleepiness and fatigue during shiftwork among emergency medicine clinicians: study protocol for the SleepTrackTXT pilot randomized controlled trial	N					N	X	N/A	N	N	Y	N	N/A	N/A	N/A	N	Study question
1995	Patz, J. A., Jodrey, D.	OCCUPATIONAL-HEALTH IN SURGERY - RISKS EXTEND BEYOND THE OPERATING-ROOM						N	X	N/A	N	N	Y	N	N/A	N/A	N/A	N	Systematic review
2006	Peake, J. B.	The Project HOPE and USNS Mercy tsunami "experiment"	N					N	X	N/A	N	N	Y	N	N/A	N/A	N/A	N	Study question
2009	Pedrosa, R., de Sousa, V. Teixeira, Marques, J. et al.	P02-117 Day hospital and then…follow-up two and a half years after the hospitalization	N					N	X	N/A	N	N	Y	N	N/A	N/A	N/A	N	Study question
2013	Pelechas, E., Antoniadis, A.	A comparative study of job satisfaction of the medical and nursing staff in two regional hospitals in Greece	Y	N				N	X	N/A	N	N	Y	N	N/A	N/A	N/A	N	Target population
2002	Peleg, K., Reuveni, H., Stein, M.	Earthquake disasters--lessons to be learned	N					N	X	N/A	N	N	Y	N	N/A	N/A	N/A	N	Study question
2003	Pelkonen, Mirjami, Marttunen, Mauri	Child and Adolescent Suicide: Epidemiology, Risk Factors, and Approaches to Prevention	N					N	X	N/A	N	N	Y	N	N/A	N/A	N/A	N	Study question
2016	Perju, E., Gallois, E.	The prevalence of the burnout syndrome among population examined at the psychiatric emergency department for attempted suicide						N	X	N/A	N	N	Y	N	N/A	N/A	N/A	N	Study question
2016	Perreira T, Berta W.	Using focus groups to modify the workplace affective commitment multidimensional questionnaire (wacmq) for use in health care.						Y	X	N/A	N	N	Y	N	N/A	N/A	N/A	N	Study question
2015	Perry, R., Murphy, M., Haider, S., Harwood, B.	"One Problem Became Another": Disclosure of Rape-Related Pregnancy in the Abortion Care Setting						N	X	N/A	N	N	Y	N	N/A	N/A	N/A	N	Study question
2013	Person, J., Spiva, L., Hart, P.	The culture of an emergency department: an ethnographic study	Y	Y	Y	Y	N	N	X	N/A	N	N	Y	N	N/A	N/A	N/A	N	Study design
2014	Petleski, Tracy A.	Compassion fatigue among emergency department nurses	Y	Y	N	Y	Y	N	X	N/A	N	Y	N	Y	Y	?	N	N	Methodology
2016	Phillips, J., Hebish, L. J., Mann, S. et al.	Engaging Frontline Leaders and Staff in Real-Time Improvement	Y	Y	N			N	X	N/A	N	Y	N	Y	Y	N	?	N	Study question
2017	Pich JV, Kable A, Hazelton M.	Antecedents and precipitants of patient-related violence in the emergency department: Results from the Australian VENT Study (Violence in Emergency Nursing and Triage)						Y	X	N/A	N	N	Y	N	N/A	N/A	N/A	N	Study question
2006	Piechniczek-Buczek, J.	Psychiatric emergencies in the elderly population	N					N	X	N/A	N	N	Y	N	N/A	N/A	N/A	N	Study question
2008	Pietrantoni, L., Prati, G.	Resilience among first responders	N					N	X	N/A	N	N	Y	N	N/A	N/A	N/A	N	Target population
1997	Pilossoph-Gelb, S., Mower, W. R., Ajaelo, I., Yang, S. C.	Psychosocial difficulties and emergency department use	N					N	X	N/A	N	N	Y	N	N/A	N/A	N/A	N	Study question
2013	Pimmer, C., Pachler, N., Genewein, U.	Contextual dynamics in clinical workplaces: learning from doctor-doctor consultations	Y	N				N	X	N/A	N	N	Y	N	N/A	N/A	N/A	N	Study question
2008	Pincus-Morelli, Madeline A.	Psychosocial factors, illness perception and pediatric asthma management among low income, inner-city families	N					N	X	N/A	N	N	Y	N	N/A	N/A	N/A	N	Study question
2015	Pinnock, H., Epiphaniou, E., Pearce, G. et al.	Implementing supported self-management for asthma: a systematic review and suggested hierarchy of evidence of implementation studies	N					N	X	N/A	N	N	Y	N	N/A	N/A	N/A	N	Study question
2012	Pirrallo, R. G., Loomis, C. C., Levine, R., Woodson, B. T.	The prevalence of sleep problems in emergency medical technicians						N	X	N/A	N	N	N	N	N/A	N/A	N/A	N	Target population
2015	Pisanti, R., van der Doef, M., Maes, S. et al.	Occupational coping self-efficacy explains distress and well-being in nurses beyond psychosocial job characteristics						N	X	N/A	N	N	Y	N	N/A	N/A	N/A	N	Target population
2007	Pitman, Alexandra, Catalán, José	Insidious undermining of the liaison nursing role	N					N	X	N/A	N	N	Y	N	N/A	N/A	N/A	N	Study question
2013	Pitt, V., Lowe, D., Hill, S. et al.	Consumer-providers of care for adult clients of statutory mental health services	N					N	X	N/A	N	N	Y	N	N/A	N/A	N/A	N	Study question
2015	Poduval, J.	Optimizing medicine residency training programs						N	X	N/A	N	N	Y	N	N/A	N/A	N/A	N	Publication type
2003	Poirier, M. P., Pruitt, C. W.	Factors used by pediatric emergency medicine program directors to select their fellows	N					N	X	N/A	N	N	Y	N	N/A	N/A	N/A	N	Study question
1997	Pollitt, P., Reese, C. N.	Nursing and the New Deal: we met the challenge	N					N	X	N/A	N	N	Y	N	N/A	N/A	N/A	N	Study question
2010	Pomerantz, J. I., Toney, S. D., Hill, Z. J.	Care coaching: an alternative approach to managing comorbid depression	N					N	X	N/A	N	N	Y	N	N/A	N/A	N/A	N	Study question
2014	Poon, Jiat-Ling, Doctor, Jason, Nichol, Michael	Longitudinal Changes in Health-Related Quality of Life for Chronic Diseases: An Example in Hemophilia A	N					N	X	N/A	N	N	Y	N	N/A	N/A	N/A	N	Study question
2010	Popa, Florian, Arafat, Raed, Lorin Purcarea, Victor et al.	Occupational Burnout levels in Emergency Medicine - a stage 2 nationwide study and analysis	Y	Y	Y/N	Y	Y	N	X	N/A	Y	Y	Y	Y	Y	?	N	N	Study question
2010	Popa, Florian, Raed, Arafat, Purcărea, Victor Lorin et al.	Occupational Burnout levels in Emergency Medicine - a nationwide study and analysis	Y	Y	N	Y	Y	N	X	N/A	N	Y	N	N	N/A	N/A	N/A	N	Study question
2017	Popplewell C, Verbsky J.	It's getting hot in here: A case of heat stroke causing hyponatremia and subsequent rhabdomyolysis.						Y	X	N/A	N	N	Y	N	N/A	N/A	N/A	N	Study question
2017	Porcerelli JH, Jones JR, Klamo R, et al.	Childhood abuse in adults in primary care: Empirical findings and clinical implications.						Y	X	N/A	N	N	Y	N	N/A	N/A	N/A	N	Study question
2017	Poremski D, Kunjithapatham G, Koh D, et al.	Lost Keys: Understanding Service Providers' Impressions of Frequent Visitors to Psychiatric Emergency Services in Singapore.						Y	X	N/A	N	N	Y	N	N/A	N/A	N/A	N	Study question
2016	Poremski D, Lim XY, Kunjithapatham G, et al.	Which skills boost service provider confidence when managing people presenting with psychiatric emergencies?						Y	X	N/A	N	N	Y	N	N/A	N/A	N/A	N	Study question
2013	Pour, S.	Exploring psychological stressors with regard to the moderating role of perceived social support in Female nurses of hospital emergency department	Y	Y	Y	Y	Y	N	X	N/A	Y	Y	Y	Y	Y	N	?	N	Language
2017	Powell RE, Henstenburg JM, Cooper G, et al.	Patient Perceptions of Telehealth Primary Care Video Visits.						Y	X	N/A	N	N	Y	N	N/A	N/A	N/A	N	Study question
1998	Pozzi, C.	Exposure of prehospital providers to violence and abuse	N					N	X	N/A	N	N	Y	N	N/A	N/A	N/A	N	Target population
2010	Prati, G., Pietrantoni, L., Cicognani, E.	Self-efficacy moderates the relationship between stress appraisal and quality of life among rescue workers	N					N	X	N/A	N	N	Y	N	N/A	N/A	N/A	N	Target population
2013	Pratt, C. W., Gill, K. J., Barrett, N. M., Roberts, M. M.	Psychiatric Rehabilitation: Third Edition						N	X	N/A	N	N	Y	N	N/A	N/A	N/A	N	Publication type
2013	Pratt, Sarah I., Bartels, Stephen J., Mueser, Kim T. et al.	Feasibility and effectiveness of an automated telehealth intervention to improve illness self-management in people with serious psychiatric and medical disorders	N					N	X	N/A	N	N	Y	N	N/A	N/A	N/A	N	Study question
2011	Pray, W. S.	Nonprescription product therapeutics: Second edition						N	X	N/A	N	N	Y	N	N/A	N/A	N/A	N	Publication type
2004	Priebe, S., Fakhoury, W., White, I. et al.	Characteristics of teams, staff and patients: associations with outcomes of patients in assertive outreach						N	X	N/A	N	N	Y	N	N/A	N/A	N/A	N	Study question
2011	Priebe, S., Sandhu, S., Dias, S. et al.	Good practice in health care for migrants: views and experiences of care professionals in 16 European countries	Y	Y/N	N		N	N	X	N/A	N	N	Y	N	N/A	N/A	N/A	N	Study question
2006	Procter, Nicholas G.	‘They first killed his heart (then) he took his own life’. Part 2: Practice implications	N					N	X	N/A	N	N	Y	N	N/A	N/A	N/A	N	Study question
2017	Pun JK, Chan EA, Murray KA, et al.	Complexities of emergency communication: clinicians' perceptions of communication challenges in a trilingual emergency department.						Y	X	N/A	N	N	Y	N	N/A	N/A	N/A	N	Study question
2015	Pupazan, D., Calamar, A., Gaman, G. A. et al.	IMPORTANCE OF MINE RESCUERS VOCATIONAL GUIDANCE AND SELECTION PROCESS						N	X	N/A	N	N	Y	N	N/A	N/A	N/A	N	Study question
2005	Purtscher, K.	Preparing and responding to major accidents and disasters	N					N	X	N/A	N	N	Y	N	N/A	N/A	N/A	N	Study question
2014	Quinlivan, L., Cooper, J., Steeg, S. et al.	Scales for predicting risk following self-harm: an observational study in 32 hospitals in England						N	X	N/A	N	N	Y	N	N/A	N/A	N/A	N	Study question
2004	Rabow, Michael W., Dibble, Suzanne L., Pantilat, Steven Z., Stephen J. McPhee, Steven Z.	The Comprehensive Care Team: A Controlled Trial of Outpatient Palliative Medicine Consultation	N					N	X	N/A	N	N	Y	N	N/A	N/A	N/A	N	Study question
2015	Raffier-Peres, D., Estryn-Behar, M.	Ergonomic audit in multipurpose intensive care department. Surrounding noise, alarms and their effect on work						N	X	N/A	Y	N	N	N	N/A	N/A	N/A	N	Study question
1995	Rahkio, M., Uutela, A., Korkeala, H.	Motivation and characterization of Finnish meat inspection veterinarians						N	X	N/A	N	N	Y	N	N/A	N/A	N/A	N	Study question
2003	Raingruber, B., Ritter, V.	Intensity and challenge as an aspect of work satisfaction in an urban emergency room	Y	Y	Y	Y	N	N	X	N/A	N	Y	N	N	N/A	N/A	N/A	N	Study design
2016	Raju B, Lukose S, Raj P, et al.	Clinically providing psycho-social care for caregivers in emergency and trauma care setting: Scope for medical and psychiatric social workers.						Y	X	N/A	N	N	Y	N	N/A	N/A	N/A	N	Study question
2012	Rama-Maceiras, P., Parente, S., Kranke, P.	Job satisfaction, stress and burnout in anaesthesia: relevant topics for anaesthesiologists and healthcare managers?	Y	N				N	X	N/A	N	N	Y	N	N/A	N/A	N/A	N	Target population
2017	Ramirez M, Toussaint M, Woods-Jaeger B, et al.	Link for Injured Kids: A Patient-Centered Program of Psychological First Aid after Trauma.						Y	X	N/A	N	N	Y	N	N/A	N/A	N/A	N	Study question
2013	Ramos, M. M., Greenberg, C., Sapien, R. et al.	Behavioral health emergencies managed by school nurses working with adolescents	N					N	X	N/A	N	N	Y	N	N/A	N/A	N/A	N	Study question
2013	Rana, D., Upton, D.	Psychology for Nurses						N	X	N/A	N	N	Y	N	N/A	N/A	N/A	N	Publication type
2014	Rasmussen, K., Pedersen, A. H., Pape, L. et al.	Work environment influences adverse events in an emergency department						N	N/A	X	N	N	Y	N	N/A	N/A	N/A	N	Study question
2015	Raunick, C. B., Lindell, D. F., Morris, D. L., Backman, T.	Vicarious Trauma Among Sexual Assault Nurse Examiners						N	X	N/A	N	N	Y	N	N/A	N/A	N/A	N	Target population
2008	Raup, Glenn H.	The Impact of ED Nurse Manager Leadership Style on Staff Nurse Turnover and Patient Satisfaction in Academic Health Center Hospitals						N	N/A	X	Y	Y	Y	Y	Y	?	Y	N	Methodology
2012	Raviola, G., Eustache, E., Oswald, C., Belkin, G. S.	Mental health response in Haiti in the aftermath of the 2010 earthquake: a case study for building long-term solutions	N					N	X	N/A	N	N	Y	N	N/A	N/A	N/A	N	Study question
2013	Raviola, G., Severe, J., Therosme, T. et al.	The 2010 Haiti earthquake response	N					N	X	N/A	N	N	Y	N	N/A	N/A	N/A	N	Study question
2006	Rayner, J., Trespalacios, F., Machan, J. et al.	Continuous noninvasive measurement of pulsus paradoxus complements medical decision making in assessment of acute asthma severity	N					N	X	N/A	N	N	Y	N	N/A	N/A	N/A	N	Study question
2017	Re TS, Bragazzi NL, Siri A, et al.	Effects of acculturation, coping strategies, locus of control, and self-efficacy on chronic pain: study of Chinese immigrant women in Italy - insights from a thematic field analysis.						Y	X	N/A	N	N	Y	N	N/A	N/A	N/A	N	Study question
2005	Read, J., van Os, J., Morrison, A. P., Ross, C. A.	Childhood trauma, psychosis and schizophrenia: a literature review with theoretical and clinical implications						N	X	N/A	N	N	Y	N	N/A	N/A	N/A	N	Study question
2004	Read, K. M., Kufera, J. A., Dischinger, P. C. et al.	Life-altering outcomes after lower extremity injury sustained in motor vehicle crashes	N					N	X	N/A	N	N	Y	N	N/A	N/A	N/A	N	Study question
2004	Reading, Richard	Maternal depressive symptoms and adherence to therapy in inner-city children with Asthma	N					N	X	N/A	N	N	Y	N	N/A	N/A	N/A	N	Study question
2008	Reaves, E. J., Schor, K. W., Burkle, F. M., Jr.	Implementation of evidence-based humanitarian programs in military-led missions: part I. Qualitative gap analysis of current military and international aid programs	N					N	X	N/A	N	N	Y	N	N/A	N/A	N/A	N	Study question
2013	Rector, C., Avila, M., Strand, S. S.	Issues with rural, migrant, and urban health care						N	X	N/A	N	N	Y	N	N/A	N/A	N/A	N	Publication type
2015	Reddy, S. T., Zegarek, M. H., Fromme, H. B. et al.	Barriers and Facilitators to Effective Feedback: A Qualitative Analysis of Data From Multispecialty Resident Focus Groups	Y	Y/N	Y	N	N	N	X	N/A	N	N	Y	N	N/A	N/A	N/A	N	Study question
1986	Reeves, Kate	Hispanic utilization of an ethnic mental health clinic	N					N	X	N/A	N	N	Y	N	N/A	N/A	N/A	N	Study question
1999	Reis, Shmuel, Hermoni, Doron, Borkan, Jeffrey M. et al.	A New Look at Low Back Complaints in Primary Care	N					N	X	N/A	N	N	Y	N	N/A	N/A	N/A	N	Study question
1991	Revicki, D. A., May, H. J., Whitley, T. W.	RELIABILITY AND VALIDITY OF THE WORK-RELATED STRAIN INVENTORY AMONG HEALTH-PROFESSIONALS						N	X	N/A	Y	N	N	Y	N	?	?	N
1993	Revicki, Dennis A.	Impact of Work Environment Characteristics on Work-related Stress and Depression in Emergency Medicine Residents: A Longitudinal Study	Y	Y	Y	Y	Y	N	X	N/A	Y	Y	Y	Y	Y	N	?	N	Publication date
1997	Revicki, Dennis A., Whitley, Theodore W., Gallery, Michael E.	Organizational characteristics, perceived work stress, and depression in emergency medicine residents	Y	Y	Y	Y	Y	N	X	N/A	Y	Y	Y	Y	Y	Y	?	Y
2012	Rhodes, A. E., Bethell, J., Newton, A. S. et al.	Developing Measures of Quality for the Emergency Department Management of Pediatric Suicide-Related Behaviors						N	X	N/A	N	N	Y	N	N/A	N/A	N/A	N	Study question
2007	Rhodes, K. V., Kushner, H. M., Bisgaier, J., Prenoveau, E.	Characterizing emergency department discussions about depression	N					N	X	N/A	N	N	Y	N	N/A	N/A	N/A	N	Study question
2012	Riccio, C. A., Sullivan, J. R., Cohen, M. J.	Neuropsychological Assessment and Intervention for Childhood and Adolescent Disorders						N	X	N/A	N	N	Y	N	N/A	N/A	N/A	N	Publication type
1991	Rice, M. M.	Medicolegal issues in pediatric and adolescent emergencies	N					N	X	N/A	N	N	Y	N	N/A	N/A	N/A	N	Study question
2003	Richard, Marriott, Judith, Horrocks, Allan, House, David, Owens	Assessment and management of self-harm in older adults attending accident and emergency: a comparative cross-sectional study	N					N	X	N/A	N	N	Y	N	N/A	N/A	N/A	N	Study question
2017	Rigobello MCG, Carvalho R, Guerreiro JM, et al.	The perception of the patient safety climate by professionals of the emergency department.						Y	X	N/A	N	N	Y	N	N/A	N/A	N/A	N	Study question
2014	Riley, J., McGowan, M., Rozmovits, L.	Exploring the value of technology to stimulate interprofessional discussion and education: a needs assessment of emergency medicine professionals	Y	Y	N			N	X	N/A	N	N	Y	N	N/A	N/A	N/A	N	Study question
2008	Rios Risquez, M. I., Godoy Fernandez, C., Penalver Hernandez, F. et al.	[Comparative study of burnout in Intensive Care and Emergency Care nursing staff]	Y	Y/N	Y	Y	Y	N	X	N/A	Y	N	N	N	N/A	N/A	N/A	N	Target population
2016	Rios-Risquez, M. I., Garcia-Izquierdo, M.	Patient satisfaction, stress and burnout in nursing personnel in emergency departments: A cross-sectional study						N	X	N/A	Y	Y	Y	Y	Y	Y	?	Y
2015	Ripoll Gallardo, A., Ingrassia, P. L., Ragazzoni, L. et al.	Professionalization of anesthesiologists and critical care specialists in humanitarian action: a nationwide poll among italian residents	Y	Y/N	N	N		N	X	N/A	N	N	Y	N	N/A	N/A	N/A	N	Study question
2008	Roache, John D., Wallace, Christopher L., Miller, Jason	COMMUNITY TREATMENT OF SUBSTANCE DEPENDENCE IN BEXAR COUNTY: A CASE STUDY OF UNMET NEED	N					N	X	N/A	N	N	Y	N	N/A	N/A	N/A	N	Study question
1999	Robbins, I.	The psychological impact of working in emergencies and the role of debriefing	N					N	X	N/A	N	N	Y	N	N/A	N/A	N/A	N	Study question
1997	Roberts, D.	Liaison mental health nursing: origins, definition and prospects	N					N	X	N/A	N	N	Y	N	N/A	N/A	N/A	N	Study question
2001	Roberts, J., Sword, W., Watt, S. et al.	Costs of postpartum care: examining associations from the Ontario mother and infant survey	N					N	X	N/A	N	N	Y	N	N/A	N/A	N/A	N	Study question
2013	Robinson, T., Hills, D., Rossiter, R.	Mental health emergency care in Australia: an educational program for clinicians	Y	Y	Y	N		N	X	N/A	N	N	Y	N	N/A	N/A	N/A	N	Study question
2002	Robison, J. L.	Army nurses' knowledge base for determining triage categories in a mass casualty	N					N	X	N/A	N	N	Y	N	N/A	N/A	N/A	N	Study question
2013	Rodriguez, L. N., Mirk, A.	A brief educational intervention to improve staff management of disruptive behaviors in the nursing home						N	X	N/A	N	N	Y	N	N/A	N/A	N/A	N	Study question
2005	Rodriguez-Artalejo, F., Guallar-Castillon, P., Pascual, C. R. et al.	Health-related quality of life as a predictor of hospital readmission and death among patients with heart failure	N					N	X	N/A	N	N	Y	N	N/A	N/A	N/A	N	Study question
2015	Rodriguez-Vega, B., Amador, B., Ortiz-Villalobos, A. et al.	The psychosocial response to the ebola health emergency: experience in Madrid, Spain	N					N	X	N/A	N	N	Y	N	N/A	N/A	N/A	N	Study question
2016	Rogers, A. T.	Human Behavior in the social environment: Perspectives on development and the life course: Fourth edition						N	X	N/A	N	N	Y	N	N/A	N/A	N/A	N	Publication type
2015	Rohatgi, S.	Perspectives of a Young Emergency Radiology Attending						N	X	N/A	N	N	Y	N	N/A	N/A	N/A	N	Study question
2013	Rokach, A., Sha'ked, A.	Together and lonely: Loneliness in intimate relationships - causes and coping						N	X	N/A	N	N	Y	N	N/A	N/A	N/A	N	Study question
1992	Roll, M., Kollind, M., Theorell, T.	Five-year follow-up of young adults visiting an emergency unit because of atypical chest pain	N					N	X	N/A	N	N	Y	N	N/A	N/A	N/A	N	Study question
2005	Rondeau, K. V., Francescutti, L. H.	Emergency department overcrowding: the impact of resource scarcity on physician job satisfaction						N	N/A	X	Y	Y	Y	Y	Y	N	?	N	Methodology
2014	Roots, A., MacDonald, M.	Outcomes associated with nurse practitioners in collaborative practice with general practitioners in rural settings in Canada: a mixed methods study	Y	N				N	X	N/A	N	N	Y	N	N/A	N/A	N/A	N	Study question
2015	Rosado IV, Russo GH, Maia EM.	[Generating health elicits illness? The contradictions of work performed in emergency care units of public hospitals].						Y	N/A	X	N	N	Y	N	N/A	N/A	N/A	N	Language
1997	Rose, Mary	A survey of violence toward nursing staff in one large irish accident and emergency department						N	N/A	X	Y	N	N	Y	Y	N	?	N	Methodology
2010	Rosekind, M. R., Gregory, K. B.	Insomnia risks and costs: health, safety, and quality of life	N					N	X	N/A	N	N	Y	N	N/A	N/A	N/A	N	Study question
2008	Rosen, P., Edlich, R. F., Rosen, C. L., Wolfe, R. E.	Becoming a specialist in emergency medicine	N					N	X	N/A	N	N	Y	N	N/A	N/A	N/A	N	Study question
2013	Rosenberg, M., Lamba, S., Misra, S.	Palliative Medicine and Geriatric Emergency Care. Challenges, Opportunities, and Basic Principles						N	X	N/A	N	N	Y	N	N/A	N/A	N/A	N	Study question
2012	Rosenstein, Alan H., Naylor, Bruce	Incidence and Impact of Physician and Nurse Disruptive Behaviors in the Emergency Department						N	N/A	X	N	N	Y	N	N/A	N/A	N/A	N	Study question
2016	Ross, Leslie Anne	Psychosocial care for injured children: The impact of traumatic medical events on children, parents, and healthcare providers						N	X	N/A	N	N	Y	N	N/A	N/A	N/A	N	Study question
2007	Ross-Adjie, Gail M., Leslie, Gavin, Gillman, Lucia	Occupational stress in the ED: What matters to nurses?						N	N/A	X	Y	Y	Y	Y	Y	N	N	N	Methodology
2013	Rossetti, Jeanette	A vision for change: Lessons learned from Ireland's mental health care system	N					N	X	N/A	N	N	Y	N	N/A	N/A	N/A	N	Study question
2014	Rossi, M., Ehrens, D., Monica, N.	Population health management (PHM) for refractory epilepsy and psychiatric comorbidities: Deploying a phm delivery model for amplifying patient outreach						N	X	N/A	N	N	Y	N	N/A	N/A	N/A	N	Study question
2017	Rotenberg M, Tuck A, McKenzie K.	Psychosocial stressors contributing to emergency psychiatric service utilization in a sample of ethno-culturally diverse clients with psychosis in Toronto.						Y	X	N/A	N	N	Y	N	N/A	N/A	N/A	N	Study question
2014	Rothbaum, B. O., Kearns, M. C., Reiser, E. et al.	Early Intervention Following Trauma May Mitigate Genetic Risk for PTSD in Civilians: A Pilot Prospective Emergency Department Study						N	X	N/A	N	N	Y	N	N/A	N/A	N/A	N	Study question
1996	Rotheram-Borus, Mary Jane, Piacentini, John, Miller, Sutherland et al.	Toward improving treatment adherence among adolescent suicide attempters	N					N	X	N/A	N	N	Y	N	N/A	N/A	N/A	N	Study question
1999	Rotheram-Borus, Mary Jane, Piacentini, John, Van Rossem, Ronan et al.	Treatment adherence among Latina female adolescent suicide attempters	N					N	X	N/A	N	N	Y	N	N/A	N/A	N/A	N	Study question
2011	Roush, Robert E., Teasdale, Thomas A.	Personal Emergency Response Services: Do the Benefits Justify the Cost in Seniors Housing and Care Properties?	N					N	X	N/A	N	N	Y	N	N/A	N/A	N/A	N	Study question
2011	Rousou, Elena, Pavlakis, Andreas	Conflicts between doctors and Nurses in the accident and emergency departments of the public hospitals in Cyprus. A research study	Y	Y	Y	Y	Y	N	X	N/A	Y	Y	Y	Y	Y	N	?	N	Language
2005	Rowe, M. M., Sherlock, H.	Stress and verbal abuse in nursing: do burned out nurses eat their young?	Y	N				N	X	N/A	N	Y	N	N	N/A	N/A	N/A	N	Target population
2017	Rozo JA, Olson DM, Thu HS, et al.	Situational Factors Associated With Burnout Among Emergency Department Nurses.						Y	X	N/A	N	N	Y	N	N/A	N/A	N/A	N	Study design
2000	Rubin, M., Heuvelmans, J. H., Tomic-Cica, A., Birnbaum, M. L.	Health-related relief in the former Yugoslavia: needs, demands, and supplies	N					N	X	N/A	N	N	Y	N	N/A	N/A	N/A	N	Study question
2016	Ruchlewska, A., Kamperman, A. M., Wierdsma, A. I. et al.	Determinants of Completion and Use of Psychiatric Advance Statements in Mental Health Care in the Netherlands	N					N	X	N/A	N	N	Y	N	N/A	N/A	N/A	N	Study question
2009	Ruchlewska, A., Mulder, C. L., Smulders, R. et al.	The effects of crisis plans for patients with psychotic and bipolar disorders: a randomised controlled trial	N					N	X	N/A	N	N	Y	N	N/A	N/A	N/A	N	Study question
2014	Ruchlewska, Asia, Wierdsma, Andre I., Kamperman, Astrid M. et al.	Effect of Crisis Plans on Admissions and Emergency Visits: A Randomized Controlled Trial	N					N	X	N/A	N	N	Y	N	N/A	N/A	N/A	N	Study question
2013	Ruggero, C. J., Kotov, R., Callahan, J. L. et al.	PTSD symptom dimensions and their relationship to functioning in World Trade Center responders	N					N	X	N/A	N	N	Y	N	N/A	N/A	N/A	N	Study question
2011	Rugless, Mark J., Taylor, David McD	Sick leave in the emergency department: Staff attitudes and the impact of job designation and psychosocial work conditions	Y	Y	Y	Y	Y	N	X	N/A	Y	Y	Y	Y	Y	N	Y	N	Methodology
2000	Runeson, B., Scocco, P., DeLeo, D. et al.	Management of suicide attempts in Italy and Sweden. A comparison of services offered to consecutive samples of suicide attempters	N					N	X	N/A	N	N	Y	N	N/A	N/A	N/A	N	Study question
2000	Runyan, C. W., Zakocs, R. C.	Epidemiology and prevention of injuries among adolescent workers in the United States	N					N	X	N/A	N	N	Y	N	N/A	N/A	N/A	N	Study question
2014	Rusiecki, J. A., Thomas, D. L., Chen, L. et al.	Disaster-related exposures and health effects among US Coast Guard responders to Hurricanes Katrina and Rita: a cross-sectional study	N					N	X	N/A	N	N	Y	N	N/A	N/A	N/A	N	Study question
2010	Russell, G., Owens, D.	Psychosocial assessment following self-harm: repetition of nonfatal self-harm after assessment by psychiatrists or mental health nurses	N					N	X	N/A	N	N	Y	N	N/A	N/A	N/A	N	Study question
2004	Ruzek, J. I., Young, B. H., Cordova, M. J., Flynn, B. W.	Integration of disaster mental health services with emergency medicine	N					N	X	N/A	N	N	Y	N	N/A	N/A	N/A	N	Study question
2006	Ryan, Denis, Maguire, J. I. M.	Aggression and violence – a problem in Irish Accident and Emergency departments?	Y	Y	Y	N		N	X	N/A	N	Y	N	N	N/A	N/A	N/A	N	Study question
2013	Ryan, J. L., Mellon, M. W., Junger, K. W. et al.	The clinical utility of health-related quality of life screening in a pediatric inflammatory bowel disease clinic	N					N	X	N/A	N	N	Y	N	N/A	N/A	N/A	N	Study question
2015	Ryan, Jamie L., McGrady, Meghan E., Guilfoyle, Shanna M. et al.	Health care charges for youth with newly diagnosed epilepsy	N					N	X	N/A	N	N	Y	N	N/A	N/A	N/A	N	Study question
2011	Ryan, Patrick, Wroblewska, Anna	Caring for older adults: Who cares and who does not?	N					N	X	N/A	N	N	Y	N	N/A	N/A	N/A	N	Study question
2014	Sabbatini, A. K., Tilburt, J. C., Campbell, E. G. et al.	Controlling health costs: physician responses to patient expectations for medical care	Y	N				N	X	N/A	N	N	Y	N	N/A	N/A	N/A	N	Study question
2017	Sadak T, Foster Zdon S, Ishado E, et al.	Potentially preventable hospitalizations in dementia: family caregiver experiences.						Y	X	N/A	N	N	Y	N	N/A	N/A	N/A	N	Study question
2011	Saksvik, I. B., Bjorvatn, B., Hetland, H. et al.	Individual differences in tolerance to shift work - A systematic review						N	X	N/A	N	N	Y	N	N/A	N/A	N/A	N	Study question
2015	Sakuma, A., Takahashi, Y., Ueda, I. et al.	Post-traumatic stress disorder and depression prevalence and associated risk factors among local disaster relief and reconstruction workers fourteen months after the Great East Japan Earthquake: a cross-sectional study	Y	N				N	X	N/A	N	N	Y	N	N/A	N/A	N/A	N	Study question
2013	Sala, Regina, Goldstein, Benjamin I., Wang, Shuai et al.	Increased prospective health service use for depression among adults with childhood onset bipolar disorder	N					N	X	N/A	N	N	Y	N	N/A	N/A	N/A	N	Study question
2012	Salami, O., Salvador, J., Vega, R.	Reasons for nonurgent pediatric emergency department visits: perceptions of health care providers and caregivers	Y	Y	N			N	X	N/A	N	N	Y	N	N/A	N/A	N/A	N	Study question
2012	Salerno, S., Livigni, L., Magrini, A., Talamanca, I. F.	Gender and ergonomics: a case study on the 'non-formal' work of women nurses						N	X	N/A	N	N	Y	N	N/A	N/A	N/A	N	Study question
2009	Salome, G. M., Martins Mde, F., Esposito, V. H.	[Feelings of nursing professionals who work in emergency units]	Y	Y	Y	Y	N	N	X	N/A	N	N	Y	N	N/A	N/A	N/A	N	Language
2007	Samaha, E., Lal, S., Samaha, N., Wyndham, J.	Psychological, lifestyle and coping contributors to chronic fatigue in shift-worker nurses						N	X	N/A	N	N	Y	N	N/A	N/A	N/A	N	Target population
2015	Samborska-Sablik, A., Sablik, Z., Gaszynski, T., Drozdz, J.	[Interpersonal games as a method for doctors' occupational stress]	Y	N	N			N	X	N/A	N	N	Y	N	N/A	N/A	N/A	N	Study question
2011	San Juan Guillen, C.	The role of the organisational psychologist in disasters and emergency situations	N					N	X	N/A	N	N	Y	N	N/A	N/A	N/A	N	Study question
2016	Sanchez-Roig M, Coll-Camara A.	Prison nursing and its training.						Y	X	N/A	N	N	Y	N	N/A	N/A	N/A	N	Study question
2015	Sanders, Justin	Finding the right words at the right time—High-value advance care planning	N					N	X	N/A	N	N	Y	N	N/A	N/A	N/A	N	Study question
2012	Sands, N., Elsom, S., Gerdtz, M., Khaw, D.	Mental health-related risk factors for violence: using the evidence to guide mental health triage decision making						N	X	N/A	N	N	Y	N	N/A	N/A	N/A	N	Study question
2010	Santo, S., Manuel, A.	P01-244 - Psychiatric emergency department of an adult general hospital - a look into the adolescents	N					N	X	N/A	N	N	Y	N	N/A	N/A	N/A	N	Study question
2000	Santos Martin, M. D., Bascunana Morejon de Giron, J., Lumbreras Garcia, G. et al.	[Evaluation of the functional component underlying the frequent attendance to a hospital emergency service and its economic consequences]	N					N	X	N/A	N	N	Y	N	N/A	N/A	N/A	N	Study question
2014	Sauaia, A.	The quest for health equity						N	X	N/A	N	N	Y	N	N/A	N/A	N/A	N	Publication type
2012	Sawatzky, Jo-Ann V., Enns, Carol L.	Exploring the key predictors of retention in emergency nurses						N	N/A	X	Y	Y	Y	Y	Y	Y	?	Y
2009	Sawatzky, Jo-Ann V., Naimark, Barbara J.	Coronary artery bypass graft surgery: Exploring a broader perspective of risks and outcomes	N					N	X	N/A	N	N	Y	N	N/A	N/A	N/A	N	Study question
1994	Schaefer, H. G., Helmreich, R. L., Scheidegger, D.	HUMAN-FACTORS AND SAFETY IN EMERGENCY-MEDICINE						N	X	N/A	N	N	Y	N	N/A	N/A	N/A	N	Study question
2016	Schaffer, A., Sinyor, M., Kurdyak, P. et al.	Population-based analysis of health care contacts among suicide decedents: Identifying opportunities for more targeted suicide prevention strategies						N	X	N/A	N	N	Y	N	N/A	N/A	N/A	N	Study question
2015	Schaffer, Ayal, Isometsä, Erkki T., Azorin, Jean-Michel et al.	A review of factors associated with greater likelihood of suicide attempts and suicide deaths in bipolar disorder: Part II of a report of the International Society for Bipolar Disorders Task Force on Suicide in Bipolar Disorder	N					N	X	N/A	N	N	Y	N	N/A	N/A	N/A	N	Study question
2017	Schenk EJ, Yuan J, Martel LD, et al.	Risk factors for long-term post-traumatic stress disorder among medical rescue workers appointed to the 2008 Wenchuan earthquake response in China.						Y	X	N/A	N	N	Y	N	N/A	N/A	N/A	N	Study question
2013	Schinco, P.	An ER model for optimal approach to women victims of violence						N	X	N/A	N	N	Y	N	N/A	N/A	N/A	N	Study question
2010	Schmidt, C. E., Hardt, F., Moller, J. et al.	Improvement of team competence in the operating room						N	X	N/A	N	N	Y	N	N/A	N/A	N/A	N	Study question
2017	Schmidt M, Haglund K.	Debrief in Emergency Departments to Improve Compassion Fatigue and Promote Resiliency.						Y	X	N/A	N	N	Y	N	N/A	N/A	N/A	N	Study question
2014	Schmidt, S., Roesler, U., Kusserow, T., Rau, R.	Uncertainty in the workplace: Examining role ambiguity and role conflict, and their link to depression-a meta-analysis						N	X	N/A	N	N	Y	N	N/A	N/A	N/A	N	Systematic review
2017	Schmutz JB, Eppich WJ.	Promoting Learning and Patient Care Through Shared Reflection: A Conceptual Framework for Team Reflexivity in Health Care.						Y	X	N/A	N	N	Y	N	N/A	N/A	N/A	N	Study question
2000	Schnabel, M., Munz, R., Bohe, M.	[The Referral Field Hospital of the Emergency Response Unit (ERU) of the German Red Cross]	N					N	X	N/A	N	N	Y	N	N/A	N/A	N/A	N	Study question
2017	Schoen JC, Machan JT, Dannecker M, et al.	Team Size and Stretching-Exercise Effects on Simulated Chest Compression Performance and Exertion.						Y	X	N/A	N	N	Y	N	N/A	N/A	N/A	N	Study question
2017	Schoenbaum M, Sutherland JM, Chappel A, et al.	Twelve-Month Health Care Use and Mortality in Commercially Insured Young People With Incident Psychosis in the United States.						Y	X	N/A	N	N	Y	N	N/A	N/A	N/A	N	Study question
2009	Schreiber, A. L., Fried, G. W.	DEMOGRAPHIC CHARACTERISTICS OF 38 PATIENTS INJURED IN MOTOR VEHICLE ACCIDENTS REFERRED BY CHIROPRACTORS TO PHYSIATRISTS						N	X	N/A	N	N	Y	N	N/A	N/A	N/A	N	Study question
2004	Schubert, J., Tolle, C. R.	The VIPER project (Visualization Integration Platform for Exploration Research): A biologically inspired autonomous reconfigurable robotic platform for diverse unstructured environments						N	X	N/A	N	N	Y	N	N/A	N/A	N/A	N	Study question
2008	Schultz, R., Pouletsos, C., Combs, A.	Considerations for emergencies & disasters in the neonatal intensive care unit	N					N	X	N/A	N	N	Y	N	N/A	N/A	N/A	N	Study question
2011	Schuster, M. A., Chung, P. J., Vestal, K. D.	Children with health issues						N	X	N/A	N	N	Y	N	N/A	N/A	N/A	N	Study question
2007	Schwartz, D., Pinkert, M., Leiba, A. et al.	Significance of a Level-2, "selective, secondary evacuation" hospital during a peripheral town terrorist attack	N					N	X	N/A	N	N	Y	N	N/A	N/A	N/A	N	Study question
1994	Scullion, P. A.	An identification of stressors associated with student nurses in an accident and emergency department and comparison of stress levels						N	N/A	X	Y	Y	Y	Y	Y	?	N	N	Publication date
2017	Shaikh U, Qamar I, Jafry F, et al.	Patients with Borderline Personality Disorder in Emergency Departments.						Y	X	N/A	N	N	Y	N	N/A	N/A	N/A	N	Study question
1997	Seago, Jean Ann, Faucett, Julia	Job Strain Among Registered Nurses and Other Hospital Workers						N	N/A	X	Y	N	N	Y	Y	N	?	N	Target population
2013	Sears, Lindsay E., Shi, Yuyan, Coberley, Carter R., Pope, James E.	Overall Well-Being as a Predictor of Health Care, Productivity, and Retention Outcomes in a Large Employer	N					N	X	N/A	N	N	Y	N	N/A	N/A	N/A	N	Study question
2013	Sedlmayr, Brita, Patapovas, Andrius, Kirchner, Melanie et al.	Comparative evaluation of different medication safety measures for the emergency department: physicians' usage and acceptance of training, poster, checklist and computerized decision support	Y	Y	N			N	X	N/A	N	N	Y	N	N/A	N/A	N/A	N	Study question
1995	Segal, S. P., Egley, L., Watson, M. A. et al.	Factors in the quality of patient evaluations in general hospital psychiatric emergency services	Y/N	Y	Y	N		N	X	N/A	N	N	Y	N	N/A	N/A	N/A	N	Study question
2004	Selbst, S. M., Levine, S., Mull, C. et al.	Preventing medical errors in pediatric emergency medicine						N	X	N/A	N	N	Y	N	N/A	N/A	N/A	N	Abstract
2012	Selic, P., Stegne-Ignjatovic, T., Klemenc-Ketis, Z.	Burnout among Slovenian family medicine trainees: A cross-sectional study						N	X	N/A	N	N	Y	N	N/A	N/A	N/A	N	Target population
2004	Seng, J. S., Sanubol, M.	The first year as sexual assault nurse examiner: role transition and role-related stress within a new SANE team	N					N	X	N/A	N	N	Y	N	N/A	N/A	N/A	N	Study question
2012	Senneseth, Mette, Alsaker, Kjersti, Natvig, Gerd Karin	Health-related quality of life and post-traumatic stress disorder symptoms in accident and emergency attenders suffering from psychosocial crises: a longitudinal study	N					N	X	N/A	N	N	Y	N	N/A	N/A	N/A	N	Study question
2013	Seow, E.	Leading and managing an emergency department-A personal view						N	X	N/A	N	N	Y	N	N/A	N/A	N/A	N	Study question
2010	Seow, Hsien, Barbera, Lisa, Howell, Doris, Dy, Sydney M.	Using more end-of-life homecare services is associated with using fewer acute care services: A population-based cohort study	N					N	X	N/A	N	N	Y	N	N/A	N/A	N/A	N	Study question
2011	Shafiei, T., Gaynor, N., Farrell, G.	The characteristics, management and outcomes of people identified with mental health issues in an emergency department, Melbourne, Australia	N					N	X	N/A	N	N	Y	N	N/A	N/A	N/A	N	Study question
2015	Shah, A. D., Slovis, B. H., Schnapp, B. H. et al.	Barriers to safety in the emergency department: The resident experience						N	X	N/A	N	N	Y	N	N/A	N/A	N/A	N	Study design
2008	Shah, B. R., Patel, M. R., Peterson, E. D., Douglas, P. S.	Defining optimal research study design for cardiovascular imaging using computed tomography angiography as a model						N	X	N/A	N	N	Y	N	N/A	N/A	N/A	N	Study question
2014	Shah, V. S., Pierce, L. C., Roblin, P. et al.	Waterworks, a full-scale chemical exposure exercise: interrogating pediatric critical care surge capacity in an inner-city tertiary care medical center	N					N	X	N/A	N	N	Y	N	N/A	N/A	N/A	N	Study question
2007	Shahid, M.	Psychosocial support programme to reduce stress among emergency physicians	Y	Y	N	N	N	N	X	N/A	N	Y	N	Y	Y	N	N	N	Publication type
2011	Shalvi, S., Shenkman, G., Handgraaf, M. J. J., de Dreu, C. K. W.	The danger of unrealistic optimism: Linking caregivers' perceived ability to help victims of terror with their own secondary traumatic stress						N	N/A	X	N	N	Y	N	N/A	N/A	N/A	N	Study question
2009	Shanafelt, T. D., Balch, C. M., Bechamps, G. J. et al.	Burnout and Career Satisfaction Among American Surgeons						N	X	N/A	N	N	Y	N	N/A	N/A	N/A	N	Target population
2015	Sharma, S.	Alleviating stress of the soldier and civilian						N	X	N/A	N	N	Y	N	N/A	N/A	N/A	N	Publication type
2008	Sharrock, J., Bryant, J., McNamara, P. et al.	Exploratory study of mental health consultation-liaison nursing in Australia: Part 1 demographics and role characteristics						N	X	N/A	N	N	Y	N	N/A	N/A	N/A	N	Study question
2007	Sheehan, Dale, Wilkinson, Tim J.	Maximising the clinical learning of junior doctors: applying educational theory to practice	Y	Y	N			N	X	N/A	N	N	Y	N	N/A	N/A	N/A	N	Study question
2014	Sheen, K., Slade, P., Spiby, H.	An integrative review of the impact of indirect trauma exposure in health professionals and potential issues of salience for midwives						N	X	N/A	N	N	Y	N	N/A	N/A	N/A	N	Systematic review
2014	Shefer, G., Henderson, C., Howard, L. M. et al.	Diagnostic overshadowing and other challenges involved in the diagnostic process of patients with mental illness who present in emergency departments with physical symptoms--a qualitative study	Y	Y	Y	N	N	N	X	N/A	N	N	Y	N	N/A	N/A	N/A	N	Study question
2015	Shi, J. W., Wang, S., Zhou, P. et al.	The Frequency of Patient-Initiated Violence and Its Psychological Impact on Physicians in China: A Cross-Sectional Study						N	X	N/A	N	N	Y	N	N/A	N/A	N/A	N	Target population
2013	Shi, Y. Y., Sears, L. E., Coberley, C. R., Pope, J. E.	Classification of Individual Well-Being Scores for the Determination of Adverse Health and Productivity Outcomes in Employee Populations						N	X	N/A	N	N	Y	N	N/A	N/A	N/A	N	Study question
2002	Shih, F. J., Liao, Y. C., Chan, S. M. et al.	The impact of the 9-21 earthquake experiences of Taiwanese nurses as rescuers	N					N	X	N/A	N	N	Y	N	N/A	N/A	N/A	N	Study question
2015	Shimura, T., Yamaguchi, I., Terada, H. et al.	Radiation occupational health interventions offered to radiation workers in response to the complex catastrophic disaster at the Fukushima Daiichi Nuclear Power Plant	N					N	X	N/A	N	N	Y	N	N/A	N/A	N/A	N	Study question
2012	Shipley, S., Arrigo, B.	Introduction to Forensic Psychology						N	X	N/A	N	N	Y	N	N/A	N/A	N/A	N	Publication type
2017	Signorelli C, Wakefield CE, Fardell JE, et al.	The impact of long-term follow-up care for childhood cancer survivors: A systematic review.						Y	X	N/A	N	N	Y	N	N/A	N/A	N/A	N	Study question
2008	Silverstein, M.	Meeting the challenges of an aging workforce						N	X	N/A	N	N	Y	N	N/A	N/A	N/A	N	Study question
2004	Sim, K., Chong, P. N., Chan, Y. H., Soon, W. S. W.	Severe acute respiratory syndrome-related psychiatric and posttraumatic morbidities and coping responses in medical staff within a primary health care setting in Singapore						N	X	N/A	N	N	Y	N	N/A	N/A	N/A	N	Study question
2016	Simon, Jeremy R.	What is an Emergency Ethics Consultation?						N	X	N/A	N	N	Y	N	N/A	N/A	N/A	N	Study question
2006	Singer, Virginia	Treating newly sober patients	N					N	X	N/A	N	N	Y	N	N/A	N/A	N/A	N	Study question
2011	Singh Joy, Subhashni D.	JOURNAL Watch	N					N	X	N/A	N	N	Y	N	N/A	N/A	N/A	N	Publication type
2014	Singh, V., Tolman, R., Walton, M. et al.	Characteristics of men who perpetrate intimate partner violence	N					N	X	N/A	N	N	Y	N	N/A	N/A	N/A	N	Study question
2011	Sistino, J. J., Michaud, N. M., Sievert, A. N., Shackelford, A. G.	Incorporating high fidelity simulation into perfusion education	N					N	X	N/A	N	N	Y	N	N/A	N/A	N/A	N	Study question
2010	Sjolie, H., Karlsson, B., Kim, H. S.	Crisis resolution and home treatment: structure, process, and outcome - a literature review	N					N	X	N/A	N	N	Y	N	N/A	N/A	N/A	N	Study question
1994	Sloan, I. H., Rozensky, R. H., Kaplan, L., Saunders, S. M.	A shooting incident in an elementary school: effects of worker stress on public safety, mental health, and medical personnel	N					N	X	N/A	N	N	Y	N	N/A	N/A	N/A	N	Study question
2008	Smith, G. B., Prytherch, D. R., Schmidt, P. L., Featherstone, P. I.	Review and performance evaluation of aggregate weighted 'track and trigger' systems						N	X	N/A	N	N	Y	N	N/A	N/A	N/A	N	Study question
2012	Smith, J., Levy, M. J., Hsu, E. B., Lee Levy, J.	Disaster curricula in medical education: pilot survey	N					N	X	N/A	N	N	Y	N	N/A	N/A	N/A	N	Study question
1997	Smith-Coggins, Rebecca, Rosekind, Mark R., Buccino, Kenneth R. et al.	Rotating Shiftwork Schedules: Can We Enhance Physician Adaptation to Night Shifts?						N	N/A	X	Y	Y	Y	Y	Y	?	Y	N	Study question
2014	Smoyak, Shirley A.	All questions	N					N	X	N/A	N	N	Y	N	N/A	N/A	N/A	N	Publication type
2016	Snyder, H., Engström, J.	The antecedents, forms and consequences of patient involvement: A narrative review of the literature						N	X	N/A	N	N	Y	N	N/A	N/A	N/A	N	Study question
2016	Somville, F. J., De Gucht, V., Maes, S.	The impact of occupational hazards and traumatic events among Belgian emergency physicians						N	X	N/A	Y	Y	Y	Y	Y	Y	?	Y	-
2008	Song, K. X., Feng, L. J., Shen, H. et al.	[Analysis of symptom checklist 90 of relief crew during critical period after Wenchuan earthquake in Sichuan province]	N					N	X	N/A	N	N	Y	N	N/A	N/A	N/A	N	Study question
2012	Sorour, A. S., El-Maksoud, M. M.	Relationship between musculoskeletal disorders, job demands, and burnout among emergency nurses	Y	Y	Y	Y	Y	N	X	N/A	Y	Y	Y	Y	Y	Y	?	Y	-
1980	Soskis, Carole W.	Emergency room on weekends: The only game in town	N					N	X	N/A	N	N	Y	N	N/A	N/A	N/A	N	Study question
2015	Soteras, I., Subirats, E., Strapazzon, G.	Epidemiological and medical aspects of canyoning rescue operations	N					N	X	N/A	N	N	Y	N	N/A	N/A	N/A	N	Study question
2009	Spandorfer, J., Pohl, C. A., Rattner, S. L., Nasca, T. J.	Professionalism in medicine: A case-based guide for medical students						N	X	N/A	N	N	Y	N	N/A	N/A	N/A	N	Publication type
2014	Spiwak, R., Lett, R., Rwanyuma, L., Logsetty, S.	Creation of a standardized burn course for Low Income Countries: Meeting local needs						N	X	N/A	N	N	Y	N	N/A	N/A	N/A	N	Study question
1994	Sramek, M., Post, W., Koster, R. W.	Telephone triage of cardiac emergency calls by dispatchers: a prospective study of 1386 emergency calls	N					N	X	N/A	N	N	Y	N	N/A	N/A	N/A	N	Study question
2010	Sreenivas, R., Wiechmann, W., Anderson, C. L. et al.	153: Compassion Satisfaction and Fatigue In Emergency Physicians						N	N/A	X	Y	N	N	N	N/A	N/A	N/A	N	Publication type
2001	Stallard, P., Velleman, R., Langsford, J., Baldwin, S.	Coping and psychological distress in children involved in road traffic accidents						N	X	N/A	N	N	Y	N	N/A	N/A	N/A	N	Study question
2010	Stangeland, P. A.	Disaster nursing: a retrospective review	N					N	X	N/A	N	N	Y	N	N/A	N/A	N/A	N	Study question
1992	Stanislav, S. W., Sommi, R. W., Watson, W. A.	A longitudinal analysis of factors associated with morbidity in cocaine abusers with psychiatric illness	N					N	X	N/A	N	N	Y	N	N/A	N/A	N/A	N	Study question
2016	Stankevitz K, Staton C, Schoenfisch A, et al.	Prevalence of occupational injury and its contributing factors among rubber tappers in Galle, Sri Lanka.						Y	X	N/A	N	N	Y	N	N/A	N/A	N/A	N	Study question
2012	Stanley, Barbara, Brown, Gregory K.	Safety planning intervention: A brief intervention to mitigate suicide risk	N					N	X	N/A	N	N	Y	N	N/A	N/A	N/A	N	Study question
1979	Stark, E., Flitcraft, A., Frazier, W.	Medicine and patriarchal violence: the social construction of a "private" event	N					N	X	N/A	N	N	Y	N	N/A	N/A	N/A	N	Study question
2011	Stathopoulou, H., Karanikola, M. N., Panagiotopoulou, F., Papathanassoglou, E. D.	Anxiety levels and related symptoms in emergency nursing personnel in Greece	Y	Y	Y	Y	Y	N	X	N/A	Y	Y	Y	Y	Y	?	N	N	Study question
2000	Steele, Mark T., Ma, O. John, Watson, William A., Thomas, Harold A.	Emergency Medicine Residents' Shiftwork Tolerance and Preference						N	N/A	X	Y	N	N	N	N/A	N/A	N/A	N	Study question
2011	Stergachis, A., Garberson, L., Lien, O. et al.	Health care workers' ability and willingness to report to work during public health emergencies	Y/N	N				N	X	N/A	N	N	Y	N	N/A	N/A	N/A	N	Study question
2017	Stergiopoulos V, Gozdzik A, Nisenbaum R, et al.	Integrating Hospital and Community Care for Homeless People with Unmet Mental Health Needs: Program Rationale, Study Protocol and Sample Description of a Brief Multidisciplinary Case Management Intervention.						Y	X	N/A	N	N	Y	N	N/A	N/A	N/A	N	Study question
2015	Stergiopoulos, V., Schuler, A., Nisenbaum, R. et al.	The effectiveness of an integrated collaborative care model vs. a shifted outpatient collaborative care model on community functioning, residential stability, and health service use among homeless adults with mental illness: a quasi-experimental study	N					N	X	N/A	N	N	Y	N	N/A	N/A	N/A	N	Study question
2015	Sterling, S., Kline-Simon, A. H., Satre, D. D. et al.	Implementation of Screening, Brief Intervention, and Referral to Treatment for Adolescents in Pediatric Primary Care A Cluster Randomized Trial						N	X	N/A	N	N	Y	N	N/A	N/A	N/A	N	Study question
2007	Sterud, T., Hem, E., Ekeberg, O., Lau, B.	Occupational stress and alcohol use: a study of two nationwide samples of operational police and ambulance, personnel in Norway	N					N	X	N/A	N	N	Y	N	N/A	N/A	N/A	N	Target population
2011	Stevenson, G.	Detentions of older adults under the Mental Health (Care and Treatment) (Scotland) Act 2003	N					N	X	N/A	N	N	Y	N	N/A	N/A	N/A	N	Study question
2013	Strauss, J.	Behavioral health order sets in a hybrid information environment	N					N	X	N/A	N	N	Y	N	N/A	N/A	N/A	N	Study question
2011	Streu, R., McGrath, M. H., Gay, A. et al.	Plastic surgeons' satisfaction with work-life balance: results from a national survey	Y	N				N	X	N/A	N	N	Y	N	N/A	N/A	N/A	N	Study question
2011	Strote, Jared, Schroeder, Erika, Lemos, John et al.	Academic Emergency Physicians’ Experiences With Patient Death						N	N/A	X	Y	Y	Y	Y	Y	N	Y	N	Methodology
1993	Stuart, M. E., Steinwachs, D. M.	Patient-mix differences among ambulatory providers and their effects on utilization and payments for Maryland Medicaid users	N					N	X	N/A	N	N	Y	N	N/A	N/A	N/A	N	Study question
2011	Stuart, Mark	Medicines for Olympic and commonwealth games	N					N	X	N/A	N	N	Y	N	N/A	N/A	N/A	N	Publication type
2010	Studnek, J. R., Crawford, J. M., Wilkins, J. R., 3rd, Pennell, M. L.	Back problems among emergency medical services professionals: the LEADS health and wellness follow-up study	N					N	X	N/A	N	Y	N	N	N/A	N/A	N/A	N	Study question
1997	Stytz, M. R., Garcia, B. W., Godsell-Stytz, G. M., Banks, S. B.	A distributed virtual environment prototype for emergency medical procedures training	N					N	X	N/A	N	N	Y	N	N/A	N/A	N/A	N	Study question
2017	Suarez M, Asenjo M, Sanchez M.	Job satisfaction among emergency department staff.						Y	X	N/A	Y	Y	Y	Y	Y	N	N		Methodology
2000	Subramanian, Karen	The nature of social work services in a large public medical center serving an impoverished multicultural population	N					N	X	N/A	N	N	Y	N	N/A	N/A	N/A	N	Study question
2011	Suffoletto, B., Frisch, A., Prabhu, A. et al.	Prediction of serious infection during prehospital emergency care	Y/N	Y/N	N			N	X	N/A	N	N	Y	N	N/A	N/A	N/A	N	Study question
2015	Sunderji, Nadiya, Tan de Bibiana, Jason, Stergiopoulos, Vicky	Urgent Psychiatric Services: A Scoping Review	N					N	X	N/A	N	N	Y	N	N/A	N/A	N/A	N	Study question
1997	Suserud, B. O., Haljamae, H.	Acting at a disaster site: experiences expressed by Swedish nurses	Y	N				N	X	N/A	N	N	Y	N	N/A	N/A	N/A	N	Study question
2003	Svikis, D. S., Reid-Quinones, K.	Screening and prevention of alcohol and drug use disorders in women						N	X	N/A	N	N	Y	N	N/A	N/A	N/A	N	Study question
2007	Swaim, Jennifer C., McMullen, Mary J., Williams, Carolyn J. et al.	A study of the psychological factors in outcomes for officers who survive ballistic assault	N					N	X	N/A	N	N	Y	N	N/A	N/A	N/A	N	Study question
1992	Swartz, L.	On the edge: ward-rounds in a South African psychiatric emergency department	N					N	X	N/A	N	N	Y	N	N/A	N/A	N/A	N	Study question
1993	Swisher, Loice A., Nieman, Linda Z., Nilsen, Gwendolyn J., Spivey, William H.	Death notification in the emergency department: a survey of residents and attending physicians						N	N/A	X	Y	N	N	Y	Y	N	?	N	Publication date
2005	Symons, L. C., Pavia, R., Hodges, M.	Emergency response in National Marine Sanctuaries						N	X	N/A	N	N	Y	N	N/A	N/A	N/A	N	Study question
2001	Tachakra, S., El Habashy, A., Dawood, M.	Changes in the workplace with telemedicine	Y	Y	Y	N		N	X	N/A	N	N	Y	N	N/A	N/A	N/A	N	Study question
2013	Taft, A., O'Doherty, L., Hegarty, K. et al.	Screening women for intimate partner violence in healthcare settings						N	X	N/A	N	N	Y	N	N/A	N/A	N/A	N	Study question
2014	Taino, G., Pizzuto, C., Pucci, E., Imbriani, M.	[Reactive anxiety crisis and chronic adjustment disorder: a unique case of work injury and suspected occupational disease]	N					N	X	N/A	N	N	Y	N	N/A	N/A	N/A	N	Study question
2013	Taira, B. R.	Public health interventions in the emergency department: One resident's perspective						N	X	N/A	N	N	Y	N	N/A	N/A	N/A	N	Study question
2011	Takahashi, T., Iijima, K., Kuzuya, M. et al.	Guidelines for non-medical care providers to manage the first steps of emergency triage of elderly evacuees	N					N	X	N/A	N	N	Y	N	N/A	N/A	N/A	N	Study question
2007	Takaoka, M., Asano, G., Takao, H. et al.	[The action of Amagasaki City Health Center to the train derailment accident on the Japan Railway Fukuchiyama Line]	N					N	X	N/A	N	N	Y	N	N/A	N/A	N/A	N	Study question
2014	Takayesu, J. K., Ramoska, E. A., Clark, T. R. et al.	Factors Associated With Burnout During Emergency Medicine Residency						N	N/A	X	Y	Y	Y	Y	Y	N	?	N	Methodology
2013	Takeda, Y., Morio, K., Snell, L. et al.	Characteristic profiles among students and junior doctors with specific career preferences						N	X	N/A	N	N	Y	N	N/A	N/A	N/A	N	Study question
2013	Taket, A., Crisp, B., Goldingay, S. et al.	Practising social inclusion						N	X	N/A	N	N	Y	N	N/A	N/A	N/A	N	Publication type
2013	Taliaferro, L. A., Muehlenkamp, J. J., Hetler, J. et al.	Nonsuicidal Self-Injury among Adolescents: A Training Priority for Primary Care Providers						N	X	N/A	N	N	Y	N	N/A	N/A	N/A	N	Study question
2010	Talpade, Medha, Talpade, Salil, Lattimore, Barbara	Healing and Hope for the Homeless: An Evaluation of Project Excell	N					N	X	N/A	N	N	Y	N	N/A	N/A	N/A	N	Study question
2006	Tam, G. Y., Yeung, S. S.	Perceived effort and low back pain in non-emergency ambulance workers: implications for rehabilitation	N					N	X	N/A	N	N	Y	N	N/A	N/A	N/A	N	Study question
1997	Tan, W. P., Seow, E.	Case reports on acute toluene poisoning during parquet flooring	N					N	X	N/A	N	N	Y	N	N/A	N/A	N/A	N	Study question
2009	Tanabe, P., Wun, T., Thornton, V. et al.	Development of a decision support tool to guide management of adults with sickle cell disease: The emergency department sickle cell assessment of strengths and needs (ED-SCANS)						N	X	N/A	N	N	Y	N	N/A	N/A	N/A	N	Study question
2017	Tanaka K, Nakada TA, Fukuma H, et al.	Development of a novel information and communication technology system to compensate for a sudden shortage of emergency department physicians.						Y	X	N/A	N	N	Y	N	N/A	N/A	N/A	N	Study question
2014	Tanner, R., Cassidy, E., O'Sullivan, I.	The need for mental health triage in the ED following self-harm						N	X	N/A	N	N	Y	N	N/A	N/A	N/A	N	Study question
2017	Tanoue K, Senda M, An B, et al.	Training program for Japanese medical personnel to combat child maltreatment.						Y	X	N/A	N	N	Y	N	N/A	N/A	N/A	N	Study question
2017	Tarcan M, Hikmet N, Schooley B, et al.	An analysis of the relationship between burnout, socio-demographic and workplace factors and job satisfaction among emergency department health professionals.						Y	X	N/A	Y	Y	Y	Y	Y	N	N		Methodology
2014	Taylor, C., Lillis, C., Lynn, P., LeMone, P.	Fundamentals of nursing: The art and science of person-centered nursing care: Eighth edition						N	X	N/A	N	N	Y	N	N/A	N/A	N/A	N	Publication type
2004	Taylor, D. M., Pallant, J. F., Crook, H. D., Cameron, P. A.	The psychological health of emergency physicians in Australasia	Y	Y	Y	Y	Y	N	X	N/A	Y	Y	Y	Y	Y	Y	?	Y
2011	Teesson, Maree, Memedovic, Sonja, Mewton, Louise et al.	Detection, evaluation, and diagnosis of alcohol use disorders						N	X	N/A	N	N	Y	N	N/A	N/A	N/A	N	Publication type
2013	Teixeira, C., Ribeiro, O., Fonseca, A. M., Carvalho, A. S.	Burnout in intensive care units - a consideration of the possible prevalence and frequency of new risk factors: a descriptive correlational multicentre study	Y	N				N	X	N/A	N	N	Y	N	N/A	N/A	N/A	N	Target population
2015	Temple-Smith, M., Moore, S., Rosenthal, D.	Sexuality in Adolescence: The Digital Generation						N	X	N/A	N	N	Y	N	N/A	N/A	N/A	N	Publication type
2000	Terzic, Z., Bijedic, S.	[Problems with organization and operation of emergency medical services in the post-war period in districts with a population of up to 60,000 inhabitants]	N					N	X	N/A	N	N	Y	N	N/A	N/A	N/A	N	Study question
2014	Teymourzadeh, E., Rashidian, A., Arab, M. et al.	Nurses exposure to workplace violence in a large teaching hospital in Iran	Y	Y/N	Y	N		N	X	N/A	N	N	Y	N	N/A	N/A	N/A	N	Study question
2008	Thomas, Y., Richardson, D., Cheung, I.	Geography and drug addiction						N	X	N/A	N	N	Y	N	N/A	N/A	N/A	N	Publication type
2015	Thomassen, A. G., Hystad, S. W., Johnsen, B. H. et al.	The combined influence of hardiness and cohesion on mental health in a military peacekeeping mission: A prospective study	N					N	X	N/A	N	N	Y	N	N/A	N/A	N/A	N	Study question
1993	Thompson, A. M., 3rd	Rural emergency medical volunteers and their communities: a demographic comparison	N					N	X	N/A	N	N	Y	N	N/A	N/A	N/A	N	Study question
2009	Thorwarth, M., Arisha, A., Harper, P.	SIMULATION MODEL TO INVESTIGATE FLEXIBLE WORKLOAD MANAGEMENT FOR HEALTHCARE AND SERVICESCAPE ENVIRONMENT						N	X	N/A	N	N	Y	N	N/A	N/A	N/A	N	Study question
2016	Tibandebage P, Kida T, Mackintosh M, et al.	Can managers empower nurse-midwives to improve maternal health care? A comparison of two resource-poor hospitals in Tanzania.						Y	X	N/A	N	N	Y	N	N/A	N/A	N/A	N	Study question
2007	Tipton, M., David, G., Eglin, C., Golden, F.	Basic life support on small boats at sea	N					N	X	N/A	N	N	Y	N	N/A	N/A	N/A	N	Study question
2015	Toker, İ, Ayrık, C, Bozkurt, S	Factors affecting burnout and job satisfaction in Turkish emergency medicine residents						N	N/A	X	Y	Y	Y	Y	Y	Y	?	Y
2015	Toneatto, Tony, Gunaratne, Mekhala	Alcohol use	N					N	X	N/A	N	N	Y	N	N/A	N/A	N/A	N	Publication type
2011	Tong, M. Y. T., Chan, J. T. S., Lo, S. M.	An exploratory study on staff perception and experience towards emergency medicine ward						N	X	N/A	N	N	Y	N	N/A	N/A	N/A	N	Study design
2014	Torrego, A., Sola, I., Munoz, A. M. et al.	Bronchial thermoplasty for moderate or severe persistent asthma in adults	N					N	X	N/A	N	N	Y	N	N/A	N/A	N/A	N	Study question
2012	Tower, Marion, Rowe, Jennifer, Wallis, Marianne	Reconceptualising health and health care for women affected by domestic violence	N					N	X	N/A	N	N	Y	N	N/A	N/A	N/A	N	Study question
2015	Trautmann, J.	Moral Distress: Recognition, Diagnosis, and Treatment	Y	Y/N	Y	N	N	N	X	N/A	N	N	Y	N	N/A	N/A	N/A	N	Target population
2015	Trautmann, Jennifer, Epstein, Elizabeth, Rovnyak, Virginia, Snyder, Audrey	Relationships Among Moral Distress, Level of Practice Independence, and Intent to Leave of Nurse Practitioners in Emergency Departments	Y	Y	Y/N	Y	Y	N	X	N/A	Y	Y	Y	Y	Y	Y	?	Y
2003	Trenge, A., Gothlund, G., Hemeren, G., Svensson, R.	[Better occupational environment with the new emergency service system in Skovde]	N					N	X	N/A	N	N	Y	N	N/A	N/A	N/A	N	Language
2017	Tropea J, LoGiudice D, Liew D, et al.	Caring for people with dementia in hospital: findings from a survey to identify barriers and facilitators to implementing best practice dementia care.						Y	X	N/A	N	N	Y	N	N/A	N/A	N/A	N	Study question
2009	Troppmann, K. M., Palis, B. E., Goodnight, J. E. et al.	Career and lifestyle satisfaction among surgeons: what really matters? The National Lifestyles in Surgery Today Survey	Y	N				N	X	N/A	N	N	Y	N	N/A	N/A	N/A	N	Target population
2016	Trousselard, M., Dutheil, F., Naughton, G. et al.	Stress among nurses working in emergency, anesthesiology and intensive care units depends on qualification: a Job Demand-Control survey	Y	Y/N	Y	Y	Y	N	X	N/A	Y	Y	Y	Y	Y	N	N	N	Methodology
2016	Troya MI, Greene MC, Santos CG, et al.	Conducting a desk review to inform the mental health and psychosocial support response to the 2016 Ecuador earthquake.						Y	X	N/A	N	N	Y	N	N/A	N/A	N/A	N	Study question
2008	Try, E., Morken, T., Hunskar, S.	[A personal crisis support team at an accident and emergency department]	N					N	X	N/A	N	N	Y	N	N/A	N/A	N/A	N	Study question
2014	Tulchinsky, T. H., Varavikova, E. A., Bickford, J. D.	The New Public Health Third Edition						N	X	N/A	N	N	Y	N	N/A	N/A	N/A	N	Publication type
2016	Tur, F. C., Toker, I., Sasmaz, C. T. et al.	Occupational stress experienced by residents and faculty physicians on night shifts						N	X	N/A	Y	Y	Y	Y	Y	?	N	N	Target population
2004	Turnbull, D. A., Wilkinson, C., Gerard, K. et al.	Clinical, psychosocial, and economic effects of antenatal day care for three medical complications of pregnancy: a randomised controlled trial of 395 women	N					N	X	N/A	N	N	Y	N	N/A	N/A	N/A	N	Study question
2012	Turner, N., Stride, C. B., Carter, A. J. et al.	Job Demands-Control-Support model and employee safety performance	Y	Y	Y	N	Y	N	X	N/A	N	N	Y	N	N/A	N/A	N/A	N	Study question
2017	Tustin AW, Jones A, Lopez GP, et al.	Occupational chemical exposures: a collaboration between the Georgia Poison Center and the Occupational Safety and Health Administration.						Y	X	N/A	N	N	Y	N	N/A	N/A	N/A	N	Study question
2011	Uda, K., Morioka, I.	[Factors related to the psychological stress response of nurses working in emergency and critical care centers]	Y	Y	Y	Y	Y	N	X	N/A	Y	N	N	N	N/A	N/A	N/A	N	Language
2010	Ul Haq, S., Subramanyam, D., Agius, M.	ASSESSMENT OF SELF HARM IN AN ACCIDENT AND EMERGENCY SERVICE - THE DEVELOPMENT OF A PROFORMA TO ASSESS SUICIDE INTENT AND MENTAL STATE IN THOSE PRESENTING TO THE EMERGENCY DEPARTMENT WITH SELF HARM						N	X	N/A	N	N	Y	N	N/A	N/A	N/A	N	Study question
2010	Ulhaq, S., Subramanyam, D., Agius, M.	P01-288 - The development of a pro-forma for the assessment of suicide intent and mental state in selfharmers by casualty doctors	N					N	X	N/A	N	N	Y	N	N/A	N/A	N/A	N	Study question
2011	Ulman, A. M., Bar, F.	Idiom of distress or delusional state? Cultural clash as the cause of misdiagnosis: a case report	N					N	X	N/A	N	N	Y	N	N/A	N/A	N/A	N	Study question
2014	Umann, J., Guido, L. A., da Silva, R. M.	Stress, coping and presenteeism in nurses assisting critical and potentially critical patients						N	X	N/A	N	N	Y	N	N/A	N/A	N/A	N	Target population
2017	Usher K, Jackson D, Woods C, et al.	Safety, risk, and aggression: Health professionals' experiences of caring for people affected by methamphetamine when presenting for emergency care.						Y	X	N/A	N	N	Y	N	N/A	N/A	N/A	N	Study question
2000	Uys, L. R.	The evaluation of public psychiatric services in three provinces of South Africa	N					N	X	N/A	N	N	Y	N	N/A	N/A	N/A	N	Study question
2011	Vaca, Federico E., Sayegh, Rockan	Recognition and acute management of severe alcohol intoxication and withdrawal in youth						N	X	N/A	N	N	Y	N	N/A	N/A	N/A	N	Study question
2016	Valent F, Mariuz M, Liva G, et al.	A case-crossover study of sleep, fatigue, and other transient exposures at workplace and the risk of non-fatal occupational injuries among the employees of an Italian academic hospital.						Y	X	N/A	N	N	Y	N	N/A	N/A	N/A	N	Study question
2012	Vallières, A., Bastille-Denis, E.	Circadian Rhythm Disorders II: Shift Work						N	X	N/A	N	N	Y	N	N/A	N/A	N/A	N	Publication type
2004	Van Amstel, L. L., Lafleur, D. L., Blake, K.	Raising our HEADSS: adolescent psychosocial documentation in the emergency department	N					N	X	N/A	N	N	Y	N	N/A	N/A	N/A	N	Study question
2008	van den Berg, B., Grievink, L., Gutschmidt, K. et al.	The public health dimension of disasters--health outcome assessment of disasters	N					N	X	N/A	N	N	Y	N	N/A	N/A	N/A	N	Study question
2003	van der Ploeg, E., Kleber, R. J.	Acute and chronic job stressors among ambulance personnel: predictors of health symptoms	N					N	X	N/A	N	N	Y	N	N/A	N/A	N/A	N	Target population
2011	van der Zwan, R., Davies, L., Andrews, D., Brooks, A.	Aggression and violence in the ED: issues associated with the implementation of restraint and seclusion	Y	Y	Y	N	Y/N	N	X	N/A	N	N	Y	N	N/A	N/A	N/A	N	Systematic review
2015	Van Mol, M. M. C., Kompanje, E. J. O., Benoit, D. D. et al.	The prevalence of compassion fatigue and burnout among healthcare professionals in intensive care units: A systematic review						N	X	N/A	N	N	Y	N	N/A	N/A	N/A	N	Systematic review
2014	Van Mol, M., Kompanje, E., Bakker, J., Nijkamp, M.	Compassion fatigue and burnout among healthcare professionals in the ICU						N	X	N/A	N	N	Y	N	N/A	N/A	N/A	N	Systematic review
2013	van Nieuwenhuizen, A., Henderson, C., Kassam, A. et al.	Emergency department staff views and experiences on diagnostic overshadowing related to people with mental illness	Y	Y	N	N	N	N	X	N/A	N	N	Y	N	N/A	N/A	N/A	N	Study question
2017	Van Osch M, Scarborough K, Crowe S, et al.	Understanding the Factors which Promote Registered Nurses' Intent to Stay in Critical Care and Emergency Areas.						Y	X	N/A	N	N	Y	N	N/A	N/A	N/A	N	Study design
2006	van Uden, C. J. T., Giesen, P. H. J., Metsemakers, J. F. M., Grol, Rptm	Development of out-of-hours primary care by general practitioners (GPs) in the Netherlands: From small-call rotations to large-scale GP cooperatives						N	X	N/A	N	N	Y	N	N/A	N/A	N/A	N	Study question
2012	Varner, C., Ovens, H., Letovsky, E., Borgundvaag, B.	Practice patterns of graduates of a CCFP(EM) residency program A survey						N	X	N/A	N	N	Y	N	N/A	N/A	N/A	N	Study question
2011	Vasconcelos, S. P., Fischer, F. M., Reis, A. O., Moreno, C. R.	Factors associated with work ability and perception of fatigue among nursing personnel from Amazonia	Y	Y	Y	Y	Y	N	X	N/A	Y	Y	Y	Y	Y	?	Y	N	Target population
2012	Vasconcelos, S., Marqueze, E., Goncalves, L. et al.	Morbidity among nursing personnel and its association with working conditions and work organization	Y	N				N	X	N/A	N	Y	N	Y	Y	?	N	N	Target population
2016	Vasli, P., Dehghan-Nayeri, N.	Emergency nurses' experience of crisis: A qualitative study	Y	Y	Y	Y/N	N	N	X	N/A	N	Y	N	N	N/A	N/A	N/A	N	Study design
2011	Vearrier, David, Greenberg, Michael I.	Occupational health of miners at altitude: Adverse health effects, toxic exposures, pre-placement screening, acclimatization, and worker surveillance	N					N	X	N/A	N	N	Y	N	N/A	N/A	N/A	N	Study question
2007	Veillette, N., Demers, L., Dutil, E.	[Description of the practice of occupational therapy in emergency rooms in Quebec]	Y/N	Y	Y	Y	Y	N	X	N/A	N	N	Y	N	N/A	N/A	N/A	N	Study question
2009	Ventura-Madangeng, J., Wilson, D.	Workplace violence experienced by registered nurses: a concept analysis	N					N	X	N/A	N	N	Y	N	N/A	N/A	N/A	N	Study question
2007	Verschuur, M., Spinhoven, P., van Emmerik, A., Rosendaal, F.	Making a bad thing worse: effects of communication of results of an epidemiological study after an aviation disaster	N					N	X	N/A	N	N	Y	N	N/A	N/A	N/A	N	Study question
2009	Vessey, J. A., Demarco, R. F., Gaffney, D. A., Budin, W. C.	Bullying of staff registered nurses in the workplace: a preliminary study for developing personal and organizational strategies for the transformation of hostile to healthy workplace environments	Y	Y/N	Y	Y	Y	N	X	N/A	Y	N	N	Y	Y	N	N	N	Target population
2015	Vezyridis, P., Samoutis, A., Mavrikiou, P. M.	Workplace violence against clinicians in Cypriot emergency departments: a national questionnaire survey	Y	Y	Y	Y/N	Y	N	X	N/A	Y	N	N	N	N/A	N/A	N/A	N	Study question
2015	Vic, P., Ramé, E., Robert-Dehault, A. et al.	Adolescents in the Pediatric Emergency Department: Detection of risk behavior and depression	N					N	X	N/A	N	N	Y	N	N/A	N/A	N/A	N	Study question
2015	Vietri, J., Otsubo, T., Montgomery, W. et al.	The incremental burden of pain in patients with depression: results of a Japanese survey	N					N	X	N/A	N	N	Y	N	N/A	N/A	N/A	N	Study question
2009	Villacorta-Linaza, R.	Bridging the gap: the role of pharmacists in managing the drug supply cycle within non-governmental organizations	N					N	X	N/A	N	N	Y	N	N/A	N/A	N/A	N	Study question
2007	Villari, V., Rocca, P., Bogetto, F.	Emergency psychiatry	N					N	X	N/A	N	N	Y	N	N/A	N/A	N/A	N	Study question
2004	Vogel, Juliet M., Cohen, Alan J., Habib, Mandy S., Massey, Brian D.	In the wake of terrorism: Collaboration between a Psychiatry Department and a Center for Emergency Medical Services (EMS) to support EMS workers and their families	N					N	X	N/A	N	N	Y	N	N/A	N/A	N/A	N	Study question
2010	Von Rueden, K. T., Hinderer, K. A., McQuillan, K. A. et al.	Secondary traumatic stress in trauma nurses: prevalence and exposure, coping, and personal/environmental characteristics						N	N/A	X	Y	N	N	Y	Y	N	?	N	Target population
2012	Von Websky, M. W., Oberkofler, C. E., Rufibach, K. et al.	Trainee satisfaction in surgery residency programs: Modern management tools ensure trainee motivation and success						N	X	N/A	N	N	Y	N	N/A	N/A	N/A	N	Target population
2016	Wackett, A., Daroowalla, F., Lu, W. H., Chandran, L.	Reforming the 4th-Year Curriculum as a Springboard to Graduate Medical Training: One School's Experiences and Lessons Learned	N					N	X	N/A	N	N	Y	N	N/A	N/A	N/A	N	Study question
2005	Waddington, P. A. J., Badger, Douc, Bull, Ray	APPRAISING THE INCLUSIVE DEFINITION OF WORKPLACE `VIOLENCE'	N					N	X	N/A	N	N	Y	N	N/A	N/A	N/A	N	Study question
2011	Wade, M. J., Kunkel, R., Spettell, C. et al.	Impact of medicare-specialized nurse case management: Favorable hospital and emergency utilization outcomes for a medicare advantage population compared to unmanaged traditional medicare experience						N	X	N/A	N	N	Y	N	N/A	N/A	N/A	N	Study question
2017	Walker KJ, Wang A, Dunlop W, et al.	The 9-Item Physician Documentation Quality Instrument (PDQI-9) score is not useful in evaluating EMR (scribe) note quality in Emergency Medicine.						Y	X	N/A	N	N	Y	N	N/A	N/A	N/A	N	Study question
1998	Walsh, M., Dolan, B., Lewis, A.	Burnout and stress among A&E nurses						N	N/A	X	Y	N	N	Y	N	?	?	N
2009	Wan, W., Le, T., Riskin, L., Macario, A.	Improving safety in the operating room: a systematic literature review of retained surgical sponges	N					N	X	N/A	N	N	Y	N	N/A	N/A	N/A	N	Study question
2010	Wand, T., White, K., Patching, J.	Applying a realist(ic) framework to the evaluation of a new model of emergency department based mental health nursing practice	N					N	X	N/A	N	N	Y	N	N/A	N/A	N/A	N	Study question
2010	Wang, J. N., Sun, W., Chi, T. S. et al.	Prevalence and associated factors of depressive symptoms among Chinese doctors: A cross-sectional survey						N	X	N/A	N	N	Y	N	N/A	N/A	N/A	N	Target population
2015	Wang, Y. X., L, Y. T.	AME survey-003 A1-part1: in current China, do you regret you joined the medical profession	Y	Y/N	Y/N	Y	Y	N	X	N/A	Y	Y	Y	Y	Y	N	N	N	Target population
2016	Wang J, Patten SB, Lam RW, et al.	The Effects of an E-Mental Health Program and Job Coaching on the Risk of Major Depression and Productivity in Canadian Male Workers: Protocol for a Randomized Controlled Trial.						Y	X	N/A	N	N	Y	N	N/A	N/A	N/A	N	Study question
2008	Wankel, C.	21st century management: A reference handbook						N	X	N/A	N	N	Y	N	N/A	N/A	N/A	N	Publication type
2006	Ward, C. L., Lombard, C. J., Gwebushe, N.	Critical incident exposure in South African emergency services personnel: prevalence and associated mental health issues	N					N	X	N/A	N	N	Y	N	N/A	N/A	N/A	N	Target population
1985	Warsitz, P., Kipp, J.	["Turning trouble into virtue"--5 years of cooperation of a psychiatric department with a center for the elderly and home for the aged]	N					N	X	N/A	N	N	Y	N	N/A	N/A	N/A	N	Study question
2013	Waschgler, K., Ruiz-Hernandez, J. A., Llor-Esteban, B., Garcia-Izquierdo, M.	Patients' aggressive behaviours towards nurses: development and psychometric properties of the hospital aggressive behaviour scale- users						N	X	N/A	N	N	Y	N	N/A	N/A	N/A	N	Study question
2013	Waseem, M., Ryan, M., Foster, C. B., Peterson, J.	Assessment and management of bullied children in the emergency department	N					N	X	N/A	N	N	Y	N	N/A	N/A	N/A	N	Study question
2015	Waters, A., Sands, N., Keppich-Arnold, S., Henderson, K.	Handover of patient information from the crisis assessment and treatment team to the inpatient psychiatric unit						N	X	N/A	N	N	Y	N	N/A	N/A	N/A	N	Study question
2011	Watson, C. M., Barnett, D. J., Thompson, C. B. et al.	Characterizing public health emergency perceptions and influential modifiers of willingness to respond among pediatric healthcare staff	Y	N				N	X	N/A	N	N	Y	N	N/A	N/A	N/A	N	Study question
2017	Weaver AL, Hernandez S, Olson DM.	Clinician Perceptions of Teamwork in the Emergency Department.						Y	X	N/A	N	N	Y	N	N/A	N/A	N/A	N	Study question
2015	Weaver, M. D., Patterson, P. D., Fabio, A. et al.	An observational study of shift length, crew familiarity, and occupational injury and illness in emergency medical services workers	N					N	X	N/A	N	N	Y	N	N/A	N/A	N/A	N	Target population
2015	Weaver, M. D., Patterson, P. D., Fabio, A. et al.	The association between weekly work hours, crew familiarity, and occupational injury and illness in emergency medical services workers	N					N	X	N/A	N	N	Y	N	N/A	N/A	N/A	N	Target population
2012	Weaver, M. D., Wang, H. E., Fairbanks, R. J., Patterson, D.	The association between EMS workplace safety culture and safety outcomes	N					N	X	N/A	N	N	Y	N	N/A	N/A	N/A	N	Study question
2011	Wehring, Heidi J., Carpenter, William T.	Violence and schizophrenia	N					N	X	N/A	N	N	Y	N	N/A	N/A	N/A	N	Study question
2016	Wei, Ching-Yao, Chiou, Shu-Ti, Chien, Li-Yin, Huang, Nicole	Workplace violence against nurses – Prevalence and association with hospital organizational characteristics and health-promotion efforts: Cross-sectional study	Y	Y/N	Y	N	Y	N	X	N/A	N	Y	N	N	N/A	N/A	N/A	N	Study question
2017	Wei R, Ji H, Li J, et al.	Active intervention can decrease burnout in ED nurses.						Y	X	N/A	N	Y	N	N	N/A	N/A	N/A	N	Study design
2003	Weibel, L., Gabrion, I., Aussedat, M., Kreutz, G.	Work-related stress in an emergency medical dispatch center						N	X	N/A	N	N	Y	N	N/A	N/A	N/A	N	Study question
1995	Weigand, John, Kuhn, Gloria, Gerson, Lowell W.	Directing an Emergency Medicine Residency: The Problems and Their Potential Solutions						N	N/A	X	Y	N	N	Y	Y	N	?	N	Publication date
2012	Weigl, M., Muller, A., Vincent, C. et al.	The association of workflow interruptions and hospital doctors' workload: a prospective observational study						N	X	N/A	N	N	Y	N	N/A	N/A	N/A	N	Target population
2016	Weigl, M., Schneider, A.	Associations of work characteristics, employee strain and self-perceived quality of care in Emergency Departments: A cross-sectional study						N	X	N/A	Y	Y	Y	Y	Y	Y	N/A	Y
1996	Weilemann, L. S., Hilgers, H. J., Reckmann, A.	[Current aspects of para-suicidal poisoning]	N					N	X	N/A	N	N	Y	N	N/A	N/A	N/A	N	Study question
2009	Weingarten, R. M.	Four generations, one workplace: a gen X-Y staff nurse's view of team building in the emergency department	Y	Y	Y	N	N	N	X	N/A	N	N	Y	N	N/A	N/A	N/A	N	Study question
2004	Weisaeth, L.	Preventing after-effects of disaster trauma: the information and support centre	N					N	X	N/A	N	N	Y	N	N/A	N/A	N/A	N	Study question
2016	Weiss, Matthew J., Kramer, Chelsea, Tremblay, Sébastien, Côté, Luc	Attitudes of pediatric intensive care unit physicians towards the use of cognitive aids: a qualitative study						N	X	N/A	N	N	Y	N	N/A	N/A	N/A	N	Study question
1999	Weiss, T., Weiss, L., Teeter, D., Geraci, J.	Care provided by VA mobile clinic staff during Northridge earthquake relief	N					N	X	N/A	N	N	Y	N	N/A	N/A	N/A	N	Study question
2003	Weller, W. E., Minkovitz, C. S., Anderson, G. F.	Utilization of medical and health-related services among school-age children and adolescents with special health care needs (1994 National Health Interview Survey on Disability [NHIS-D] Baseline Data)	N					N	X	N/A	N	N	Y	N	N/A	N/A	N/A	N	Study question
1994	Wellington, Coco A.	Review of Clinician's Guide to Cocaine Addiction	N					N	X	N/A	N	N	Y	N	N/A	N/A	N/A	N	Study question
2009	Wessells, M. G.	Do no harm: toward contextually appropriate psychosocial support in international emergencies	N					N	X	N/A	N	N	Y	N	N/A	N/A	N/A	N	Study question
2010	Westli, H. K., Johnsen, B. H., Eid, J. et al.	Teamwork skills, shared mental models, and performance in simulated trauma teams: an independent group design	Y	Y/N	Y	N		N	X	N/A	N	N	Y	N	N/A	N/A	N/A	N	Study question
2016	Whiteley, J., Emir, B., Seitzman, R., Makinson, G.	The Burden of Atopic Dermatitis in U.S. Adults: Results from the 2013 National Health and Wellness Survey						N	X	N/A	N	N	Y	N	N/A	N/A	N/A	N	Study question
1996	Whitley, G. G., Jacobson, G. A., Gawrys, M. T.	The impact of violence in the health care setting upon nursing education	Y	Y	Y	N	N	N	X	N/A	N	N	Y	N	N/A	N/A	N/A	N	Study question
1994	Whitley, Theodore W., Allison Jr, E. Jackson, Gallery, Michael E. et al.	Work-related stress and depression among practicing emergency physicians: An International study						N	N/A	X	Y	N	N	N	N/A	N/A	N/A	N	Study question
1989	Whitley, Theodore W., Gallery, Michael E., Allison, E. Jackson, Revicki, Dennis A.	Factors associated with stress among emergency medicine residents						N	N/A	X	Y	Y	Y	Y	Y	?	N	N	Publication date
2013	Whittington, R., Hockenhull, J. C., McGuire, J. et al.	A systematic review of risk assessment strategies for populations at high risk of engaging in violent behaviour: Update 2002-8						N	X	N/A	N	N	Y	N	N/A	N/A	N/A	N	Study question
1996	Whittington, R., Shuttleworth, S., Hill, L.	Violence to staff in a general hospital setting	Y	Y/N	Y	Y	Y	N	X	N/A	Y	Y	Y	Y	Y	N	N	N	Target population
2009	Wiese, C. H. R., Bartels, U. E., Ruppert, D. et al.	Treatment of palliative care emergencies by prehospital emergency physicians in Germany: An interview based investigation	N					N	X	N/A	N	N	Y	N	N/A	N/A	N/A	N	Study question
2014	Wilkinson, Stephanie	How nurses can cope with stress and avoid burnout	Y	Y	Y	Y	N	N	X	N/A	N	N	Y	N	N/A	N/A	N/A	N	Systematic review
2015	Williams, B., Perillo, S., Brown, T.	What are the factors of organisational culture in health care settings that act as barriers to the implementation of evidence-based practice? A scoping review	Y/N	Y/N	Y	N	N	N	X	N/A	N	N	Y	N	N/A	N/A	N/A	N	Study question
2007	Williams, E. S., Rondeau, K. V., Francescutti, L. H.	Impact of culture on commitment, satisfaction, and extra-role behaviors among Canadian ER physicians	Y	Y	Y	Y	Y	N	X	N/A	Y	Y	Y	Y	Y	Y	?	Y	Outcomes sind eher verhaltensorientierte Variablen, trotzdem aufnehmen, z.B. Outcome "job satisfaction"?
2014	Williams, H., Freirmuth, C., Cline, D. et al.	Behavioral health needs of patients with Sickle Cell Disease in the emergency department						N	X	N/A	N	N	Y	N	N/A	N/A	N/A	N	Study question
1997	Williams, Susan, Dale, Jeremy, Glucksman, Edward, Wellesley, Amanda	Senior house officers' work related stressors, psychological distress, and confidence in performing clinical tasks in accident and emergency: a questionnaire study						N	N/A	X	Y	Y	Y	Y	Y	?	N	N	Methodology
2003	Williamson, G. R.	Misrepresenting random sampling? A systematic review of research papers in the Journal of Advanced Nursing						N	X	N/A	N	N	Y	N	N/A	N/A	N/A	N	Study question
2017	Wilson W, Raj JP, Narayan G, et al.	Quantifying Burnout among Emergency Medicine Professionals.						Y	X	N/A	Y	Y	Y	Y	Y	Y	Y
2002	Winstanley, S., Whittington, R.	Violence in a general hospital: comparison of assailant and other assault-related factors on accident and emergency and inpatient wards	Y	Y/N	Y	N	N	N	X	N/A	N	N	Y	N	N/A	N/A	N/A	N	Study question
2015	Winters, S., Magalhaes, L., Kinsella, E. A.	Interprofessional collaboration in mental health crisis response systems: a scoping review						N	X	N/A	N	N	Y	N	N/A	N/A	N/A	N	Study question
2013	Wissow, L. S., Brown, J., Fothergill, K. E. et al.	Universal Mental Health Screening in Pediatric Primary Care: A Systematic Review						N	X	N/A	N	N	Y	N	N/A	N/A	N/A	N	Study question
2012	Withheld, Name	RN seeks advice for psychiatric patients in EDs: Comment	N					N	X	N/A	N	N	Y	N	N/A	N/A	N/A	N	Study question
2015	Witry, M. J., Doucette, W. R.	Factors influencing community pharmacists' likelihood to ask medication monitoring questions: A factorial survey						N	X	N/A	N	N	Y	N	N/A	N/A	N/A	N	Study question
2016	Wolf, L. A., Perhats, C., Delao, A. M. et al.	"IT'S A BURDEN YOU CARRY": DESCRIBING MORAL DISTRESS IN EMERGENCY NURSING						N	X	N/A	N	N	Y	N	N/A	N/A	N/A	N	Study design
2017	Wolf LA, Perhats C, Clark PR, et al.	Workplace bullying in emergency nursing: Development of a grounded theory using situational analysis.						Y	X	N/A	N	N	Y	N	N/A	N/A	N/A	N	Study design
2017	Wolf LA, Perhats C, Delao A, et al.	The Effect of Reported Sleep, Perceived Fatigue, and Sleepiness on Cognitive Performance in a Sample of Emergency Nurses.						Y	X	N/A	N	Y	N	N	N/A	N/A	N/A	N	Study question
2003	Wolfsdorf, Barbara A., Freeman, Jennifer, D'Eramo, Kristen et al.	Mood states: Depression, anger, and anxiety	N					N	X	N/A	N	N	Y	N	N/A	N/A	N/A	N	Publication type
2011	Wong, E. L. Y., Leung, M. C. M., Cheung, A. W. L. et al.	A population-based survey using PPE-15: relationship of care aspects to patient satisfaction in Hong Kong						N	X	N/A	N	N	Y	N	N/A	N/A	N/A	N	Study question
2015	Wong, Frances Kam Yuet, Yeung, Siu Ming	Effects of a 4-week transitional care programme for discharged stroke survivors in Hong Kong: a randomised controlled trial	N					N	X	N/A	N	N	Y	N	N/A	N/A	N/A	N	Study question
2008	Wood, D. M., Greene, S. L., Alldus, G. et al.	Improvement in the pre-hospital care of recreational drug users through the development of club specific ambulance referral guidelines						N	X	N/A	N	N	Y	N	N/A	N/A	N/A	N	Study question
2002	Woolfenden, S., Dossetor, D., Williams, K.	Children and adolescents with acute alcohol intoxication/self-poisoning presenting to the emergency department						N	X	N/A	N	N	Y	N	N/A	N/A	N/A	N	Study question
2004	Worthington, K.	Customer satisfaction in the emergency department	N					N	X	N/A	N	N	Y	N	N/A	N/A	N/A	N	Study question
2010	Wrenn, Keith, Lorenzen, Brent, Jones, Ian et al.	Factors affecting stress in emergency medicine residents while working in the ED						N	X	N/A	Y	Y	Y	Y	Y	N	?	N	Methodology
2003	Wright, E. R., Linde, B., Rau, N. L. et al.	The effect of organizational climate on the clinical care of patients with mental health problems	Y	Y	Y	N		N	X	N/A	N	N	Y	N	N/A	N/A	N/A	N	Study question
2016	Wright N, Zakarin M, Blake H.	Nurses' views on workplace wellbeing programmes.						Y	X	N/A	N	N	Y	N	N/A	N/A	N/A	N	Study question
2016	Wright-Brown S, Sekula K, Gillespie G, et al.	The Experiences of Registered Nurses Who are Injured by Interpersonal Violence While on Duty in an Emergency Department						Y	X	N/A	Y	N	N	Y	Y	N	N		Methodology
2010	Wu, H., Sun, W., Wang, L.	Occupational stress among hospital nurses: Cross-sectional survey						N	X	N/A	N	N	Y	N	N/A	N/A	N/A	N	Target population
2010	Wu, H., Zhao, Y., Wang, J. N., Wang, L.	Factors associated with occupational stress among Chinese doctors: a cross-sectional survey						N	X	N/A	N	N	Y	N	N/A	N/A	N/A	N	Target population
2012	Wu, Hui, Sun, Wie, Wang, Lie	Factors associated with occupational stress among Chinese female emergency nurses						N	X	N/A	Y	Y	Y	Y	Y	Y	?	Y
1988	Wulsin, Lawson R., Hillard, J. Randolph, Geier, Peter et al.	Screening emergency room patients with atypical chest pain for depression and panic disorder	N					N	X	N/A	N	N	Y	N	N/A	N/A	N/A	N	Study question
1995	Wyatt, J P, Watt, M	Violence towards junior doctors in accident and emergency departments						N	N/A	X	Y	N	N	Y	Y	N	N	N	Publication date
2012	Wylie, Sarah A., Hassan, Areej, Krull, Emily G. et al.	Assessing and referring adolescents' health-related social problems: qualitative evaluation of a novel web-based approach	N					N	X	N/A	N	N	Y	N	N/A	N/A	N/A	N	Study question
2003	Wynaden, D., Chapman, R., McGowan, S. et al.	Emergency department mental health triage consultancy service: a qualitative evaluation	Y	Y	Y	N		N	X	N/A	N	N	Y	N	N/A	N/A	N/A	N	Study question
2007	Xiao, Y., Schenkel, S., Faraj, S. et al.	What whiteboards in a trauma center operating suite can teach us about emergency department communication	Y	Y	Y	N		N	X	N/A	N	N	Y	N	N/A	N/A	N/A	N	Study question
2014	Xiao, Yunbei, Wang, Jinguo, Chen, Si et al.	Psychological distress, burnout level and job satisfaction in emergency medicine: A cross-sectional study of physicians in China						N	N/A	X	Y	Y	Y	Y	Y	?	N	N	Methodology
2011	Yang, H. J., Yang, L. L., Yang, S. H.	Hybrid Zigbee RFID sensor network for humanitarian logistics centre management						N	X	N/A	N	N	Y	N	N/A	N/A	N/A	N	Study question
2011	Yates, Philip J., Benson, Elizabeth V., Harris, Adrian, Baron, Rachel	An investigation of factors supporting the psychological health of staff in a UK emergency department						N	N/A	X	Y	Y	Y	Y	Y	N	Y	N	Target population
2017	Yeates KO, Beauchamp M, Craig W, et al.	Advancing Concussion Assessment in Pediatrics (A-CAP): a prospective, concurrent cohort, longitudinal study of mild traumatic brain injury in children: study protocol.						Y	X	N/A	N	N	Y	N	N/A	N/A	N/A	N	Study question
2016	Yip, J., Zeig-Owens, R., Webber, M. P. et al.	World Trade Center-related physical and mental health burden among New York City Fire Department emergency medical service workers	N					N	X	N/A	N	N	Y	N	N/A	N/A	N/A	N	Study question
2006	Young, John Q., Eisendrath, Stuart J.	The search: Psychosocial treatment of factitious physical disorder	N					N	X	N/A	N	N	Y	N	N/A	N/A	N/A	N	Study question
2009	Young-Ritchie, C., Spence Laschinger, H. K., Wong, C.	The effects of emotionally intelligent leadership behaviour on emergency staff nurses' workplace empowerment and organizational commitment	Y	Y	Y	Y	Y	N	X	N/A	Y	Y	Y	Y	Y	?	Y	Y	Unsicher hinsichtlich Outcomes: structural empowerment wäre eher eine "Arbeitsbelastung", ist organizational commitment eine Form von psychischer Beanspruchung??
2016	Yu, D., Blocker, R. C., Sir, M. Y. et al.	Intelligent Emergency Department: Validation of Sociometers to Study Workload						N	X	N/A	N	N	Y	N	N/A	N/A	N/A	N	Study question
2016	Zafar, W., Khan, U. R., Siddiqui, S. A. et al.	Workplace Violence and Self-reported Psychological Health: Coping with Post-traumatic Stress, Mental Distress, and Burnout among Physicians Working in the Emergency Departments Compared to Other Specialties in Pakistan	Y	Y	Y	Y	Y	N	X	N/A	Y	Y	Y	Y	Y	?	N	N	Target population
2013	Zafar, W., Siddiqui, E., Ejaz, K. et al.	Health care personnel and workplace violence in the emergency departments of a volatile metropolis: results from Karachi, Pakistan	Y	Y	Y	Y	Y	N	X	N/A	Y	Y	Y	Y	Y	N	?	N	Methodology
1999	Zahid, M. A., Al-Sahlawi, K. S., Shahid, A. A. et al.	Violence against doctors: 2. Effects of violence on doctors working in accident and emergency departments	Y	Y	Y	Y	Y	N	X	N/A	Y	Y	Y	Y	Y	Y	?	Y
2010	Zainuddin, Z., Shuaib, M.	MODIFICATION OF THE DECISION-MAKING CAPABILITY IN THE SOCIAL FORCE MODEL FOR THE EVACUATION PROCESS						N	X	N/A	N	N	Y	N	N/A	N/A	N/A	N	Study question
2010	Zampieron, A., Galeazzo, M., Turra, S., Buja, A.	Perceived aggression towards nurses: study in two Italian health institutions	Y	Y/N	Y	Y	Y	N	X	N/A	Y	Y	Y	Y	Y	N	?	N	Target population
1996	Zautcke, John L., Neylan, Valerie D., Hart, Raymond G.	Stress in the emergency department clerical staff						N	N/A	X	Y	N	N	Y	Y	N	N	N	Methodology
2017	Zavala AM, Day GE, Plummer D, et al.	Decision-making under pressure: medical errors in uncertain and dynamic environments.						Y	X	N/A	N	N	Y	N	N/A	N/A	N/A	N	Study question
2009	Zaza, S., Briss, P. A., Harris, K. W.	The Guide to Community Preventive Services: What works to promote health?						N	X	N/A	N	N	Y	N	N/A	N/A	N/A	N	Publication type
2007	Zazzali, J. L., Marshall, G. N., Shetty, V. et al.	Provider perceptions of patient psychosocial needs after orofacial injury	N					N	X	N/A	N	N	Y	N	N/A	N/A	N/A	N	Study question
2011	Zhang, L. F.	The malleability of intellectual styles						N	X	N/A	N	N	Y	N	N/A	N/A	N/A	N	Publication type
2014	Zhang, Wie, Barriball, K. Louise, While, Alison E.	Nurses' attitudes towards medical devices in healthcare delivery: A systematic review	Y	Y/N	Y	Y	N	N	X	N/A	N	N	Y	N	N/A	N/A	N/A	N	Systematic review
2014	Zhong, S., Hou, X. Y., Clark, M. et al.	Disaster resilience in tertiary hospitals: a cross-sectional survey in Shandong Province, China	N					N	X	N/A	N	N	Y	N	N/A	N/A	N/A	N	Study question
2004	Ziedonis, Douglas M.	Integrated Treatment of Co-Occurring Mental Illness and Addiction: Clinical Intervention, Program, and System Perspectives	N					N	X	N/A	N	N	Y	N	N/A	N/A	N/A	N	Study question
2003	Zun, L. S., Downey, L. V., Rosen, J.	Violence prevention in the ED: linkage of the ED to a social service agency	N					N	X	N/A	N	N	Y	N	N/A	N/A	N/A	N	Study question
2016	Zwaigenbaum, L., Nicholas, D. B., Muskat, B. et al.	Perspectives of Health Care Providers Regarding Emergency Department Care of Children and Youth with Autism Spectrum Disorder	Y	Y	N	N	N	N	X	N/A	N	N	Y	N	N/A	N/A	N/A	N	Study question
