# Supplementary material for: Associations between psychosocial work factors and provider mental well-being in emergency departments: A systematic review
Source: PLoS One. 2018 Jun 4;13(6):e0197375. doi: 10.1371/journal.pone.0197375 (PMC5986127; doi:10.1371/journal.pone.0197375)
Supplement: S4 Table — No.: number; ED: emergency department; N/A: not applicable / not available; T1: wave 1; T2: wave 2; SD: standard deviation; CA: Cronbach’s Alpha; r: correlation coefficient. (XLSX) [file pone.0197375.s008.xlsx]

## Sheet: Study description
	Basic article information			Setting				Study design			Study sample										Determinant variables				Outcome variables				Statistics				Other
No.	Title of study	Author(s)	Year of publication	Country	ED type/specialty	Hospital type	Annual visits	Study design	Waves/Length	Methods	Population	Population (no.)	Convenience sample	Inclusion criteria	Exclusion criteria	Sample size	Response rate	Age (mean)	Gender	Other descriptions of sample	Determinant (name)	Assessment method(s)/instrument(s)	Validity/reliability of measure(s)	Note	Principal outcome	Assessment method(s)	Validity/reliability of measure(s)	Note	Statistical methods	Power calculation	Type of association	Control variables?	(Ethics) approved?	Informed consent?	Compensation?
1	Causes and consequences of occupational stress in emergency nurses, a longitudinal study	Adriaenssens, Jef, De Gucht, Veronique, Maes, Stan	2015	Belgium	15 EDs	General hospital/ non-university	N/A	Longitudinal (panel)	2 (mean interval: 18 months)	Paper questionnaire	emergency room nurses	T1: 308; T2: 204	15 out of 56 general non-university hospitals were randomly selected	working at least 1 month in ED; having direct patient contact	supervisors, nursing managers	170	T1: 82.5%; T2: 83.3%	T2: 39.64 years (SD 8.57)	T2: 57.4% female	at T2: 75% married/cohabiting; 85% bachelor degree; 82% holders of specialty certified emergency nurse; 87.6% worked rotating shifts including night shifts; 54.3% fulltime; mean of 16.26 years experience as nurse; mean of 13.57 years experience as ED nurse	Job demands	Leiden Quality of Work Questionnaire for Nurses	Yes	Sum score of work/time demands und physical demands	Job satisfaction	Leiden Quality of Work Questionnaire for Nurses	Yes		Pearson correlations between predictor and outcomes T1 and T2	Yes (n= 297)			Yes	Yes	N/A
																					Job control			Sum score of skill discretion and decision authority	Turnover intention				Multiple linear regression analyses (enter method)		Pearson's r and p-value < .01 und <.001	gender, age, respective outcome at T1
																					Social support			Sum score of social support supervisor and colleagues	Work engagement	Utrecht Work Engagement Scale		Because of high intercorrelations between the subscales in the present study, only the total score was used			unstandardized regression coefficient, standard error, standardized beta, adjusted r², adjusted r2 model, P* < 0.05. **P < 0.01. ***P < 0.001
																					Social harassment				Emotional exhaustion	Maslach Burnout Inventory
																					Work agreements				Psychosomatic distress	Brief Symptom Inventory		sum score of the subscales ‘anxiety’, ‘depression’ and ‘somatisation’
																					Material resources
																					Personnel resources
																					Rewards
																					Internal communication			variable excluded due to low CA
																					Nurse–doctor collaboration			variable excluded due to low CA
2	The impact of traumatic events on emergency room nurses: Findings from a questionnaire survey	Adriaenssens, Jef, de Gucht, Veronique, Maes, Stan	2012	Belgium	15 EDs	General hospitals	N/A	Cross-sectional	N/A	Paper questionnaire to fill in in leasure time	Emergency nurses	302	representative sample for hospitals from Flanders	direct patient contact, working at least 6 months in a emergency care unit	head nurses, nursing managers	248	80.5%	37.76 years (SD 8.73)	55.6% female	74% cohabiting; 42% no resident children; mean of 11.21 years of experience in emergency care; one third worked full-time; 88.7% worked in changing shifts; 58% were also ambulance nurse, 60% as DELTA fast rescue team nurse	Frequency of exposure to work-related traumatic event (last 6 months)	N/A	N/A		Post-traumatic stress reactions	Impact of Event scale (IES)		sum score of intrusion and avoidance; building cut-off values	Pearson correlations	Yes, by rule of thumnb	Pearson's r and p-value < .05 und <.01	N/A	Yes	Yes	N/A
																					emotion-oriented coping	Coping Inventory for Stressful Situations (CISS-21)	Yes		Psychological distress	Brief Symptom Inventory (BSI)		sum score of anxiety and depression	Hierarchical regression analyses		beta, change in r², r², adjusted r², * p .05. ** p .01. *** p .001	Sex, age, work regime (full-, part-time)
																					task-oriented coping				Somatic complaints		validated Dutch version	building cut-off values
																					avoidant coping				Fatigue	Checklist Individual Strength (CIS-20R)		originally scale consists of 4 dimensions; building cut-off values
																					Social support supervisor	Leiden Quality of Work Questionnaire for Nurses	factor structure of the LQWQ-N was found to be stable and robust by means of factor analyses and reliability analyses		Sleep problems	self-constructed questions based on DSM IV-criteria for sleep disorders	not validated	building cut-off values
																					Social support colleagues
3	Exploring the burden of emergency care: predictors of stress-health outcomes in emergency nurses	Adriaenssens, Jef, De Gucht, Veronique, Van Der Doef, Margot, Maes, Stan	2011	Belgium	15 EDs	General hospitals	N/A	Cross-sectional	N/A	Paper questionnaire to fill in in leasure time	ER nurses	308	N/A	working at least 1 month in ED; having direct patient contact	supervisors, nursing managers	254	82.5%	37.61 years (8.82 SD)	55.11% female	74% married/cohabiting; 89% bachelor degree; 96.1& work changing shifts with night shifts; 63% work more than 32 hours per week; 54.5% have more than 10 years experience as a nurse	Work/time demands	Leiden Quality of Work Questionnaire for Nurses	Yes		Job satisfaction	Leiden Quality of Work Questionnaire for Nurses	Yes		Pearson correlations	N/A	Pearson's r and p-value < .05 und <.01	N/A	Yes	Yes	N/A
																					Physical demands				Turnover intention				Hierarchical regression analysis		change in rsq, beta, *P < 0.05; **P =< 0.01; ***P =< 0.001, rsq, adjusted rsq for whole model	gender, age, bachelor degree, work regime, shift work/ night shift, possession CEN
																					Skill discretion				Work engagement	Utrecht Work Engagement Scale		Because of high intercorrelations between the subscales in the present study, only the total score was used
																					Decision authority				Fatigue	Checklist Individual Strength (CIS-20R)
																					Social support – supervisor				Psychosomatic distress	Brief Symptom Inventory		sum score of the subscales ‘anxiety’, ‘depression’ and ‘somatisation’
																					Social support – colleagues
																					Rewards
																					Personnel resources
																					Material resources
																					Procedures
4	Sense of meaning as a predictor of burnout in emergency physicians in Israel: a national survey	Ben-Itzhak, Shulamit, Dvash, Jonathan, Maor, Maya et al.	2015	Israel	EDs not further described	16 general hospitals	N/A	Cross-sectional, multicenter	N/A	mail questionnaires	Emergency physicians	approx. 200	Yes	Working full-time	N/A	70	0.35	45-60 years: 54.4%	70% male, 30% female	87.1% in a relationship (married, partnered); 45.7% more than 25 years of experience; 38.6% two children; 32.9% less than 5 years of practising EM; 51.4% formal specialty training in internal medicine; 25.7% subspecialty training in EM; 35.7% 41-50 weekly clinical hours in emergency unit; 64.3% less than 30 weekly clinical hours outside emergency unit; 38.6% 1-2 on-call days per month; 31.4% no t…	Work satisfaction	Self-developed	N/A		Emotional exhaustion	Maslach Burnout Inventory	Yes		Mann-Whitney test (nonparametric)	N/A	p-value	N/A	Yes	Yes	N/A
																					Work/life balance				Depersonalization				Logistic regression analyses		beta, 05% CI, p-value	other included variables
																					Sense of meaning				Personal accomplishment
																					Social support
5	Impact of hospital security programmes and workplace aggression on nurse perceptions of safety	Blando, James D., O'Hagan, Emily, Casteel, Carri et al.	2013	USA (California and New Jersey counties)	168 EDs	trauma hospitals and general acute care facilities with 300 beds or more and general acute care facilities with fewer than 300 beds (randomly selected)	N/A	Cross-sectional	N/A	structured in-person interviews with Likert scales	emergency nurses	N/A	hospitals randomly selected	nurses from California and New Jersey counties of at least 250.000 residents	N/A	314	N/A	N/A	N/A	34% less than 1 year experience in health care; 34% less than 1 year experience in current job	Received violence-based safety training	N/A	N/A		Feelings of safety	N/A	N/A		Univariate logistic linear regression	N/A (for emergency nurses)	OR, 95% CI, p-value	N/A	Yes	Yes (verbal)	N/A
																					Felt security equipment is adequate								multiple linear regression		OR, upper and lower Wald confidence limit	no, because control variables not significant in univariate analysis --> Explanatory factors for emergency department nurses were then selected for multivariate logistic regression if they were significant in the univariate analyses.
																					Felt security guards are adequately trained and experienced
																					Felt security response time #was adequate
																					Felt security and staff work together well during violent incidents
																					Felt security was of high importance to management
																					Has been assaulted
																					Frequent verbal abuse
																					Regularly received reports about violence
																					Received information about individual violent events
6	Emergency room nurses’ pathway to turnover intention: a moderated serial mediation analysis	Bruyneel, Luk, Thoelen, Tom, Adriaenssens, Jef, Sermeus, Walter	2016	Belgium	11 emergency departments	11 hospitals (2 of them university hospitals)	N/A	Cross-sectional, multicenter	N/A	written questionnaires	Emergency nurses	419	Yes	(a) provided direct patient care and (b) had worked at least six months in the emergency department	Nurse managers	294	69.7%	37 years (SD 10.5)	53.8% male	98.6% bachelor degree; 5.2% master's degree; 80.4% advanced specialization in emergency and intensive care; 66.3% full-time; 59.4% at least 10 years nursing experience	Work/time demands	Leiden Quality of Work Questionnaire for nurses (LQWQ-N)	Yes		Job satisfaction	Leiden Quality of Work Questionnaire for nurses (LQWQ-N)	Yes		t-Tests	N/A	t value, p-value	N/A	Yes	Yes	N/A
																					Physical demands				Turnover intention				two-level regression analyses		Estimate, p-value	gender, level of education, years of experience and, employment rate
																					Decision authority				Emotional exhaustion	Maslach Burnout Inventory (HSS)	Yes		multilevel structural equation modelling		indirect effect estimate + SE, CI 2,5% + estimates	gender, level of education, years of experience and, employment rate
																					Skill discretion
																					Social support from supervisor
																					Social support from colleagues
																					Nurse participation in hospital affairs	Practice Environment Scale of the Nursing Work Index (PES-NWI)	Yes
																					Nurse staffing/resource adaquacy
																					Nursing foundations for quality of care
																					Nurse manager ability
																					Nurse-physician relations
7	A survey of the perception of well-being among emergency physicians in Taiwan.	Chen K-C, Hsieh W-H, Hu S-C, et al.	2017	Taiwan	N/A	medical centers and regional hospitals (public and private)	N/A	cross-sectional	N/A	mailed questionnaires	emergency physicians	1017	No - mailed to all emergency physicians in Taiwan	full-time physician	N/A	398	0.39	46.3%: 31-40 yrs	89.7% male	54.8% from medical centers; 74.2% attending physicians	Emergency quality	Self-developed	N/A		Turnover intention (3 years)	Self-developed	N/A		t test	N/A			N/A	N/A	N/A
																					Emergency room safety				Well-being	adapted from Fordyce und Subjective Hapiness Scale	N/A		Correlations		not specified	N/A
																					Supportive environment
																					Workload
																					Salary and benefits
8	Factors enhancing career satisfaction among female emergency physicians	Clem, K. J., Promes, S. B., Glickman, S. W. et al.	2008	US	not further described	54.5% community practice; 23.1% academic practice; 20.9% academic/community practice	N/A	Cross-sectional	N/A	Web-based survey	female emergency physicians	2502	all female ACEP members	all female members of ACEP with a known e-mail address	Web survey forms in which the subject did not access all pages of the survey were excluded from the study	1380	0.56	43.9% (31-40 years)	100% female	61.3% had children; 78.3% fulltime; 38% 26-35 average weekly clinical hours	Financial compensation	self-developed	N/A		General job satisfaction	self-developed	N/A		Multivariable logistic regression	N/A	OR, 95% CI, p-value <.05	age, practice setting	Yes	"Because this was a voluntary, anonymous survey, no informed consent was required by the institutional review board."	N/A
																					career advancement
																					Work climate			OR concerning career satisfaction for each of the items of the scale
																					Relationship with colleagues
																					Schedule
																					Advancement opportunities
																					Compensation
9	Do positive relations with patients play a protective role for healthcare employees? Effects of patients' gratitude and support on nurses' burnout	Converso, D., Loera, B., Viotti, S., Martini, M.	2015	Italy	emergency wards	2 hospitals	N/A	Cross-sectional	N/A	questionnaire, not further specified	emergency nurses	N/A	N/A	N/A	surveys with missing responses were omitted (n=6)	95	N/A for emergency nurses	N/A for emergency nurses	N/A for emergency nurses	N/A	Perceived gratitude from patients	Customer-initiated support scale	Reliability and validation in the same study		Emotional exhaustion	Maslach Burnout Inventory (MBI-HSS)	Yes		multi-group path analysis (structural equation model)	N/A	standardized path coefficient, standard error, p-value	other study variables, but not sociodemographic variables	approved by Hospital Board of Directors of involved hospitals, no additional ethical approval was required	returning the questionnaire implied consent (cover page explained research aim, voluntary nature, anonymity)	No
																					Customer-initiated support				Depersonalization				Correlations		r, p < 0.001
																					psychological demands	Job Content Questionnaire (JCQ)	Yes		Personal accomplishment
																					Job autonomy
10	Measuring the impact of the working environment on emergency department nurses: A cross-sectional pilot study.	Crilly J, Greenslade J, Lincoln C, et al.	2017	Australia (Queensland)	1 ED (adult and pediatric)	1 large regional teaching hospital	69000 patients	pre-post cross-sectional design	2	written survey	ED nurses	103	Yes	N/A	N/A	T1: 34; T2: 41	not reported, but can be calculated: T1 = 33%, T2 = 39.8%	39 (median)	81% female	9 yrs nursing experience, 6 yrs ED experience	Self-Realization	Working Environment Score (WES-10)	Yes		Nervousness	Working Environment Score (WES-10)	Yes		Correlations (Spearman Brown)	N/A	r	N/A	Yes	N/A	N/A
																					Workload
																					Conflict
11	Career Satisfaction in Emergency Medicine: The ABEM Longitudinal Study of Emergency Physicians	Cydulka, Rita K., Korte, Robert	2008	USA	not further described	not further described	N/A	Longitudinal study, cohort	3	paper survey	emergency physicians	1008	secondary analysis of a cohort data base (stratified random sampling)	N/A	Responses from participants invited after year 1995 were excluded	T1: 945, T2: 823, T3: 771	T1: 94%, T2: 82%, T3: 76%; T1-T3: 740 participants	2004: 49.9 years (SD: 10.5 years)	13.8-13.9% female	Original cohort: 95% white, 51% residency-trained; 98% spended some time in clinical practice; 69% spend 1-4 weekly work hours on administration and clinical teaching	Exiting work	self-developed	N/A		Career satisfaction	self-developed	N/A		multivariable panel series regression modeling	N/A	OR, 95% CI	sex, age and 58 other variables	Yes	N/A	N/A
																					Fair compensation				Burnout
																					Job security				Stress
																					Personally rewarding
																					Lack of control over working conditions
																					Lack of exciting work
																					Lack of job security
																					Lack of personal reward
																					Level of energy needed for work
																					Enough time for personal life
																					Hospital administration
																					Length of shifts
																					Subspecialty support
																					Knowing enough
																					Fatigue
																					Level of patient acuity
																					Number of night shifts
																					Opportunity to attend conferences
																					Colleagues
12	Psychosocial work environment and burnout among emergency medical and nursing staff	Escribà-Agüir, V., Martín-Baena, D., Pérez-Hoyos, S.	2006	Spain	not further described	emergency in hospital 60.4%; 39.6% emergency out-hospital	N/A	Cross-sectional	N/A	mail questionnaire	emergency medical and nursing staff	945	members of the Spanish Society of Emergency Medicine	N/A	N/A	639	67.6%	37-43 years: 42.5%	56.1% male, 43.9% female	57.5% less than 8 years of professional experience; 46.3% temporary contract; 45% more than 150 monthly working hours; 50.3% children with 3 yeras or more; 22.3% no partner, 54.2% had 1-5 weekly hours of domestic chores	Psychological-emotional demands	Job Content Questionnaire (JCQ)	This questionnaire had been validated previously by the research team among a sample of the hospital nursing staff		Emotional exhaustion	Maslach Burnout Inventory	Yes		logistic regression model	N/A	adjusted OR, 95% CI	professional antiquity, type of contract, number of monthly working hours, sex, age, children’s age, marital relationships, weekly domestic chores hours	N/A	N/A	N/A
																					Job control				Depersonalization
																					Supervisors’ social support				Personal accomplishment
																					Co-workers’ social support
																					Dynamic physical workload
																					Static physical workload
13	Psychological well-being and psychosocial work environment characteristics among emergency medical and nursing staff	Escribà-Agüir, Vicenta, Pérez-Hoyos, Santiago	2007	Spain	not further described	emergency in hospital: nurses: 46.6%, physicians: 71.6% (others emergency out hospital)	N/A	Cross-sectional	N/A	mail questionnaire	ED nurses and doctors	945	members of the Spanish Society of Emergency Medicine	N/A	N/A	639	67.6%	Nurses: less than 37: 57.7%; doctors: 37-43: 52.1%	nurses: male: 44.1%, female 55.9%; doctors: male: 65.4%, female: 34.6%	see study above	Psychological-emotional demands	Job Content Questionnaire (JCQ)	questionnaire had been validated previously by the research team among a sample of hospital nursing staff		Mental health	SF-36 Health Survey (SF-36)	Yes	SF-36 scores ranged from 0 (low) to 100 (high)	logistic regression models	N/A	adjusted OR, 95% CI, p-value	department, professional experience, type of contract, number of monthly working hours, sex, age, children’s age, marital relationships, hours per week devoted to domestic chores	N/A	N/A	N/A
																					Job control				Vitality
																					Supervisors’ social support				Emotional exhaustion	Maslach Burnout Inventory	Yes
																					Co-workers’ social support
																					Dynamic physical workload
																					Static physical workload
14	Emergency physicians accumulate more stress factors than other physicians-results from the French SESMAT study	Estryn-Behar, M., Doppia, M. A., Guetarni, K. et al.	2011	France	not further described	25.9% university hospital (others not in university hospital)	N/A	Cross-sectional	N/A	online questionnaire	emergency physicians	N/A	subsample of study of French physicians from national survey	physicians working in France on a salaried basis	N/A	538	N/A for emergency physicians	47%: 35-44 years	62.4% male, 37.6% female	62.2% household with 2 adults and children; 76.5% province outside Paris; 70.7% not in hierarchical position; 50.9% had 1-10 days/year of continuous education; 54.7% had teaching activities; 54% no activites outside care; 58.9% more than 50 weekly work hours; 48.3% had 8 or more nights worked per month	Work-family conflict	Work-family conflict scale (WFC)	"They are validated scales in this field and were revalidated during the previous NEXT study among nurses."		Burnout (general)	Copenhagen Burnout Inventory, CBI	Yes	variable was dichotomised with a split between 2.99 and 3.00	bivariate analyses (Pearson’s chisq test)	N/A	%, N, p-value = *p<0.05; ***p<0.001; ns, not significant		Yes	N/A	N/A
																					Satisfaction with pay	NEXT Study Group			Intention to leave	N/A	N/A	We interpreted ‘sometimes in a month’ or more often as an indicator of frequently considering leaving the profession	multivariate analyses		N, adjusted OR, 95% CI, p-value (*p<0.05; **p<0.01; ***p<0.001; ns, not significant)	All the significant variables in bivariate analysis were included in the multivariate model and removed step by step when non-significant
																					Quality of teamwork	Copenhagen Psychosocial Questionnaire COPSOQ		Job satisfaction of COPSOQ
																					Interpersonal relations within team	NEXT Study Group
																					Quantitative demand	Copenhagen Psychosocial Questionnaire COPSOQ
																					Influence at work	Modified Swedish version of the Demand-Control questionnaire
																					Relationships with administration	NEXT Study Group
																					Harassment by superiors	N/A
																					Violence from patients or their relatives
																					Worried about making mistakes
																					Satisfaction with handover shifts
																					Satisfaction with work space
15	The relationship between psychosocial job stress and burnout in emergency departments: an exploratory study	Garcia-Izquierdo, M., Rios-Risquez, M. I.	2012	Spain (Murcia)	ED not further described	3 university hospitals in Murcia	N/A	Cross-sectional, multicenter	N/A	questionnaire	ER nursing personnel	262	N/A	all currently employed personnel	those who had been working for fewer than 2 months and those employed sporadically	191	0.73	39.35 years, SD = 8.9	69.17% women, 26.1% men	mean of 13 years professional experience, 47.1% married; 74.3% alternated day and evening shifts; 31.9% tenure staff and 48.7% contractual staff	Interpersonal Conflicts	Nursing Stress Scale (NSS)	"high internal consistency and construct validity"		Emotional exhaustion	Maslach Burnout Inventory (MBI)	Yes		correlations	N/A	Pearson's r, p-value (* P (two-tail) < .05 and P (two-tail) < .01)	N/A	Yes	N/A	N/A
																					Lack of Personal Resources				Cyniscism				linear regression analysis		beta	type of contract and shift worked
																					Lack of Social Support				personal efficacy
																					Excess Workload
																					Death and Suffering of Patients
																					Total score for stressors
16	Violence against emergency department workers	Gates, D. M., Ross, C. S., McQueen, L.	2006	USA (1 Midwestern city)	50% medical and psychiatric ED, 36.7% medical only, 11.7% psychiatric only, 1.7% air care only	5 hospitals, N = 1 was Level 1 Trauma center (separate areas for medical and psychiatric patients), other N = 4 general EDs (without separation of medical and psychiatric patients)	N/A	Cross-sectional	N/A	written survey	ED workers	approx. 600	N/A	worked at least 8 hours per month and interacted directly with patients and visitors during the 6 months before their taking the survey	N/A	242	N/A	N/A	73.1% female, 26.9% male	20.3% physicians, 39.4% RNs, 11.2% patient care assistants	frequency of verbal harassment	N/A	N/A		Feelings of safety	N/A	N/A		Bivariate analysis	N/A	r, p-value	N/A	Yes	Yes	N/A
																					frequency of sexual harassment
																					frequency of verbal threats
																					frequency of assault/physical attacks
17	Burnout among workers in emergency Departments in Palestinian hospitals: prevalence and associated factors.	Hamdan M, Hamra AA.	2017	State of Palestine	14 EDs	public and non-governmental hospitals	N/A	Cross-sectional	N/A	written questionnaire	ED workers (physicians, nurses, admission personnel)	596	No - different regions in region were purposefully sampled	at least 1 year experience in EDs	experience of less than 1 year in ED; trainees	444	74.5%	less than 30 y: 47.5%	76.8% male	32% physicians, 36.3% nurses, 31.7% administrative personnel	Exposure to physical violence (last 12 months)	Self-developed	N/A		Emotional exhaustion	MBI-HSS	Yes		Chisq test	N/A			Yes	Yes	N/A
																					Exposure to non-physical violence (last 12 months)				Depersonalization				(adjusted) Odds ratios		OR	No (not for relevant associations)
																									Personal accomplishment
																									Intention to quit work	self-developed	N/A
18	Workplace violence towards workers in the emergency departments of Palestinian hospitals: a cross-sectional study.	Hamdan M, Hamra AaA.	2015	State of Palestine	14 EDs	public and non-governmental hospitals	57.7% of respondents from EDs with more than 9000 visits/monthly	Cross-sectional	N/A	written questionnaire	ED workers (physicians, nurses, admission personnel)	596	No - different regions in region were purposefully sampled	all workers who were available at the time of the study	N/A	444	74.5%	more than 30 years: 52.5%	76.8% male	32% physicians, 36.3% nurses, 31.7% administrative personnel	Exposure to physical violence (last 12 months)	Self-developed	N/A		Intention to quit	self-developed	N/A		OR	N/A	OR	N/A	Yes	Yes	N/A
																					Exposure to non-physical violence (last 12 months)
19	Association among components of resilience and workplace violence-related depression among emergency department nurses in Taiwan: a cross-sectional study	Hsieh, H. F., Chen, Y. M., Wang, H. H. et al.	2016	Taiwan	2 EDs	2 hospitals (1 medical centre with 1455 hospital beds and a regional hospital with 202 beds)	N/A	Cross-sectional	N/A	structured interviews; written questionnaires	ED nurses	180	N/A	nurses who (1) have worked for at least three months in the ED, and (2) have experienced verbal or physical violence in the past 12 months	nurses who (1) have any preexisting psychiatric disorders, such as depressive disorder, and (2) have any significantly stressful life events that did not happen at workplace but caused physical, emotional, psychological distress, or harm in the past 12 months	159	88.3%	21 to 51 years	N/A	17-22 years spent in education; 62.9% bachelor degree; 64.2 single; 58.5% no religious beliefs; 9.6 months-25 years of seniority	family support	Social Support Scale	Yes		depressive tendency	Center for Epidemiologic Studies Depression (CES-D)	Yes		hierarchical linear regression	Yes (n= 108)	beta, 95% CI,*p < 0 05, **p < 0 01, ***p < 0 001, rsq, adjusted rsq	age, marital status, education, religious beliefs, seniority	Yes	Yes	N/A
																					Peer support								t-test and chi-square test		n, M, SD, t/chisq, p
																					Personal strength	Resilience Scale	Yes						Bivariate analyses		Pearson's r, *p < 0 05, **p < 0 001
																					Social competence
																					structured style
																					Family cohesion
																					Social resources
20	Factors That Influence the Development of Compassion Fatigue, Burnout, and Compassion Satisfaction in Emergency Department Nurses	Hunsaker, Stacie, Chen, Hsiu-Chin, Maughan, Dale, Heaston, Sondra	2015	US	not further described	not further described	N/A	Cross-sectional	N/A	mailed survey	ED registered nurses	1000	purposive sampling from mailing list of members of Emergency Nurses Association	(a) work at least 8 hr per week in the ED, (b) interact directly with ED patients at least 8 hr per week, and (c) have at least 1 year of experience in the ED -> indirectly: ED nurse members with mailing addresses throughout the United States provided by the Emergency Nurses Association (ENA)	afterwards: N = 6 participants worked fewer than 8 hr per week, their results were removed from data analysis, leaving the total sample number at 278	278	0.28	mean: 44 years (SD = 11.47)	87.4% women	89.2% white; 68.3% married; mean of 17.58 yeras of nursing experience; mean of 13.01 years working in ED; 30.9% diploma, 19.8% MSN/doctoral degree, 49.3% bachelor's degree; 77.2% 12-hour shifts	Manager support	self-developed by researchers	N/A		Compassion satisfaction	ProQOL 5	Yes		Multiple regression (stepwise solution)	Yes	adjusted r², r² change, F, standardized beta, t-value, ∗p< .05; ∗∗p < .01.	age, level of education, years in profession, hours of work per week, length of shift, years as an ED nurse	Yes	Yes	N/A
																									Compassion fatigue				t-test		t-value, p-value	N/A
																									Burnout
21	Burnout and Associated Factors among Iranian Emergency Medicine Practitioners	Jalili, M., Sadeghipour Roodsari, G., Bassir Nia, A.	2013	Iran	not further described	not further described	N/A	Cross-sectional	N/A	written self-administered questionnaire	Emergency physicians (residents and practicioners)	188	all Iranian EPs	All residents and practitioners of emergency medicine in Iran (except the first and second authors) were eligible	N/A	165	0.88	mean: 33.6 years	91.5% male; 8.5% female	77.3% married, 65.8% lived with family during work week; 24% 1st year residents, 27% 2nd year residents, 16% 3rd year residents and 32% graduated practitioners; mean of 49.2 weekly hours in ED; mean of 1.7 weeks of work during last year	Shortage of Equipment	self-developed	"Face validity was checked"		Emotional exhaustion	Maslach Burnout Inventory	Yes		Correlational analysis	N/A	Spearman's rho, p-value (only <.01 und <.05)	N/A	Yes	Yes	N/A
																					Physical Environment at work				depersonalization				multivariate logistic regression		OR, p-value (only <.05)	Only significant factors in univariate analysis (which had significant association with score or level of burnout) were entered in the regression model.
																					Problems in relationship with other services (Medical, nursery, laboratory etc)				personal accomplishment
																					Text needed to be read overload
																					Lack of system support and encouragement
																					Economic problems and future of Emergency medicine as a career
																					Work related Fatigue
																					Patients' economic problems
																					Patient overload
																					Difficulties to balance professional and private life
																					Fear of malpractice
																					Educational issues (morning reports, progress notes, educational rounds etc)
																					Image of emergency medicine in media
																					Not enough Skills
																					Violence in the ED
																					Care of Old or terminally ill patients
																					Consultant Unavailability
																					New information and technologies (internet, etc)
																					Communication with colleagues
22	Public emergency department: the psychosocial impact on the physical domain of quality of life of nursing professionals	Kogien, Moisés, Cedaro, José Juliano	2014	Brazil (Rondonia, Porto Velho)	1 ED	1 public state hospital	N/A	Cross-sectional	N/A	written survey	ED nurses/nursing technicians	N/A	N/A	All the professionals working in the studied facility who provided care during the period of data collection were considered potential participants	N/A	189	N/A	mean 32.79 years (SD = ±8.06)	76.2% female; 23.8% male	19% nurses, 81% nursing technicians; 61.7% equal to or less than 40 weekly work hours; 44.5% more than 5 years in facility; 53.4% have a partner	psychological demand	Job Stress Scale (JSS)	Yes		Physical domain of quality of life – general score	WHOQOL-BREF	Yes		logistic regression	N/A	adjusted OR, 95% CI, p-value	profession, gender, weekly workload, time in the facility	Yes	Yes	N/A
																					intellectual discernment				Facet energy and fatigue
																					decision-making power				Facet mobility
																					social support				Facet sleep and rest
																					Active work				Facet daily life activities
																					Passive work
																					High demand
																					Low demand
23	The role of leader behaviors in hospital-based emergency departments’ unit performance and employee work satisfaction	Lin, Blossom Yen-Ju , Hsu, Chung-Ping C., Juan, Chi-Wen et al.	2011	Taiwan	112 hospital-based EDs, 77.68% departmentalized; mean of 5.13 service lines provided; 92.86% owned and managed; 90.18% joined regional emergency networks	8.93% medical centers, 28.57% regional hospitals, and 62.50% district hospitals; 58.93% in urban areas; population in area: mean of 1331593; medical density: mean of 10.62 health care organizationsper 10000 population; medical dispersion: mean of 0.77 healthcare organizations per sqkm	N/A	Cross-sectional	N/A	mail survey	ED employees (physicians and nurses)	385 (hospital-based EDs listed in the Taiwan Hospital Accreditation List)	part of a national project, random sampling of 2 physicians and 2 nurses from each hospital	N/A	N/A	112 (EDs)	N/A	N/A	N/A	N/A	task-oriented leadership	self-developed	N/A		Adjusted emergency physician satisfaction	self-developed	N/A		Structural equation modelling	N/A	standardized parameter estimates, p-values (*p < 0.05; **p < 0.01; ***p < 0.001)	departmentalization, service lines provided, joining regional emergency networks, accreditation status, urbanization, population, medical density	Yes	N/A	N/A
																					employee-oriented leadership				Adjusted emergency nurse satisfaction
24	Relationships of hospital-based emergency department culture to work satisfaction and intent to leave of emergency physicians and nurses	Lin, B. Y., Wan, T. T., Hsu, C. P. et al.	2012	Taiwan	119 hospital-based EDs (mean of 5.06 service lines provided; 88% membership in regional emergency management system)	65% in district hospitals, 26% regional hospital, 10% medical centre; 60% in urban area, 26% in suburban area; medical density: mean of 10.63 healthcare organizations per 10000 population; medical dispersion: mean of 0.78 healthcare organizations per sqkm	N/A	Cross-sectional	N/A	Written questionnaires	Emergency physicians and nurses (two from each participating ED)	385 hospital-based EDs	N/A	(a) Hospital-based EDs, (b) listed on the Taiwan Hospital Accreditation List 2002 and (c) operating 24/7 (d) only two licensed physicians and two licensed nurses per ED	N/A	119 EDs as unit of analysis (442 persons)	0.31	36.23 years (SD: 9.62)	45% male; 53% female	47.06% physicians; 59% nursing university; 75% no managerial position; 79% permanent enployment; 53% full-time in ED; mean of 10.39 years of medical experience; mean of 6.10 years of ED experience; mean of 4.33 years in experience in current ED	Clan culture	Organizational Culture Assessment Instrument	Reliability: yes		Work satisfaction: total score	self-developed	"validated by content validity and construct validity by factor analyzes and the Cronbach a values"		random-intercept logistic regression model	N/A	beta, adjusted Rsq, p-value (*P , 0.05, **P , 0.01, ***P , 0.001)	age, education, managerial position, employment status, ED employment, surveyed ED experience, busyness extent, ED service lines, hospital accreditation, regional EMS, urbanization and medical density	Yes	N/A	N/A
																					Adhocracy culture				WS with Medical or nursing autonomy
																					market culture				WS with Medical professionalism
																					hierarchy culture				WS with ED leadership
																									WS with Communication within ED
																									WS with communication outside ED
																									WS with ED management
																									WS with Hospital policies and regulations
																									WS with External health policy environment
																									Intent to leave		N/A
25	Nurse burnout and the working environment	O'Mahony, Nuria	2011	Ireland	1 ED	1 university hospital	N/A	Cross-sectional	N/A	written survey	Emergency nurses	86	N/A	working on a long-term basis	N/A	64	0.74	median: 31 and 40	see Figure 1 (N/A)	N/A	Nurse participation in hospital affairs	Nursing Work Index Practice environment scale	Cronbach's alpha in text		Emotional exhaustion	Maslach Burnout Inventory	Yes		Correlations	N/A	N, Kendall's tau coefficient, p-value (but just <.05 and <.01)	N/A	Yes	Yes	N/A
																					Nurse foundations for quality of care				depersonalization
																					Nurse manager ability, leadership and support for nurses
																					Adequacy of staffing and resources
																					Collegial nurse-physician relations
26	Organizational characteristics, perceived work stress, and depression in emergency medicine residents	Revicki, Dennis A., Whitley, Theodore W., Gallery, Michael E.	1997	US	not further described	not further described	N/A	Cross-sectional	N/A	mail survey	EM residents (members of the Emergency Medicine Residents Association)	see reponse rate	members of the Emergency Medicine Residents Association	members of the Emergency Medicine Residents Association	Attending physicians, 4th year residents, fellows	484	estimated to be 50% to 55%	30 years (range = 23-45)	male: 74%	57% married; 78 1st year residents, 159 2nd year residents, 247 3rd year residents	Peer support	developed by Revicki and May	Cronbach's alpha in text		work-related stress	Work-Related Strain Inventory (WRSI)	CA in text; WRSI has acceptable convergent and discriminant validity		Correlation matrix	N/A	correlation coefficients	N/A	N/A	N/A	N/A
																					Work-group support	developed by Gray-Toft and Anderson	N/A		Depression	Center for Epidemiologic Studies Depression (CES-D) scale	CA in text; has acceptable reliability and validity		structural equation analysis		Standardized Structural Coefficients, p-value (* p < .05)	sex, marital status, year of residency
																					Role ambiguity				Work satisfaction	developed by Gray-Toft and Anderson	N/A
27	Patient satisfaction, stress and burnout in nursing personnel in emergency departments: A cross-sectional study	Rios-Risquez, M. I., Garcia-Izquierdo, M.	2016	Spain (Murcia)	2 emergency services	2 general hospitals (412 and 863 beds)	N/A	Cross-sectional	N/A	written questionnaire	ED nursing professionals	204	part of a wider research project	N/A	(a) Those who had worked in the unit for less than 9 months and (b) those who worked only sporadically in the department to cover incidents (‘‘flying’’ team)	148	0.73	39.9 (SD: 8.9) years	male 24.3%; 72.3% female; 3.4% no answer	53.4% married/living with a partner; 51.4% temporary contract; 84.4% rolling shift plan; mean of 7 years experience in ED; mean of 13.7 years of professional experience	perceived frequency of stressors	Nursing Stress Scale (NSS)	Yes		Emotional exhaustion	Maslach Burnout Inventory	Yes		Correlational analysis	N/A	Pearson correlation, p-value (* p < .05. ** p < .01)	N/A	Yes	N/A	N/A
																									Cynicism
																									Personal effectiveness
28	Exploring the key predictors of retention in emergency nurses	Sawatzky, Jo-Ann V., Enns, Carol L.	2012	Canada (Manitoba)	12 designated adult EDs	rural (27%), urban/community (41%) and tertiary hospitals (32%)	N/A	Cross-sectional	N/A	mail questionnaire	Emergency registered nurses	746	yes, part of a larger mixed-methods study	N/A	(1) nurses who were employed in the ED on a casual/per diem basis and (2) senior management	261	N/A	41.1 (SD: 11.2)	female: 89%, male: 11%	54% diploma, 46% degree; 69% no continuing education certificate; mean of 10.2 years in ED; mean of 15.5 years in nursing; 37% full-time; 92% rotating shifts; 46% less than 100.000 combined family income, 48% more than 100.000 combined family income, 73% married; 68% have children, 78% no adult caregiving responsibilities	Nursing management	Perceived Nurse Working Environment (PNWE)	Yes		Job satisfaction	N/A	N/A		ordinal logistic regression models	Yes	Estimate, df, p-value, 95% CI	age, gender, education, employment status, shift rotations, employers (i.e. type of institution), years in the ED/nursing age, marital status, caregiving responsibilities and income	Yes	N/A	N/A
																					Professional practice				Engagement	Engagement Composite Questionnaire	N/A		Ordinal logistic regression model		OR, df, p-value, 95% CI
																					Collbaration with physicians				Compassion fatigue	Professional Quality of Life (ProQOL) Scale	Yes
																					Staffing & resources				Burnout
																					Nursing competence				Compassion satisfaction
																					Positive scheduling climate				Intention to leave	Price and Mueller s (1981)	N/A
29	The impact of occupational hazards and traumatic events among Belgian emergency physicians	Somville, F. J., De Gucht, V., Maes, S.	2016	Belgium	not further described	nonuniversity hospital: 73.5 %	N/A	Cross-sectional	N/A	questionnaire (mail or electronic)	Emergency physicians	346	attendees of two national emergency medicine conferences	N/A	not fully completed: 29 surveys	152 (originally 181)	43.9%	44.39 years (SD 9.22)	male: 62.3 %	86% had partner; 69% had childrenliving at home; 78% emergency specialization degree; mean of 15.44 years of job experience; 76.8% full-time; 84.1% worked changing shifts; 87.4% member of in-hospital resuscitation team	Frequency of exposure to traumatic work related events	N/A	Cronbach's alpha in text		PTSD	Impact of Event scale (IES)	Yes		Pearson correlations	N/A	Pearson correlation coefficients, p-value (*p ≤ .05. ** p ≤ .01)	N/A	N/A	Yes	N/A
																					Frequency of exposure to traumatic life events	N/A			Anxiety	Brief Symptom Inventory (BSI)			Hierarchical regression analyses		change in Rsq, Rsq, standardized regression coefficients, p-value (*p ≤ .05. ** p ≤ .01, p< .001)	age, work schedule
																					Occurrence of physical hazards (total)	Dorevitch S. et al. [6]			depression
																					Occurrence of violence during work				Psychological distress			sum score of anxiety and depression subscales
																					Occurrence of situations at work that increase the risk of burnout				Somatic complaints	PHQ 15 questionnaire
																					Social support by colleagues	Leiden Quality of Work Questionnaire for Medical Doctors (LQWQ-MD)			Fatigue	Checklist Individual Strength (CIS-20R)
																					Social support by supervisor				Job satisfaction	Leiden Quality of Work Questionnaire for Medical Doctors (LQWQ-MD)
30	Relationship between musculoskeletal disorders, job demands, and burnout among emergency nurses	Sorour, A. S., El-Maksoud, M. M.	2012	Egypt	2 EDs	2 hospitals: 1 university hospital	N/A	Cross-sectional	N/A	written questionnaire	Emergency registered nurses	N/A	Yes	minimum of 1 year of work in emergency nursing	N/A	58	N/A	27.9 ± 8.4 years	69% female; 31% male	mean of 8.4 years of work experience; mean of 60.6 hours of weekly work hours	Job demands (general score)	Job content questionnaire	Yes	scale includes five subdimensions: (1) decision latitude, (2) psychological demands, (3) social support, (4) physical demands, and (5) job insecurity	Emotional exhaustion	Maslach burnout inventory	Yes		Correlational analyses	N/A	Pearson's r, p-value (*p < 0.05. **p < 0.01)	N/A	Only from hospital deans/directors	Yes	N/A
																									Depersonalization				Multiple linear stepwise regression		unstandardized and standardized coefficients + SE, t-value, p-value, 95%CI	sex, age, BMI, job duration
																									Personal Accomplishment
31	The psychological health of emergency physicians in Australasia	Taylor, D. M., Pallant, J. F., Crook, H. D., Cameron, P. A.	2004	US	not further described	58.5% major city hospitals	N/A	Cross-sectional	N/A	mail survey	Emergency physicians	510	ACEM fellows	N/A	N/A	323	63.5%	mean: 40.3 years	male: 76.5%	80.5% married; 50.2% less than 5 years of fellowship; 57.3 work as staff specialists; 26-26.8 weekly hours in clinical emergency medicine; 42.7-49.6 overall weekly hours	Control over the mix of professional activities at work	N/A	N/A	instruments employed in this study have been previously validated and used extensively in research and clinical practice	Depression	Zung Depression Scale	"instruments employed in this study have been previously validated and used extensively in research and clinical practice"		Correlational analyses	No (since they attempted to survey all ACEM Fellows)	Pearson's r, n, p-value (P < 0.01)	N/A	Yes	N/A	N/A
																					Control over the number of hours worked				Anxiety	Zung Anxiety Scale
																									Physical symptoms	Physical Symptoms Checklist
																									Work stress	Perceived Stress Scale
																									Work satisfaction	N/A
																									Total stress
																									Life Satisfaction	Satisfaction with Life Scale
32	Factors affecting burnout and job satisfaction in Turkish emergency medicine residents	Toker, İ, Ayrık, C, Bozkurt, S	2015	Turkey	not further described	54.5% occupied in university hospitals, 45.5% research and training hospitals	N/A	Cross-sectional	N/A	online survey	EM residents	410	e-mail addresses registered with Emergency Medicine Associations	N/A	Those under the age of 25 were excluded due to being 1 person and the divorced were excluded due to being 4 participants	167	40.7%	between 25 and 29 (48.5%)	59.3% male; 40.7% female	62.3% married; 26.3% had 3-5 years of professional experience, 22.8% had 5-10 years of professional experience	Complaince with Personnel	self-developed	N/A		Emotional exhaustion	Maslach burnout inventory	Yes		Independent sample t test	N/A	mean, SD, p-value	N/A	Yes	automatically by returning questionnaire	N/A
																					Appreciation (by patients and relatives)				depersonalization
																					Appreciation (by supervisors and co-workers)				personal accomplishment
																					Exposure to Violence				Job satisfaction	Job satisfaction scale	adapted to Turkish and validated by Güler
33	Relationships Among Moral Distress, Level of Practice Independence, and Intent to Leave of Nurse Practitioners in Emergency Departments	Trautmann, Jennifer, Epstein, Elizabeth, Rovnyak, Virginia, Snyder, Audrey	2015	US	not further described	52% medium facility type, 29% large facility type	N/A	Cross-sectional	N/A	mail survey	ED nurse practicioners	788	Yes - mailing list of Emergency Nurses Association	currently working or have worked in an ED setting or having worked in a civilian ED or a military installation ED	after obtaining answers: failure to complete the questionnaires; missed item responses	207: for response rate before exclusion 246	0.31	49.8 (SD 9.7) years	81% female; male: 19%	97% non-hispanic; 95% white; 69% family nurse practicioner als advanced practice nurse type; mean of 9.5 years as NP; mean of 7.8 years in ED	practice independence	Dempster Practice Behavior Scale	N/A		moral distress (frequency and level of distrubance)	Moral Distress Scale–Revised	CA in text		Correlational analyses	Yes	Pearson's r, n, p-value	N/A	Yes	N/A	N/A
																									intent to leave				Multiple linear regression		standard. Regression coefficient, SE, df, p, OR	age, gender, facility type, NP type, years of NP practice, and years of ED practice
34	Associations of work characteristics, employee strain and self-perceived quality of care in Emergency Departments: A cross-sectional study	Weigl, Schneider	2016	Germany	1 interdisciplinary ED	urban community hospital	16600	cross-sectional	N/A	paper questionnaires	ED professionals (nurses, physicians, administrative staff)	86	Yes	N/A	N/A	53	61.6%	N/A	N/A	54.7% physicians, 24.5% nurses, 20.8% administrative staff; 77.4% full-time; mean of 9.69 years of job experience; mean of 6.07 weekly overtime hours	Supervisor support	self-report instrument for work analysis in hospitals (Büssing and Glaser, 2000)	Yes		Irritation	Irritation scale (Mohr, Müller, Rigotti)	Yes		linear bivariate and multivariate regression analyses	N/A	non-standardized beta, 95% CI, p-value (p < 0.05)	type of contract	Yes	Yes	N/A
																					Staffing				Emotional exhaustion	Maslach Burnout Inventory	Yes		moderation analyses
																					Patient-related stressors
																					time pressure
																					autonomy
35	Impact of culture on commitment, satisfaction, and extra-role behaviors among Canadian ER physicians	Williams, E. S., Rondeau, K. V., Francescutti, L. H.	2007	Canada	mean of 27.1 ER beds	64.9% teaching hospital, 96.6% accredited hospital, 55.1% had trauma center, 69.3% is specialty hospital; mean of 322.6 hospital beds	N/A	Cross-sectional	N/A	survey questionnaire	emergency physicians	1500	national survey with database from Canadian Emergency Physician Association	N/A	N/A	428	29.8% (66 were undeliverable)	40.38 (SD: 7.8) years	77% male; female: 23%	mean of 11.2 years in EM; mean of 8.2 years in current hospital; mean of 28.8. hours per week in ER; 75.1% medican specialty in EM; 63.5% spend 76-100% of their time in ER; 40.9% from province Ontario; 45% in metropolitan location	Culture – human resources	Question development drew on the work of Quinn and Rohrbaugh (1983), Quinn and Cameron (1983) and Hooijberg and Petrock (1993)	CA in text		job satisfaction	self-developed	CA in text		Structural equation analysis with latent variables	N/A	parameter estimates, p-value (<.05 und <.01)	other included variables	N/A	Yes	N/A
																					Culture –entrepreneurial				patient commitment	loosely based on the Organizational Commitment Questionnaire			Correlational analyses		correlation coefficient	N/A
																					Culture – bureaucratic				extra-role behaviors	drew upon the work of Organ (1990) and MacKenzie et al. (1993)
																					Culture – rational
36	Quantifying Burnout among Emergency Medicine Professionals.	Wilson W, Raj JP, Narayan G, et al.	2017	India (South)	4 EDs	4 tertiary care hospitals associated with medical colleges	N/A	cross-sectional	N/A	written questionnaire	ED doctors and nurses	N/A	Yes	doctors and nurses employed in ED	student nurses and doctors posted in EM as part of their clinical posting rotations	105	N/A	mean age: 28.52 years	71.6% women	48.6% nurses; 29.5% resident, 21.9% SR/AP	Reduced enthusiasm	Self-developed	N/A		Emotional exhaustion	Maslach Burnout Inventory	Yes		OR (uni- and multivariate)	Yes	OR	Other work characteristics	Yes	Yes	N/A
																					Affected by high mortality				Depersonalization
																					Increased load of patients				Personal accomplishment
																					More criticism
																					Infection risk
																					Disturbed sleep
																					Fear of medication errors
																					Departmental activities for bonding among staff
																					Short tempered
37	Factors associated with occupational stress among Chinese female emergency nurses	Wu, Hui, Sun, Wie, Wang, Lie	2012	China (Liaoning province)	not further described	16 hospitals; 53.9% in senior hospitals (more than 500 beds), 46.1% in junior hospitals (101-500 beds)	N/A	Cross-sectional	N/A	self-written questionnaire	female emergency nurses	655	cities from Liaoning province were randomly selected	N/A	N/A	510	77.9%	36.86 (SD: 10.2) years	100% female	47.3% junior college, 39.4% professional school; 62.4% married/cohabiting; 75.3% no chronic disease; 67.8% worked night shifts; 55.7% more than 40 hours weekly work time	Role overload	N/A	CA in text		Occupational stress	PSQ	Yes		Correlations	N/A	Pearson's r, p-value (*p<0.01)	N/A	Yes	Yes	N/A
																					Role insufficiency		N/A						general linear model		Parameter estimate (B), Standardised estimate (b), Model Rsq, p-value (**p<0.01)	Age
																					Role ambiguity
																					Role boundary
																					Responsibility
																					Personal resources (recreation, selfcare, social support and rational coping)		CA in text
38	The effects of emotionally intelligent leadership behaviour on emergency staff nurses' workplace empowerment and organizational commitment	Young-Ritchie, C., Spence Laschinger, H. K., Wong, C.	2009	Canada (Ontario)	N/A	Acute care hospitals	N/A	Cross-sectional	N/A	mail survey	Emergency registered nurses	299	random sample from College of Nurses registry list	(a) working full-time or regularly part-time as staff nurses in emergency departments (ED) in acute care hospitals (b) for at least six months	(a) nurse was no longer working in the ED or (b) indicated a casual employment relationship	206	0.73	39.6 years	female: 95.1%	35.9% reside in central Ontario; mean of 15.9 years in nursing; mean of 9.5 years in emergency nursing; 67% full-time; 75.1% diploma-prepared	emotional intelligence of leaders - total score	Emotional Competency Inventory (ECI 2.0)	Yes		Organizational commitment	Three-Component Model Employee Commitment Survey	Yes		Path analysis	Yes	path coefficient, chisq, df, p-value >.05, CFI, IFI, RMSEA	other included variables	Yes	N/A	N/A
																					EI - self-awareness								Pearson correlation analyses		correlation coefficient, p-value (p <.05 und p<.01)
																					EI - self-management
																					EI - social awareness
																					EI - relationship management
																					Structural empowerment - total score	Conditions of Work Effectiveness Questionnaire – II (CWEQ-II)
																					SE - opportunity
																					SE - information
																					SE - support
																					SE - resources
																					SE - formal power
																					SE- informal power
39	Violence against doctors: 2. Effects of violence on doctors working in accident and emergency departments	Zahid, M. A., Al-Sahlawi, K. S., Shahid, A. A. et al.	1999	Kuwait	A&E departments	6 regional general hospitals	N/A	Cross-sectional	N/A	questionnaire	A&E doctors	147	N/A	full-time doctors	N/A	101	N/A (but could be computed)	N/A	N/A	N/A	Type of violence (mild, moderate, severe)	N/A	N/A		Reliving experience	N/A	N/A		Correlational analyses	N/A	spearman's correlation coefficient, p-value (<.05 und <.01)	N/A	N/A	N/A	N/A
																									Sleeplessness
																									Depression
																									Fearfulness
																									Time taken off
