# Supplementary material for: Associations between psychosocial work factors and provider mental well-being in emergency departments: A systematic review
Source: PLoS One. 2018 Jun 4;13(6):e0197375. doi: 10.1371/journal.pone.0197375 (PMC5986127; doi:10.1371/journal.pone.0197375)
Supplement: S5 Table — No.: number; p-value: statistical probability; N: study sample size; T1: wave 1; T2: wave 2; ED: emergency department; UV: univariate association; MV: multivariate association; n.s.: not significant. (XLSX) [file pone.0197375.s009.xlsx]

## Sheet: Effect sizes
No.	Study	Det cat	Population	Determinant variable	Determinant category	Outcome variable	Outcome category	Association measure	Type	Association 1	Interpretation	p-value	N	Association 2	p-value	Interpretation	N	Note
1	2015 Adriaenssens, Jef, De Gucht, Veronique, Maes, Stan	Sociodemo	nurse	Gender	Sociodemo	Job satisfaction T2	Positive well-being	Pearson's r (but not explicitly stated)	UV	not stated: but female gender = higher job satisfaction		0.03	170	N/A	N/A		N/A	text
1	2015 Adriaenssens, Jef, De Gucht, Veronique, Maes, Stan	Sociodemo	nurse	Gender	Sociodemo	Work engagement T2	Positive well-being	Pearson's r (but not explicitly stated)	UV	not stated: but female gender = higher work engagement		0.004	170	N/A	N/A		N/A	text
1	2015 Adriaenssens, Jef, De Gucht, Veronique, Maes, Stan	Sociodemo	nurse	Gender	Sociodemo	Emotional exhaustion T2	Affective symptoms	Pearson's r (but not explicitly stated)	UV	not stated: but female gender = lower emotional exhaustion		0.04	170	N/A	N/A		N/A	text
1	2015 Adriaenssens, Jef, De Gucht, Veronique, Maes, Stan	Sociodemo	nurse	Age T1	Sociodemo	Turnover intention T2	Cognitive-behavioral	Pearson's r	UV	0.24	weak	< 0,001	170	N/A	N/A		N/A	table 3
1	2015 Adriaenssens, Jef, De Gucht, Veronique, Maes, Stan	Sociodemo	nurse	Age T1	Sociodemo	Work engagement T2	Positive well-being	Pearson's r	UV	-0.22	weak	< 0,01	170	N/A	N/A		N/A	table 3
1	2015 Adriaenssens, Jef, De Gucht, Veronique, Maes, Stan	Sociodemo	nurse	Age T1	Sociodemo	Job satisfaction T2	Positive well-being	Pearson's r	UV	0.02	weak	n.s.	170	N/A	N/A		N/A	table 3
1	2015 Adriaenssens, Jef, De Gucht, Veronique, Maes, Stan	Sociodemo	nurse	Age T1	Sociodemo	Psychosomatic distress T2	Affective symptoms	Pearson's r	UV	0.06	weak	n.s.	170	N/A	N/A		N/A	table 3
1	2015 Adriaenssens, Jef, De Gucht, Veronique, Maes, Stan	Sociodemo	nurse	Age T1	Sociodemo	Emotional exhaustion T2	Affective symptoms	Pearson's r	UV	0.07	weak	n.s.	170	N/A	N/A		N/A	table 3
1	2015 Adriaenssens, Jef, De Gucht, Veronique, Maes, Stan	Sociodemo	nurse	Marital status T1/T2	Sociodemo	All outcome variables T1/T2	2*Affective symptoms, 2* positive well-being, 1*Cognitive-behavioural outcomes	Pearson's r	UV	n.s.		n.s.	170	N/A	N/A		N/A	text
1	2015 Adriaenssens, Jef, De Gucht, Veronique, Maes, Stan	Sociodemo	nurse	Educational level T1/T2	Sociodemo	All outcome variables T1/T2	2*Affective symptoms, 2* positive well-being, 1*Cognitive-behavioural outcomes	Pearson's r	UV	n.s.		n.s.	170	N/A	N/A		N/A	text
1	2015 Adriaenssens, Jef, De Gucht, Veronique, Maes, Stan	Sociodemo	nurse	Degree T1/T2	Sociodemo	All outcome variables T1/T2	2*Affective symptoms, 2* positive well-being, 1*Cognitive-behavioural outcomes	Pearson's r	UV	n.s.		n.s.	170	N/A	N/A		N/A	text
1	2015 Adriaenssens, Jef, De Gucht, Veronique, Maes, Stan	Organizational	nurse	No. of working hours T1/T2	work	All outcome variables T1/T2	2*Affective symptoms, 2* positive well-being, 1*Cognitive-behavioural outcomes	Pearson's r	UV	n.s.		n.s.	170	N/A	N/A		N/A	text
1	2015 Adriaenssens, Jef, De Gucht, Veronique, Maes, Stan	Organizational	nurse	Shift work T1/T2	work	All outcome variables T1/T2	2*Affective symptoms, 2* positive well-being, 1*Cognitive-behavioural outcomes	Pearson's r	UV	n.s.		n.s.	170	N/A	N/A		N/A	text
1	2015 Adriaenssens, Jef, De Gucht, Veronique, Maes, Stan	Relevant	nurse	Job demands T1	patient/task	Job satisfaction T2	Positive well-being	Pearson's r	UV	0.21	weak	< 0,01	170	N/A	N/A		N/A	table 3
1	2015 Adriaenssens, Jef, De Gucht, Veronique, Maes, Stan	Relevant	nurse	Job demands T1	patient/task	Turnover intention T2	Cognitive-behavioral	Pearson's r	UV	0.04	weak	n.s.	170	N/A	N/A		N/A	table 3
1	2015 Adriaenssens, Jef, De Gucht, Veronique, Maes, Stan	Relevant	nurse	Job demands T1	patient/task	Work engagement T2	Positive well-being	Pearson's r	UV	0.1	weak	n.s.	170	N/A	N/A		N/A	table 3
1	2015 Adriaenssens, Jef, De Gucht, Veronique, Maes, Stan	Relevant	nurse	Job demands T1	patient/task	Psychosomatic distress T2	Affective symptoms	Pearson's r	UV	-0.24	weak	< 0,001	170	N/A	N/A		N/A	table 3
1	2015 Adriaenssens, Jef, De Gucht, Veronique, Maes, Stan	Relevant	nurse	Job demands T1	patient/task	Emotional exhaustion T2	Affective symptoms	Pearson's r	UV	-0.3	moderate	< 0,001	170	N/A	N/A		N/A	table 3
1	2015 Adriaenssens, Jef, De Gucht, Veronique, Maes, Stan	Relevant	nurse	Job control T1	patient/task	Job satisfaction T2	Positive well-being	Pearson's r	UV	0.33	moderate	< 0,001	170	N/A	N/A		N/A	table 3
1	2015 Adriaenssens, Jef, De Gucht, Veronique, Maes, Stan	Relevant	nurse	Job control T1	patient/task	Turnover intention T2	Cognitive-behavioral	Pearson's r	UV	0.29	weak	< 0,001	170	N/A	N/A		N/A	table 3
1	2015 Adriaenssens, Jef, De Gucht, Veronique, Maes, Stan	Relevant	nurse	Job control T1	patient/task	Work engagement T2	Positive well-being	Pearson's r	UV	0.39	moderate	< 0,001	170	N/A	N/A		N/A	table 3
1	2015 Adriaenssens, Jef, De Gucht, Veronique, Maes, Stan	Relevant	nurse	Job control T1	patient/task	Psychosomatic distress T2	Affective symptoms	Pearson's r	UV	-0.17	weak	n.s.	170	N/A	N/A		N/A	table 3
1	2015 Adriaenssens, Jef, De Gucht, Veronique, Maes, Stan	Relevant	nurse	Job control T1	patient/task	Emotional exhaustion T2	Affective symptoms	Pearson's r	UV	-0.27	weak	< 0,001	170	N/A	N/A		N/A	table 3
1	2015 Adriaenssens, Jef, De Gucht, Veronique, Maes, Stan	Relevant	nurse	Social support T1	social	Job satisfaction T2	Positive well-being	Pearson's r	UV	0.16	weak	n.s.	170	N/A	N/A		N/A	table 3
1	2015 Adriaenssens, Jef, De Gucht, Veronique, Maes, Stan	Relevant	nurse	Social support T1	social	Turnover intention T2	Cognitive-behavioral	Pearson's r	UV	0	weak	n.s.	170	N/A	N/A		N/A	table 3
1	2015 Adriaenssens, Jef, De Gucht, Veronique, Maes, Stan	Relevant	nurse	Social support T1	social	Work engagement T2	Positive well-being	Pearson's r	UV	0.28	weak	< 0,001	170	N/A	N/A		N/A	table 3
1	2015 Adriaenssens, Jef, De Gucht, Veronique, Maes, Stan	Relevant	nurse	Social support T1	social	Psychosomatic distress T2	Affective symptoms	Pearson's r	UV	-0.19	weak	< 0,01	170	N/A	N/A		N/A	table 3
1	2015 Adriaenssens, Jef, De Gucht, Veronique, Maes, Stan	Relevant	nurse	Social support T1	social	Emotional exhaustion T2	Affective symptoms	Pearson's r	UV	-0.14	weak	n.s.	170	N/A	N/A		N/A	table 3
1	2015 Adriaenssens, Jef, De Gucht, Veronique, Maes, Stan	Relevant	nurse	Social harassment T1	social	Job satisfaction T2	Positive well-being	Pearson's r	UV	0.04	weak	n.s.	170	N/A	N/A		N/A	table 3
1	2015 Adriaenssens, Jef, De Gucht, Veronique, Maes, Stan	Relevant	nurse	Social harassment T1	social	Turnover intention T2	Cognitive-behavioral	Pearson's r	UV	0.13	weak	n.s.	170	N/A	N/A		N/A	table 3
1	2015 Adriaenssens, Jef, De Gucht, Veronique, Maes, Stan	Relevant	nurse	Social harassment T1	social	Work engagement T2	Positive well-being	Pearson's r	UV	0.15	weak	n.s.	170	N/A	N/A		N/A	table 3
1	2015 Adriaenssens, Jef, De Gucht, Veronique, Maes, Stan	Relevant	nurse	Social harassment T1	social	Psychosomatic distress T2	Affective symptoms	Pearson's r	UV	-0.08	weak	n.s.	170	N/A	N/A		N/A	table 3
1	2015 Adriaenssens, Jef, De Gucht, Veronique, Maes, Stan	Relevant	nurse	Social harassment T1	social	Emotional exhaustion T2	Affective symptoms	Pearson's r	UV	-0.04	weak	n.s.	170	N/A	N/A		N/A	table 3
1	2015 Adriaenssens, Jef, De Gucht, Veronique, Maes, Stan	Relevant	nurse	Work agreements T1	organizational	Job satisfaction T2	Positive well-being	Pearson's r	UV	0.36	moderate	< 0,001	170	N/A	N/A		N/A	table 3
1	2015 Adriaenssens, Jef, De Gucht, Veronique, Maes, Stan	Relevant	nurse	Work agreements T1	organizational	Turnover intention T2	Cognitive-behavioral	Pearson's r	UV	0.05	weak	n.s.	170	N/A	N/A		N/A	table 3
1	2015 Adriaenssens, Jef, De Gucht, Veronique, Maes, Stan	Relevant	nurse	Work agreements T1	organizational	Work engagement T2	Positive well-being	Pearson's r	UV	0.18	weak	< 0,01	170	N/A	N/A		N/A	table 3
1	2015 Adriaenssens, Jef, De Gucht, Veronique, Maes, Stan	Relevant	nurse	Work agreements T1	organizational	Psychosomatic distress T2	Affective symptoms	Pearson's r	UV	-0.21	weak	< 0,01	170	N/A	N/A		N/A	table 3
1	2015 Adriaenssens, Jef, De Gucht, Veronique, Maes, Stan	Relevant	nurse	Work agreements T1	organizational	Emotional exhaustion T2	Affective symptoms	Pearson's r	UV	-0.31	moderate	< 0,001	170	N/A	N/A		N/A	table 3
1	2015 Adriaenssens, Jef, De Gucht, Veronique, Maes, Stan	Relevant	nurse	Material resources T1	organizational	Job satisfaction T2	Positive well-being	Pearson's r	UV	0.35	moderate	< 0,001	170	N/A	N/A		N/A	table 3
1	2015 Adriaenssens, Jef, De Gucht, Veronique, Maes, Stan	Relevant	nurse	Material resources T1	organizational	Turnover intention T2	Cognitive-behavioral	Pearson's r	UV	0.22	weak	< 0,01	170	N/A	N/A		N/A	table 3
1	2015 Adriaenssens, Jef, De Gucht, Veronique, Maes, Stan	Relevant	nurse	Material resources T1	organizational	Work engagement T2	Positive well-being	Pearson's r	UV	0.27	weak	< 0,001	170	N/A	N/A		N/A	table 3
1	2015 Adriaenssens, Jef, De Gucht, Veronique, Maes, Stan	Relevant	nurse	Material resources T1	organizational	Psychosomatic distress T2	Affective symptoms	Pearson's r	UV	-0.09	weak	n.s.	170	N/A	N/A		N/A	table 3
1	2015 Adriaenssens, Jef, De Gucht, Veronique, Maes, Stan	Relevant	nurse	Material resources T1	organizational	Emotional exhaustion T2	Affective symptoms	Pearson's r	UV	-0.25	weak	< 0,001	170	N/A	N/A		N/A	table 3
1	2015 Adriaenssens, Jef, De Gucht, Veronique, Maes, Stan	Relevant	nurse	Personnel resources T1	organizational	Job satisfaction T2	Positive well-being	Pearson's r	UV	0.24	weak	< 0,001	170	N/A	N/A		N/A	table 3
1	2015 Adriaenssens, Jef, De Gucht, Veronique, Maes, Stan	Relevant	nurse	Personnel resources T1	organizational	Turnover intention T2	Cognitive-behavioral	Pearson's r	UV	0.15	weak	n.s.	170	N/A	N/A		N/A	table 3
1	2015 Adriaenssens, Jef, De Gucht, Veronique, Maes, Stan	Relevant	nurse	Personnel resources T1	organizational	Work engagement T2	Positive well-being	Pearson's r	UV	0.08	weak	n.s.	170	N/A	N/A		N/A	table 3
1	2015 Adriaenssens, Jef, De Gucht, Veronique, Maes, Stan	Relevant	nurse	Personnel resources T1	organizational	Psychosomatic distress T2	Affective symptoms	Pearson's r	UV	-0.23	weak	< 0,001	170	N/A	N/A		N/A	table 3
1	2015 Adriaenssens, Jef, De Gucht, Veronique, Maes, Stan	Relevant	nurse	Personnel resources T1	organizational	Emotional exhaustion T2	Affective symptoms	Pearson's r	UV	-0.25	weak	< 0,001	170	N/A	N/A		N/A	table 3
1	2015 Adriaenssens, Jef, De Gucht, Veronique, Maes, Stan	Relevant	nurse	Rewards T1	organizational	Job satisfaction T2	Positive well-being	Pearson's r	UV	0.34	moderate	< 0,001	170	N/A	N/A		N/A	table 3
1	2015 Adriaenssens, Jef, De Gucht, Veronique, Maes, Stan	Relevant	nurse	Rewards T1	organizational	Turnover intention T2	Cognitive-behavioral	Pearson's r	UV	0.08	weak	n.s.	170	N/A	N/A		N/A	table 3
1	2015 Adriaenssens, Jef, De Gucht, Veronique, Maes, Stan	Relevant	nurse	Rewards T1	organizational	Work engagement T2	Positive well-being	Pearson's r	UV	0.19	weak	< 0,01	170	N/A	N/A		N/A	table 3
1	2015 Adriaenssens, Jef, De Gucht, Veronique, Maes, Stan	Relevant	nurse	Rewards T1	organizational	Psychosomatic distress T2	Affective symptoms	Pearson's r	UV	-0.16	weak	n.s.	170	N/A	N/A		N/A	table 3
1	2015 Adriaenssens, Jef, De Gucht, Veronique, Maes, Stan	Relevant	nurse	Rewards T1	organizational	Emotional exhaustion T2	Affective symptoms	Pearson's r	UV	-0.37	moderate	< 0,001	170	N/A	N/A		N/A	table 3
1	2015 Adriaenssens, Jef, De Gucht, Veronique, Maes, Stan	Relevant	nurse	Gender	Sociodemo	Job satisfaction T2	Positive well-being	beta	MV	0.09	weak	n.s.	170	Unstandardized regression coefficient, Standard error	0,28; 0,22	weak	n.s.	table 4
1	2015 Adriaenssens, Jef, De Gucht, Veronique, Maes, Stan	Relevant	nurse	Age T1	Sociodemo	Job satisfaction T2	Positive well-being	beta	MV	0.05	weak	n.s.	170	Unstandardized regression coefficient, Standard error	0,01; 0,01	weak	n.s.	table 4
1	2015 Adriaenssens, Jef, De Gucht, Veronique, Maes, Stan	Relevant	nurse	Job satisfaction T1	Other	Job satisfaction T2	Positive well-being	beta	MV	0.56	strong	< 0,001	170	Unstandardized regression coefficient, Standard error	0,57; 0,07	strong	n.s.	table 4
1	2015 Adriaenssens, Jef, De Gucht, Veronique, Maes, Stan	Relevant	nurse	Change score job demands	patient/task	Job satisfaction T2	Positive well-being	beta	MV	0.18	weak	< 0,05	170	Unstandardized regression coefficient, Standard error	0,12; 0,05	weak	n.s.	table 4
1	2015 Adriaenssens, Jef, De Gucht, Veronique, Maes, Stan	Relevant	nurse	Change score job control	patient/task	Job satisfaction T2	Positive well-being	beta	MV	0.25	moderate	< 0,001	170	Unstandardized regression coefficient, Standard error	0,13; 0,04	weak	n.s.	table 4
1	2015 Adriaenssens, Jef, De Gucht, Veronique, Maes, Stan	Relevant	nurse	Change score social support	social	Job satisfaction T2	Positive well-being	beta	MV	0.22	moderate	< 0,01	170	Unstandardized regression coefficient, Standard error	0,09; 0,03	weak	n.s.	table 4
1	2015 Adriaenssens, Jef, De Gucht, Veronique, Maes, Stan	Relevant	nurse	Change score social harassment	social	Job satisfaction T2	Positive well-being	beta	MV	0.07	weak	n.s.	170	Unstandardized regression coefficient, Standard error	0,04; 0,04	weak	n.s.	table 4
1	2015 Adriaenssens, Jef, De Gucht, Veronique, Maes, Stan	Relevant	nurse	Change score work agreements	organizational	Job satisfaction T2	Positive well-being	beta	MV	0.01	weak	n.s.	170	Unstandardized regression coefficient, Standard error	0,01; 0,05	weak	n.s.	table 4
1	2015 Adriaenssens, Jef, De Gucht, Veronique, Maes, Stan	Relevant	nurse	Change score material resources	organizational	Job satisfaction T2	Positive well-being	beta	MV	-0.06	weak	n.s.	170	Unstandardized regression coefficient, Standard error	-0,06; 0,06	weak	n.s.	table 4
1	2015 Adriaenssens, Jef, De Gucht, Veronique, Maes, Stan	Relevant	nurse	Change score personnel resources	organizational	Job satisfaction T2	Positive well-being	beta	MV	-0.01	weak	n.s.	170	Unstandardized regression coefficient, Standard error	-0,01; 0,05	weak	n.s.	table 4
1	2015 Adriaenssens, Jef, De Gucht, Veronique, Maes, Stan	Relevant	nurse	Change score reward	organizational	Job satisfaction T2	Positive well-being	beta	MV	0.06	weak	n.s.	170	Unstandardized regression coefficient, Standard error	0,04; 0,04	weak	n.s.	table 4
1	2015 Adriaenssens, Jef, De Gucht, Veronique, Maes, Stan	Relevant	nurse	Gender	Sociodemo	Work engagement T2	Positive well-being	beta	MV	0.1	weak	n.s.	170	Unstandardized regression coefficient, Standard error	0,23; 0,15	weak	n.s.	table 4
1	2015 Adriaenssens, Jef, De Gucht, Veronique, Maes, Stan	Relevant	nurse	Age T1	Sociodemo	Work engagement T2	Positive well-being	beta	MV	-0.1	weak	n.s.	170	Unstandardized regression coefficient, Standard error	-0,01; 0,01	weak	n.s.	table 4
1	2015 Adriaenssens, Jef, De Gucht, Veronique, Maes, Stan	Relevant	nurse	Work engagement T1	Other	Work engagement T2	Positive well-being	beta	MV	0.69	strong	< 0,001	170	Unstandardized regression coefficient, Standard error	0,77; 0,08	strong	n.s.	table 4
1	2015 Adriaenssens, Jef, De Gucht, Veronique, Maes, Stan	Relevant	nurse	Change score job demands	patient/task	Work engagement T2	Positive well-being	beta	MV	0.01	weak	n.s.	170	Unstandardized regression coefficient, Standard error	0,01; 0,03	weak	n.s.	table 4
1	2015 Adriaenssens, Jef, De Gucht, Veronique, Maes, Stan	Relevant	nurse	Change score job control	patient/task	Work engagement T2	Positive well-being	beta	MV	0.21	moderate	< 0,01	170	Unstandardized regression coefficient, Standard error	0,08; 0,03	weak	n.s.	table 4
1	2015 Adriaenssens, Jef, De Gucht, Veronique, Maes, Stan	Relevant	nurse	Change score social support	social	Work engagement T2	Positive well-being	beta	MV	0.14	weak	n.s.	170	Unstandardized regression coefficient, Standard error	0,04; 0,02	weak	n.s.	table 4
1	2015 Adriaenssens, Jef, De Gucht, Veronique, Maes, Stan	Relevant	nurse	Change score social harassment	social	Work engagement T2	Positive well-being	beta	MV	0.01	weak	n.s.	170	Unstandardized regression coefficient, Standard error	0,01; 0,03	weak	n.s.	table 4
1	2015 Adriaenssens, Jef, De Gucht, Veronique, Maes, Stan	Relevant	nurse	Change score work agreements	organizational	Work engagement T2	Positive well-being	beta	MV	0.08	weak	n.s.	170	Unstandardized regression coefficient, Standard error	0,04; 0,04	weak	n.s.	table 4
1	2015 Adriaenssens, Jef, De Gucht, Veronique, Maes, Stan	Relevant	nurse	Change score material resources	organizational	Work engagement T2	Positive well-being	beta	MV	-0.04	weak	n.s.	170	Unstandardized regression coefficient, Standard error	-0,03; 0,04	weak	n.s.	table 4
1	2015 Adriaenssens, Jef, De Gucht, Veronique, Maes, Stan	Relevant	nurse	Change score personnel resources	organizational	Work engagement T2	Positive well-being	beta	MV	-0.01	weak	n.s.	170	Unstandardized regression coefficient, Standard error	-0,01; 0,04	weak	n.s.	table 4
1	2015 Adriaenssens, Jef, De Gucht, Veronique, Maes, Stan	Relevant	nurse	Change score reward	organizational	Work engagement T2	Positive well-being	beta	MV	0.14	weak	< 0,05	170	Unstandardized regression coefficient, Standard error	0,06; 0,03	weak	n.s.	table 4
1	2015 Adriaenssens, Jef, De Gucht, Veronique, Maes, Stan	Relevant	nurse	Gender	Sociodemo	Emotional exhaustion T2	Affective symptoms	beta	MV	-0.12	weak	n.s.	170	Unstandardized regression coefficient, Standard error	-0,24; 0,15	weak	n.s.	table 4
1	2015 Adriaenssens, Jef, De Gucht, Veronique, Maes, Stan	Relevant	nurse	Age T1	Sociodemo	Emotional exhaustion T2	Affective symptoms	beta	MV	0.05	weak	n.s.	170	Unstandardized regression coefficient, Standard error	0,01; 0,01	weak	n.s.	table 4
1	2015 Adriaenssens, Jef, De Gucht, Veronique, Maes, Stan	Relevant	nurse	Emotional exhaustion T1	Other	Emotional exhaustion T2	Affective symptoms	beta	MV	0.51	strong	< 0,001	170	Unstandardized regression coefficient, Standard error	0,50; 0,08	strong	n.s.	table 4
1	2015 Adriaenssens, Jef, De Gucht, Veronique, Maes, Stan	Relevant	nurse	Change score job demands	patient/task	Emotional exhaustion T2	Affective symptoms	beta	MV	-0.17	weak	< 0,05	170	Unstandardized regression coefficient, Standard error	-0,05; 0,03	weak	n.s.	table 4
1	2015 Adriaenssens, Jef, De Gucht, Veronique, Maes, Stan	Relevant	nurse	Change score job control	patient/task	Emotional exhaustion T2	Affective symptoms	beta	MV	0.01	weak	n.s.	170	Unstandardized regression coefficient, Standard error	0,01; 0,03	weak	n.s.	table 4
1	2015 Adriaenssens, Jef, De Gucht, Veronique, Maes, Stan	Relevant	nurse	Change score social support	social	Emotional exhaustion T2	Affective symptoms	beta	MV	-0.24	moderate	< 0,01	170	Unstandardized regression coefficient, Standard error	-0,07; 0,02	weak	n.s.	table 4
1	2015 Adriaenssens, Jef, De Gucht, Veronique, Maes, Stan	Relevant	nurse	Change score social harassment	social	Emotional exhaustion T2	Affective symptoms	beta	MV	-0.14	weak	< 0,05	170	Unstandardized regression coefficient, Standard error	-0,05; 0,03	weak	n.s.	table 4
1	2015 Adriaenssens, Jef, De Gucht, Veronique, Maes, Stan	Relevant	nurse	Change score work agreements	organizational	Emotional exhaustion T2	Affective symptoms	beta	MV	0.03	weak	n.s.	170	Unstandardized regression coefficient, Standard error	0,01; 0,04	weak	n.s.	table 4
1	2015 Adriaenssens, Jef, De Gucht, Veronique, Maes, Stan	Relevant	nurse	Change score material resources	organizational	Emotional exhaustion T2	Affective symptoms	beta	MV	-0.02	weak	n.s.	170	Unstandardized regression coefficient, Standard error	-0,01; 0,04	weak	n.s.	table 4
1	2015 Adriaenssens, Jef, De Gucht, Veronique, Maes, Stan	Relevant	nurse	Change score personnel resources	organizational	Emotional exhaustion T2	Affective symptoms	beta	MV	-0.01	weak	n.s.	170	Unstandardized regression coefficient, Standard error	-0,01; 0,04	weak	n.s.	table 4
1	2015 Adriaenssens, Jef, De Gucht, Veronique, Maes, Stan	Relevant	nurse	Change score reward	organizational	Emotional exhaustion T2	Affective symptoms	beta	MV	0.13	weak	n.s.	170	Unstandardized regression coefficient, Standard error	0,05; 0,03	weak	n.s.	table 4
1	2015 Adriaenssens, Jef, De Gucht, Veronique, Maes, Stan	Relevant	nurse	Gender	Sociodemo	Turnover intention T2	Cognitive-behavioral	beta	MV	-0.08	weak	n.s.	170	Unstandardized regression coefficient, Standard error	-0,32; 0,31	moderate	n.s.	table 4
1	2015 Adriaenssens, Jef, De Gucht, Veronique, Maes, Stan	Relevant	nurse	Age T1	Sociodemo	Turnover intention T2	Cognitive-behavioral	beta	MV	-0.14	weak	n.s.	170	Unstandardized regression coefficient, Standard error	-0,03; 0,02	weak	n.s.	table 4
1	2015 Adriaenssens, Jef, De Gucht, Veronique, Maes, Stan	Relevant	nurse	Turnover intention T1	Other	Turnover intention T2	Cognitive-behavioral	beta	MV	0.5	strong	< 0,001	170	Unstandardized regression coefficient, Standard error	0,49; 0,08	moderate	n.s.	table 4
1	2015 Adriaenssens, Jef, De Gucht, Veronique, Maes, Stan	Relevant	nurse	Change score job demands	patient/task	Turnover intention T2	Cognitive-behavioral	beta	MV	-0.09	weak	n.s.	170	Unstandardized regression coefficient, Standard error	-0,07; 0,07	weak	n.s.	table 4
1	2015 Adriaenssens, Jef, De Gucht, Veronique, Maes, Stan	Relevant	nurse	Change score job control	patient/task	Turnover intention T2	Cognitive-behavioral	beta	MV	-0.13	weak	n.s.	170	Unstandardized regression coefficient, Standard error	-0,08; 0,06	weak	n.s.	table 4
1	2015 Adriaenssens, Jef, De Gucht, Veronique, Maes, Stan	Relevant	nurse	Change score social support	social	Turnover intention T2	Cognitive-behavioral	beta	MV	-0.14	weak	n.s.	170	Unstandardized regression coefficient, Standard error	-0,07; 0,05	weak	n.s.	table 4
1	2015 Adriaenssens, Jef, De Gucht, Veronique, Maes, Stan	Relevant	nurse	Change score social harassment	social	Turnover intention T2	Cognitive-behavioral	beta	MV	0.01	weak	n.s.	170	Unstandardized regression coefficient, Standard error	0,01; 0,05	weak	n.s.	table 4
1	2015 Adriaenssens, Jef, De Gucht, Veronique, Maes, Stan	Relevant	nurse	Change score work agreements	organizational	Turnover intention T2	Cognitive-behavioral	beta	MV	-0.22	weak	< 0,05	170	Unstandardized regression coefficient, Standard error	-0,17; 0,07	weak	n.s.	table 4
1	2015 Adriaenssens, Jef, De Gucht, Veronique, Maes, Stan	Relevant	nurse	Change score material resources	organizational	Turnover intention T2	Cognitive-behavioral	beta	MV	0.14	weak	n.s.	170	Unstandardized regression coefficient, Standard error	0,14; 0,08	weak	n.s.	table 4
1	2015 Adriaenssens, Jef, De Gucht, Veronique, Maes, Stan	Relevant	nurse	Change score personnel resources	organizational	Turnover intention T2	Cognitive-behavioral	beta	MV	0.07	weak	n.s.	170	Unstandardized regression coefficient, Standard error	0,06; 0,07	weak	n.s.	table 4
1	2015 Adriaenssens, Jef, De Gucht, Veronique, Maes, Stan	Relevant	nurse	Change score reward	organizational	Turnover intention T2	Cognitive-behavioral	beta	MV	-0.11	weak	n.s.	170	Unstandardized regression coefficient, Standard error	-0,08; 0,06	weak	n.s.	table 4
1	2015 Adriaenssens, Jef, De Gucht, Veronique, Maes, Stan	Relevant	nurse	Gender	Sociodemo	Psychosomatic distress T2	Affective symptoms	beta	MV	-0.04	weak	n.s.	170	Unstandardized regression coefficient, Standard error	-0,56; 0,92	strong	n.s.	table 4
1	2015 Adriaenssens, Jef, De Gucht, Veronique, Maes, Stan	Relevant	nurse	Age T1	Sociodemo	Psychosomatic distress T2	Affective symptoms	beta	MV	0.11	weak	n.s.	170	Unstandardized regression coefficient, Standard error	0,08; 0,05	weak	n.s.	table 4
1	2015 Adriaenssens, Jef, De Gucht, Veronique, Maes, Stan	Relevant	nurse	Psychosomatic distress T1	Other	Psychosomatic distress T2	Affective symptoms	beta	MV	0.57	strong	< 0,001	170	Unstandardized regression coefficient, Standard error	0,55; 0,07	strong	n.s.	table 4
1	2015 Adriaenssens, Jef, De Gucht, Veronique, Maes, Stan	Relevant	nurse	Change score job demands	patient/task	Psychosomatic distress T2	Affective symptoms	beta	MV	-0.05	weak	n.s.	170	Unstandardized regression coefficient, Standard error	-0,14; 0,21	weak	n.s.	table 4
1	2015 Adriaenssens, Jef, De Gucht, Veronique, Maes, Stan	Relevant	nurse	Change score job control	patient/task	Psychosomatic distress T2	Affective symptoms	beta	MV	-0.02	weak	n.s.	170	Unstandardized regression coefficient, Standard error	-0,05; 0,17	weak	n.s.	table 4
1	2015 Adriaenssens, Jef, De Gucht, Veronique, Maes, Stan	Relevant	nurse	Change score social support	social	Psychosomatic distress T2	Affective symptoms	beta	MV	-0.06	weak	n.s.	170	Unstandardized regression coefficient, Standard error	-0,11; 0,14	weak	n.s.	table 4
1	2015 Adriaenssens, Jef, De Gucht, Veronique, Maes, Stan	Relevant	nurse	Change score social harassment	social	Psychosomatic distress T2	Affective symptoms	beta	MV	-0.17	weak	< 0,01	170	Unstandardized regression coefficient, Standard error	-0,37; 0,17	moderate	n.s.	table 4
1	2015 Adriaenssens, Jef, De Gucht, Veronique, Maes, Stan	Relevant	nurse	Change score work agreements	organizational	Psychosomatic distress T2	Affective symptoms	beta	MV	0.12	weak	n.s.	170	Unstandardized regression coefficient, Standard error	0,33; 0,22	moderate	n.s.	table 4
1	2015 Adriaenssens, Jef, De Gucht, Veronique, Maes, Stan	Relevant	nurse	Change score material resources	organizational	Psychosomatic distress T2	Affective symptoms	beta	MV	-0.17	weak	< 0,05	170	Unstandardized regression coefficient, Standard error	-0,58; 0,26	strong	n.s.	table 4
1	2015 Adriaenssens, Jef, De Gucht, Veronique, Maes, Stan	Relevant	nurse	Change score personnel resources	organizational	Psychosomatic distress T2	Affective symptoms	beta	MV	0.15	weak	n.s.	170	Unstandardized regression coefficient, Standard error	0,43; 0,23	moderate	n.s.	table 4
1	2015 Adriaenssens, Jef, De Gucht, Veronique, Maes, Stan	Relevant	nurse	Change score reward	organizational	Psychosomatic distress T2	Affective symptoms	beta	MV	-0.06	weak	n.s.	170	Unstandardized regression coefficient, Standard error	-0,14; 0,18	weak	n.s.	table 4
2	2012 Adriaenssens, Jef, de Gucht, Veronique, Maes, Stan	Sociodemo	nurse	Gender	sociodemo	Fatigue	Health complaints	T-test (independent sample)	UV	2,15 (MD: 6,75)		0.029	248	N/A	N/A		N/A	text
2	2012 Adriaenssens, Jef, de Gucht, Veronique, Maes, Stan	Sociodemo	nurse	Age	sociodemo	Posttraumatic stress reactions (IES)	Negative psychological functioning	Pearson's r	UV	0.06	weak	n.s.	248	N/A	N/A		N/A	table 3
2	2012 Adriaenssens, Jef, de Gucht, Veronique, Maes, Stan	Sociodemo	nurse	Age	sociodemo	Psychological distress	Affective symptoms	Pearson's r	UV	-0.06	weak	n.s.	248	N/A	N/A		N/A	table 3
2	2012 Adriaenssens, Jef, de Gucht, Veronique, Maes, Stan	Sociodemo	nurse	Age	sociodemo	Somatic complaints	Health complaints	Pearson's r	UV	0.03	weak	n.s.	248	N/A	N/A		N/A	table 3
2	2012 Adriaenssens, Jef, de Gucht, Veronique, Maes, Stan	Sociodemo	nurse	Age	sociodemo	Fatigue	Health complaints	Pearson's r	UV	-0.02	weak	n.s.	248	N/A	N/A		N/A	table 3
2	2012 Adriaenssens, Jef, de Gucht, Veronique, Maes, Stan	Sociodemo	nurse	Age	sociodemo	Sleep problems	Health complaints	Pearson's r	UV	0.02	weak	n.s.	248	N/A	N/A		N/A	table 3
2	2012 Adriaenssens, Jef, de Gucht, Veronique, Maes, Stan	Sociodemo	nurse	Seniority	work	Posttraumatic stress reactions (IES)	Negative psychological functioning	Pearson's r	UV	0.08	weak	n.s.	248	N/A	N/A		N/A	table 3
2	2012 Adriaenssens, Jef, de Gucht, Veronique, Maes, Stan	Sociodemo	nurse	Seniority	work	Psychological distress	Affective symptoms	Pearson's r	UV	-0.08	weak	n.s.	248	N/A	N/A		N/A	table 3
2	2012 Adriaenssens, Jef, de Gucht, Veronique, Maes, Stan	Sociodemo	nurse	Seniority	work	Somatic complaints	Health complaints	Pearson's r	UV	0.02	weak	n.s.	248	N/A	N/A		N/A	table 3
2	2012 Adriaenssens, Jef, de Gucht, Veronique, Maes, Stan	Sociodemo	nurse	Seniority	work	Fatigue	Health complaints	Pearson's r	UV	-0.03	weak	n.s.	248	N/A	N/A		N/A	table 3
2	2012 Adriaenssens, Jef, de Gucht, Veronique, Maes, Stan	Sociodemo	nurse	Seniority	work	Sleep problems	Health complaints	Pearson's r	UV	0.03	weak	n.s.	248	N/A	N/A		N/A	table 3
2	2012 Adriaenssens, Jef, de Gucht, Veronique, Maes, Stan	Sociodemo	nurse	Work regime (full-/part-time)	work	Psychological distress	Affective symptoms	T-test (independent sample)	UV	-2,49 (MD: -0,14)		0.014	248	N/A	N/A		N/A	text
2	2012 Adriaenssens, Jef, de Gucht, Veronique, Maes, Stan	Sociodemo	nurse	Marital status	Sociodemo	All outcome variables	3*Health complaints, 1 affective symptoms, 1*negative psychological functioning	T-test (independent sample)	UV	n.s.		n.s.	248	N/A	N/A		N/A	text
2	2012 Adriaenssens, Jef, de Gucht, Veronique, Maes, Stan	Sociodemo	nurse	Children living at home	Sociodemo	All outcome variables	3*Health complaints, 1 affective symptoms, 1*negative psychological functioning	T-test (independent sample)	UV	n.s.		n.s.	248	N/A	N/A		N/A	text
2	2012 Adriaenssens, Jef, de Gucht, Veronique, Maes, Stan	Sociodemo	nurse	Educational level	Sociodemo	All outcome variables	3*Health complaints, 1 affective symptoms, 1*negative psychological functioning	T-test (independent sample)	UV	n.s.		n.s.	248	N/A	N/A		N/A	text
2	2012 Adriaenssens, Jef, de Gucht, Veronique, Maes, Stan	Organizational	nurse	Shift work	work	All outcome variables	3*Health complaints, 1 affective symptoms, 1*negative psychological functioning	T-test (independent sample)	UV	n.s.		n.s.	248	N/A	N/A		N/A	text
2	2012 Adriaenssens, Jef, de Gucht, Veronique, Maes, Stan	Organizational	nurse	Task diversity	work	All outcome variables	3*Health complaints, 1 affective symptoms, 1*negative psychological functioning	T-test (independent sample)	UV	n.s.		n.s.	248	N/A	N/A		N/A	text
2	2012 Adriaenssens, Jef, de Gucht, Veronique, Maes, Stan	Relevant	nurse	Frequency of exposure	patient/task	Posttraumatic stress reactions (IES)	Negative psychological functioning	Pearson's r	UV	0.26	weak	< 0,01	248	N/A	N/A		N/A	table 3
2	2012 Adriaenssens, Jef, de Gucht, Veronique, Maes, Stan	Relevant	nurse	Frequency of exposure	patient/task	Psychological distress	Affective symptoms	Pearson's r	UV	0.17	weak	< 0,01	248	N/A	N/A		N/A	table 3
2	2012 Adriaenssens, Jef, de Gucht, Veronique, Maes, Stan	Relevant	nurse	Frequency of exposure	patient/task	Somatic complaints	Health complaints	Pearson's r	UV	0.19	weak	< 0,01	248	N/A	N/A		N/A	table 3
2	2012 Adriaenssens, Jef, de Gucht, Veronique, Maes, Stan	Relevant	nurse	Frequency of exposure	patient/task	Fatigue	Health complaints	Pearson's r	UV	0.1	weak	n.s.	248	N/A	N/A		N/A	table 3
2	2012 Adriaenssens, Jef, de Gucht, Veronique, Maes, Stan	Relevant	nurse	Frequency of exposure	patient/task	Sleep problems	Health complaints	Pearson's r	UV	0.18	weak	< 0,01	248	N/A	N/A		N/A	table 3
2	2012 Adriaenssens, Jef, de Gucht, Veronique, Maes, Stan	Additional	nurse	Coping (avoidance)	other	Posttraumatic stress reactions (IES)	Negative psychological functioning	Pearson's r	UV	0.2	weak	< 0,01	248	N/A	N/A		N/A	table 3
2	2012 Adriaenssens, Jef, de Gucht, Veronique, Maes, Stan	Additional	nurse	Coping (avoidance)	other	Psychological distress	Affective symptoms	Pearson's r	UV	0.15	weak	< 0,05	248	N/A	N/A		N/A	table 3
2	2012 Adriaenssens, Jef, de Gucht, Veronique, Maes, Stan	Additional	nurse	Coping (avoidance)	other	Somatic complaints	Health complaints	Pearson's r	UV	0.16	weak	< 0,01	248	N/A	N/A		N/A	table 3
2	2012 Adriaenssens, Jef, de Gucht, Veronique, Maes, Stan	Additional	nurse	Coping (avoidance)	other	Fatigue	Health complaints	Pearson's r	UV	0.13	weak	n.s.	248	N/A	N/A		N/A	table 3
2	2012 Adriaenssens, Jef, de Gucht, Veronique, Maes, Stan	Additional	nurse	Coping (avoidance)	other	Sleep problems	Health complaints	Pearson's r	UV	0.13	weak	n.s.	248	N/A	N/A		N/A	table 3
2	2012 Adriaenssens, Jef, de Gucht, Veronique, Maes, Stan	Additional	nurse	Coping (emotion)	other	Posttraumatic stress reactions (IES)	Negative psychological functioning	Pearson's r	UV	0.29	weak	< 0,01	248	N/A	N/A		N/A	table 3
2	2012 Adriaenssens, Jef, de Gucht, Veronique, Maes, Stan	Additional	nurse	Coping (emotion)	other	Psychological distress	Affective symptoms	Pearson's r	UV	0.45	moderate	< 0,01	248	N/A	N/A		N/A	table 3
2	2012 Adriaenssens, Jef, de Gucht, Veronique, Maes, Stan	Additional	nurse	Coping (emotion)	other	Somatic complaints	Health complaints	Pearson's r	UV	0.25	weak	< 0,01	248	N/A	N/A		N/A	table 3
2	2012 Adriaenssens, Jef, de Gucht, Veronique, Maes, Stan	Additional	nurse	Coping (emotion)	other	Fatigue	Health complaints	Pearson's r	UV	0.39	moderate	< 0,01	248	N/A	N/A		N/A	table 3
2	2012 Adriaenssens, Jef, de Gucht, Veronique, Maes, Stan	Additional	nurse	Coping (emotion)	other	Sleep problems	Health complaints	Pearson's r	UV	0.28	weak	< 0,01	248	N/A	N/A		N/A	table 3
2	2012 Adriaenssens, Jef, de Gucht, Veronique, Maes, Stan	Additional	nurse	Coping (task)	other	Posttraumatic stress reactions (IES)	Negative psychological functioning	Pearson's r	UV	0.11	weak	n.s.	248	N/A	N/A		N/A	table 3
2	2012 Adriaenssens, Jef, de Gucht, Veronique, Maes, Stan	Additional	nurse	Coping (task)	other	Psychological distress	Affective symptoms	Pearson's r	UV	-0.09	weak	n.s.	248	N/A	N/A		N/A	table 3
2	2012 Adriaenssens, Jef, de Gucht, Veronique, Maes, Stan	Additional	nurse	Coping (task)	other	Somatic complaints	Health complaints	Pearson's r	UV	-0.08	weak	n.s.	248	N/A	N/A		N/A	table 3
2	2012 Adriaenssens, Jef, de Gucht, Veronique, Maes, Stan	Additional	nurse	Coping (task)	other	Fatigue	Health complaints	Pearson's r	UV	-0.13	weak	< 0,05	248	N/A	N/A		N/A	table 3
2	2012 Adriaenssens, Jef, de Gucht, Veronique, Maes, Stan	Additional	nurse	Coping (task)	other	Sleep problems	Health complaints	Pearson's r	UV	-0.06	weak	n.s.	248	N/A	N/A		N/A	table 3
2	2012 Adriaenssens, Jef, de Gucht, Veronique, Maes, Stan	Relevant	nurse	Social support supervisor	social	Posttraumatic stress reactions (IES)	Negative psychological functioning	Pearson's r	UV	-0.19	weak	< 0,01	248	N/A	N/A		N/A	table 3
2	2012 Adriaenssens, Jef, de Gucht, Veronique, Maes, Stan	Relevant	nurse	Social support supervisor	social	Psychological distress	Affective symptoms	Pearson's r	UV	-0.33	moderate	< 0,01	248	N/A	N/A		N/A	table 3
2	2012 Adriaenssens, Jef, de Gucht, Veronique, Maes, Stan	Relevant	nurse	Social support supervisor	social	Somatic complaints	Health complaints	Pearson's r	UV	-0.24	weak	< 0,01	248	N/A	N/A		N/A	table 3
2	2012 Adriaenssens, Jef, de Gucht, Veronique, Maes, Stan	Relevant	nurse	Social support supervisor	social	Fatigue	Health complaints	Pearson's r	UV	-0.26	weak	< 0,01	248	N/A	N/A		N/A	table 3
2	2012 Adriaenssens, Jef, de Gucht, Veronique, Maes, Stan	Relevant	nurse	Social support supervisor	social	Sleep problems	Health complaints	Pearson's r	UV	-0.2	weak	< 0,01	248	N/A	N/A		N/A	table 3
2	2012 Adriaenssens, Jef, de Gucht, Veronique, Maes, Stan	Relevant	nurse	Social support colleagues	social	Posttraumatic stress reactions (IES)	Negative psychological functioning	Pearson's r	UV	-0.12	weak	n.s.	248	N/A	N/A		N/A	table 3
2	2012 Adriaenssens, Jef, de Gucht, Veronique, Maes, Stan	Relevant	nurse	Social support colleagues	social	Psychological distress	Affective symptoms	Pearson's r	UV	-0.12	weak	n.s.	248	N/A	N/A		N/A	table 3
2	2012 Adriaenssens, Jef, de Gucht, Veronique, Maes, Stan	Relevant	nurse	Social support colleagues	social	Somatic complaints	Health complaints	Pearson's r	UV	-0.1	weak	n.s.	248	N/A	N/A		N/A	table 3
2	2012 Adriaenssens, Jef, de Gucht, Veronique, Maes, Stan	Relevant	nurse	Social support colleagues	social	Fatigue	Health complaints	Pearson's r	UV	-0.17	weak	< 0,01	248	N/A	N/A		N/A	table 3
2	2012 Adriaenssens, Jef, de Gucht, Veronique, Maes, Stan	Relevant	nurse	Social support colleagues	social	Sleep problems	Health complaints	Pearson's r	UV	-0.13	weak	< 0,05	248	N/A	N/A		N/A	table 3
2	2012 Adriaenssens, Jef, de Gucht, Veronique, Maes, Stan	Relevant	nurse	Sex	sociodemo	Posttraumatic stress reactions (IES)	Negative psychological functioning	Beta	MV	-0.02	weak	n.s.	248	N/A	N/A		N/A	table 4
2	2012 Adriaenssens, Jef, de Gucht, Veronique, Maes, Stan	Relevant	nurse	Age	sociodemo	Posttraumatic stress reactions (IES)	Negative psychological functioning	Beta	MV	0.04	weak	n.s.	248	N/A	N/A		N/A	table 4
2	2012 Adriaenssens, Jef, de Gucht, Veronique, Maes, Stan	Relevant	nurse	Work regime (full-/part-time)	work	Posttraumatic stress reactions (IES)	Negative psychological functioning	Beta	MV	-0.7	strong	n.s.	248	N/A	N/A		N/A	table 4
2	2012 Adriaenssens, Jef, de Gucht, Veronique, Maes, Stan	Relevant	nurse	Frequency of exposure	patient/task	Posttraumatic stress reactions (IES)	Negative psychological functioning	Beta	MV	0.23	weak	< 0,001	248	N/A	N/A		N/A	table 4
2	2012 Adriaenssens, Jef, de Gucht, Veronique, Maes, Stan	Relevant	nurse	Coping (avoidance)	other	Posttraumatic stress reactions (IES)	Negative psychological functioning	Beta	MV	0.09	weak	n.s.	248	N/A	N/A		N/A	table 4
2	2012 Adriaenssens, Jef, de Gucht, Veronique, Maes, Stan	Relevant	nurse	Coping (emotion)	other	Posttraumatic stress reactions (IES)	Negative psychological functioning	Beta	MV	0.2	weak	< 0,01	248	N/A	N/A		N/A	table 4
2	2012 Adriaenssens, Jef, de Gucht, Veronique, Maes, Stan	Relevant	nurse	Coping (task)	other	Posttraumatic stress reactions (IES)	Negative psychological functioning	Beta	MV	0.03	weak	n.s.	248	N/A	N/A		N/A	table 4
2	2012 Adriaenssens, Jef, de Gucht, Veronique, Maes, Stan	Relevant	nurse	Social support supervisor	social	Posttraumatic stress reactions (IES)	Negative psychological functioning	Beta	MV	-0.16	weak	< 0,01	248	N/A	N/A		N/A	table 4
2	2012 Adriaenssens, Jef, de Gucht, Veronique, Maes, Stan	Relevant	nurse	Social support colleagues	social	Posttraumatic stress reactions (IES)	Negative psychological functioning	Beta	MV	-0.07	weak	n.s.	248	N/A	N/A		N/A	table 4
2	2012 Adriaenssens, Jef, de Gucht, Veronique, Maes, Stan	Relevant	nurse	Sex	sociodemo	Psychological distress	Affective symptoms	Beta	MV	-0.07	weak	n.s.	248	N/A	N/A		N/A	table 4
2	2012 Adriaenssens, Jef, de Gucht, Veronique, Maes, Stan	Relevant	nurse	Age	sociodemo	Psychological distress	Affective symptoms	Beta	MV	-0.04	weak	n.s.	248	N/A	N/A		N/A	table 4
2	2012 Adriaenssens, Jef, de Gucht, Veronique, Maes, Stan	Relevant	nurse	Work regime (full-/part-time)	work	Psychological distress	Affective symptoms	Beta	MV	0.08	weak	n.s.	248	N/A	N/A		N/A	table 4
2	2012 Adriaenssens, Jef, de Gucht, Veronique, Maes, Stan	Relevant	nurse	Frequency of exposure	patient/task	Psychological distress	Affective symptoms	Beta	MV	0.15	weak	< 0,05	248	N/A	N/A		N/A	table 4
2	2012 Adriaenssens, Jef, de Gucht, Veronique, Maes, Stan	Relevant	nurse	Coping (avoidance)	other	Psychological distress	Affective symptoms	Beta	MV	0.01	weak	n.s.	248	N/A	N/A		N/A	table 4
2	2012 Adriaenssens, Jef, de Gucht, Veronique, Maes, Stan	Relevant	nurse	Coping (emotion)	other	Psychological distress	Affective symptoms	Beta	MV	0.38	moderate	< 0,001	248	N/A	N/A		N/A	table 4
2	2012 Adriaenssens, Jef, de Gucht, Veronique, Maes, Stan	Relevant	nurse	Coping (task)	other	Psychological distress	Affective symptoms	Beta	MV	-0.14	weak	< 0,05	248	N/A	N/A		N/A	table 4
2	2012 Adriaenssens, Jef, de Gucht, Veronique, Maes, Stan	Relevant	nurse	Social support supervisor	social	Psychological distress	Affective symptoms	Beta	MV	-0.24	weak	< 0,001	248	N/A	N/A		N/A	table 4
2	2012 Adriaenssens, Jef, de Gucht, Veronique, Maes, Stan	Relevant	nurse	Social support colleagues	social	Psychological distress	Affective symptoms	Beta	MV	-0.04	weak	n.s.	248	N/A	N/A		N/A	table 4
2	2012 Adriaenssens, Jef, de Gucht, Veronique, Maes, Stan	Relevant	nurse	Sex	sociodemo	Fatigue	Health complaints	Beta	MV	-0.17	weak	< 0,01	248	N/A	N/A		N/A	table 4
2	2012 Adriaenssens, Jef, de Gucht, Veronique, Maes, Stan	Relevant	nurse	Age	sociodemo	Fatigue	Health complaints	Beta	MV	0.03	weak	n.s.	248	N/A	N/A		N/A	table 4
2	2012 Adriaenssens, Jef, de Gucht, Veronique, Maes, Stan	Relevant	nurse	Work regime (full-/part-time)	work	Fatigue	Health complaints	Beta	MV	-0.03	weak	n.s.	248	N/A	N/A		N/A	table 4
2	2012 Adriaenssens, Jef, de Gucht, Veronique, Maes, Stan	Relevant	nurse	Frequency of exposure	patient/task	Fatigue	Health complaints	Beta	MV	0.04	weak	n.s.	248	N/A	N/A		N/A	table 4
2	2012 Adriaenssens, Jef, de Gucht, Veronique, Maes, Stan	Relevant	nurse	Coping (avoidance)	other	Fatigue	Health complaints	Beta	MV	0.01	weak	n.s.	248	N/A	N/A		N/A	table 4
2	2012 Adriaenssens, Jef, de Gucht, Veronique, Maes, Stan	Relevant	nurse	Coping (emotion)	other	Fatigue	Health complaints	Beta	MV	0.39	moderate	< 0,001	248	N/A	N/A		N/A	table 4
2	2012 Adriaenssens, Jef, de Gucht, Veronique, Maes, Stan	Relevant	nurse	Coping (task)	other	Fatigue	Health complaints	Beta	MV	-0.18	weak	< 0,01	248	N/A	N/A		N/A	table 4
2	2012 Adriaenssens, Jef, de Gucht, Veronique, Maes, Stan	Relevant	nurse	Social support supervisor	social	Fatigue	Health complaints	Beta	MV	-0.13	weak	< 0,05	248	N/A	N/A		N/A	table 4
2	2012 Adriaenssens, Jef, de Gucht, Veronique, Maes, Stan	Relevant	nurse	Social support colleagues	social	Fatigue	Health complaints	Beta	MV	-0.13	weak	< 0,05	248	N/A	N/A		N/A	table 4
2	2012 Adriaenssens, Jef, de Gucht, Veronique, Maes, Stan	Relevant	nurse	Sex	sociodemo	Somatic complaints	Health complaints	Beta	MV	-0.04	weak	n.s.	248	N/A	N/A		N/A	table 4
2	2012 Adriaenssens, Jef, de Gucht, Veronique, Maes, Stan	Relevant	nurse	Age	sociodemo	Somatic complaints	Health complaints	Beta	MV	0.04	weak	n.s.	248	N/A	N/A		N/A	table 4
2	2012 Adriaenssens, Jef, de Gucht, Veronique, Maes, Stan	Relevant	nurse	Work regime (full-/part-time)	work	Somatic complaints	Health complaints	Beta	MV	-0.01	weak	n.s.	248	N/A	N/A		N/A	table 4
2	2012 Adriaenssens, Jef, de Gucht, Veronique, Maes, Stan	Relevant	nurse	Frequency of exposure	patient/task	Somatic complaints	Health complaints	Beta	MV	0.17	weak	< 0,01	248	N/A	N/A		N/A	table 4
2	2012 Adriaenssens, Jef, de Gucht, Veronique, Maes, Stan	Relevant	nurse	Coping (avoidance)	other	Somatic complaints	Health complaints	Beta	MV	0.15	weak	< 0,05	248	N/A	N/A		N/A	table 4
2	2012 Adriaenssens, Jef, de Gucht, Veronique, Maes, Stan	Relevant	nurse	Coping (emotion)	other	Somatic complaints	Health complaints	Beta	MV	0.14	weak	< 0,05	248	N/A	N/A		N/A	table 4
2	2012 Adriaenssens, Jef, de Gucht, Veronique, Maes, Stan	Relevant	nurse	Coping (task)	other	Somatic complaints	Health complaints	Beta	MV	-0.11	weak	n.s.	248	N/A	N/A		N/A	table 4
2	2012 Adriaenssens, Jef, de Gucht, Veronique, Maes, Stan	Relevant	nurse	Social support supervisor	social	Somatic complaints	Health complaints	Beta	MV	-0.17	weak	< 0,01	248	N/A	N/A		N/A	table 4
2	2012 Adriaenssens, Jef, de Gucht, Veronique, Maes, Stan	Relevant	nurse	Social support colleagues	social	Somatic complaints	Health complaints	Beta	MV	-0.06	weak	n.s.	248	N/A	N/A		N/A	table 4
2	2012 Adriaenssens, Jef, de Gucht, Veronique, Maes, Stan	Relevant	nurse	Sex	sociodemo	Sleep problems	Health complaints	Beta	MV	-0.07	weak	n.s.	248	N/A	N/A		N/A	table 4
2	2012 Adriaenssens, Jef, de Gucht, Veronique, Maes, Stan	Relevant	nurse	Age	sociodemo	Sleep problems	Health complaints	Beta	MV	0.04	weak	n.s.	248	N/A	N/A		N/A	table 4
2	2012 Adriaenssens, Jef, de Gucht, Veronique, Maes, Stan	Relevant	nurse	Work regime (full-/part-time)	work	Sleep problems	Health complaints	Beta	MV	0.06	weak	n.s.	248	N/A	N/A		N/A	table 4
2	2012 Adriaenssens, Jef, de Gucht, Veronique, Maes, Stan	Relevant	nurse	Frequency of exposure	patient/task	Sleep problems	Health complaints	Beta	MV	0.16	weak	< 0,01	248	N/A	N/A		N/A	table 4
2	2012 Adriaenssens, Jef, de Gucht, Veronique, Maes, Stan	Relevant	nurse	Coping (avoidance)	other	Sleep problems	Health complaints	Beta	MV	0.07	weak	n.s.	248	N/A	N/A		N/A	table 4
2	2012 Adriaenssens, Jef, de Gucht, Veronique, Maes, Stan	Relevant	nurse	Coping (emotion)	other	Sleep problems	Health complaints	Beta	MV	0.23	weak	< 0,001	248	N/A	N/A		N/A	table 4
2	2012 Adriaenssens, Jef, de Gucht, Veronique, Maes, Stan	Relevant	nurse	Coping (task)	other	Sleep problems	Health complaints	Beta	MV	-0.11	weak	n.s.	248	N/A	N/A		N/A	table 4
2	2012 Adriaenssens, Jef, de Gucht, Veronique, Maes, Stan	Relevant	nurse	Social support supervisor	social	Sleep problems	Health complaints	Beta	MV	-0.11	weak	n.s.	248	N/A	N/A		N/A	table 4
2	2012 Adriaenssens, Jef, de Gucht, Veronique, Maes, Stan	Relevant	nurse	Social support colleagues	social	Sleep problems	Health complaints	Beta	MV	-0.09	weak	n.s.	248	N/A	N/A		N/A	table 4
3	2011 Adriaenssens, Jef, De Gucht, Veronique, Van Der Doef, Margot, Maes, Stan	Sociodemo	nurse	Age	sociodemo	Job satisfaction	Positive well-being	Pearson's r	UV	-0.07	weak	n.s.	252 - 254	N/A	N/A		N/A	table 3
3	2011 Adriaenssens, Jef, De Gucht, Veronique, Van Der Doef, Margot, Maes, Stan	Sociodemo	nurse	Age	sociodemo	Turnover intention	Cognitive-behavioral	Pearson's r	UV	0.26	weak	< 0,01	252 - 254	N/A	N/A		N/A	table 3
3	2011 Adriaenssens, Jef, De Gucht, Veronique, Van Der Doef, Margot, Maes, Stan	Sociodemo	nurse	Age	sociodemo	Psychosomatic distress	Affective symptoms	Pearson's r	UV	-0.04	weak	n.s.	252 - 254	N/A	N/A		N/A	table 3
3	2011 Adriaenssens, Jef, De Gucht, Veronique, Van Der Doef, Margot, Maes, Stan	Sociodemo	nurse	Age	sociodemo	Fatigue	Health complaints	Pearson's r	UV	0.04	weak	n.s.	252 - 254	N/A	N/A		N/A	table 3
3	2011 Adriaenssens, Jef, De Gucht, Veronique, Van Der Doef, Margot, Maes, Stan	Sociodemo	nurse	Age	sociodemo	Work engagement	Positive well-being	Pearson's r	UV	-0.12	weak	n.s.	252 - 254	N/A	N/A		N/A	table 3
3	2011 Adriaenssens, Jef, De Gucht, Veronique, Van Der Doef, Margot, Maes, Stan	Sociodemo	nurse	Seniority	work	Job satisfaction	Positive well-being	Pearson's r	UV	-0.08	weak	n.s.	252 - 254	N/A	N/A		N/A	table 3
3	2011 Adriaenssens, Jef, De Gucht, Veronique, Van Der Doef, Margot, Maes, Stan	Sociodemo	nurse	Seniority	work	Turnover intention	Cognitive-behavioral	Pearson's r	UV	0.27	weak	< 0,01	252 - 254	N/A	N/A		N/A	table 3
3	2011 Adriaenssens, Jef, De Gucht, Veronique, Van Der Doef, Margot, Maes, Stan	Sociodemo	nurse	Seniority	work	Psychosomatic distress	Affective symptoms	Pearson's r	UV	-0.05	weak	n.s.	252 - 254	N/A	N/A		N/A	table 3
3	2011 Adriaenssens, Jef, De Gucht, Veronique, Van Der Doef, Margot, Maes, Stan	Relevant	nurse	Work regime (full-/part-time)	work	Fatigue	Health complaints	Beta	MV	0.01	weak	n.s.	254	N/A	N/A		N/A	table 4
3	2011 Adriaenssens, Jef, De Gucht, Veronique, Van Der Doef, Margot, Maes, Stan	Sociodemo	nurse	Seniority	work	Work engagement	Positive well-being	Pearson's r	UV	-0.13	weak	< 0,05	252 - 254	N/A	N/A		N/A	table 3
3	2011 Adriaenssens, Jef, De Gucht, Veronique, Van Der Doef, Margot, Maes, Stan	Relevant	nurse	Work/ time demands	patient/task	Job satisfaction	Positive well-being	Pearson's r	UV	0.2	weak	< 0,01	252 - 254	N/A	N/A		N/A	table 3
3	2011 Adriaenssens, Jef, De Gucht, Veronique, Van Der Doef, Margot, Maes, Stan	Relevant	nurse	Work/ time demands	patient/task	Turnover intention	Cognitive-behavioral	Pearson's r	UV	0.11	weak	n.s.	252 - 254	N/A	N/A		N/A	table 3
3	2011 Adriaenssens, Jef, De Gucht, Veronique, Van Der Doef, Margot, Maes, Stan	Relevant	nurse	Work/ time demands	patient/task	Psychosomatic distress	Affective symptoms	Pearson's r	UV	-0.3	moderate	< 0,01	252 - 254	N/A	N/A		N/A	table 3
3	2011 Adriaenssens, Jef, De Gucht, Veronique, Van Der Doef, Margot, Maes, Stan	Relevant	nurse	Work/ time demands	patient/task	Fatigue	Health complaints	Pearson's r	UV	-0.21	weak	< 0,01	252 - 254	N/A	N/A		N/A	table 3
3	2011 Adriaenssens, Jef, De Gucht, Veronique, Van Der Doef, Margot, Maes, Stan	Relevant	nurse	Work/ time demands	patient/task	Work engagement	Positive well-being	Pearson's r	UV	0.11	weak	n.s.	252 - 254	N/A	N/A		N/A	table 3
3	2011 Adriaenssens, Jef, De Gucht, Veronique, Van Der Doef, Margot, Maes, Stan	Relevant	nurse	Decision authority	patient/task	Job satisfaction	Positive well-being	Pearson's r	UV	0.29	weak	< 0,01	252 - 254	N/A	N/A		N/A	table 3
3	2011 Adriaenssens, Jef, De Gucht, Veronique, Van Der Doef, Margot, Maes, Stan	Relevant	nurse	Decision authority	patient/task	Turnover intention	Cognitive-behavioral	Pearson's r	UV	0.23	weak	< 0,01	252 - 254	N/A	N/A		N/A	table 3
3	2011 Adriaenssens, Jef, De Gucht, Veronique, Van Der Doef, Margot, Maes, Stan	Relevant	nurse	Decision authority	patient/task	Psychosomatic distress	Affective symptoms	Pearson's r	UV	-0.18	weak	< 0,01	252 - 254	N/A	N/A		N/A	table 3
3	2011 Adriaenssens, Jef, De Gucht, Veronique, Van Der Doef, Margot, Maes, Stan	Relevant	nurse	Decision authority	patient/task	Fatigue	Health complaints	Pearson's r	UV	-0.17	weak	< 0,01	252 - 254	N/A	N/A		N/A	table 3
3	2011 Adriaenssens, Jef, De Gucht, Veronique, Van Der Doef, Margot, Maes, Stan	Relevant	nurse	Decision authority	patient/task	Work engagement	Positive well-being	Pearson's r	UV	0.24	weak	< 0,01	252 - 254	N/A	N/A		N/A	table 3
3	2011 Adriaenssens, Jef, De Gucht, Veronique, Van Der Doef, Margot, Maes, Stan	Relevant	nurse	Skill descretion	patient/task	Job satisfaction	Positive well-being	Pearson's r	UV	0.41	moderate	< 0,01	252 - 254	N/A	N/A		N/A	table 3
3	2011 Adriaenssens, Jef, De Gucht, Veronique, Van Der Doef, Margot, Maes, Stan	Relevant	nurse	Skill descretion	patient/task	Turnover intention	Cognitive-behavioral	Pearson's r	UV	0.35	moderate	< 0,01	252 - 254	N/A	N/A		N/A	table 3
3	2011 Adriaenssens, Jef, De Gucht, Veronique, Van Der Doef, Margot, Maes, Stan	Relevant	nurse	Skill descretion	patient/task	Psychosomatic distress	Affective symptoms	Pearson's r	UV	-0.1	weak	n.s.	252 - 254	N/A	N/A		N/A	table 3
3	2011 Adriaenssens, Jef, De Gucht, Veronique, Van Der Doef, Margot, Maes, Stan	Relevant	nurse	Skill descretion	patient/task	Fatigue	Health complaints	Pearson's r	UV	-0.27	weak	< 0,01	252 - 254	N/A	N/A		N/A	table 3
3	2011 Adriaenssens, Jef, De Gucht, Veronique, Van Der Doef, Margot, Maes, Stan	Relevant	nurse	Skill descretion	patient/task	Work engagement	Positive well-being	Pearson's r	UV	0.48	moderate	< 0,01	252 - 254	N/A	N/A		N/A	table 3
3	2011 Adriaenssens, Jef, De Gucht, Veronique, Van Der Doef, Margot, Maes, Stan	Relevant	nurse	Social support supervisor	social	Job satisfaction	Positive well-being	Pearson's r	UV	0.36	moderate	< 0,01	252 - 254	N/A	N/A		N/A	table 3
3	2011 Adriaenssens, Jef, De Gucht, Veronique, Van Der Doef, Margot, Maes, Stan	Relevant	nurse	Social support supervisor	social	Turnover intention	Cognitive-behavioral	Pearson's r	UV	0.24	weak	< 0,01	252 - 254	N/A	N/A		N/A	table 3
3	2011 Adriaenssens, Jef, De Gucht, Veronique, Van Der Doef, Margot, Maes, Stan	Relevant	nurse	Social support supervisor	social	Psychosomatic distress	Affective symptoms	Pearson's r	UV	-0.32	moderate	< 0,01	252 - 254	N/A	N/A		N/A	table 3
3	2011 Adriaenssens, Jef, De Gucht, Veronique, Van Der Doef, Margot, Maes, Stan	Relevant	nurse	Social support supervisor	social	Fatigue	Health complaints	Pearson's r	UV	-0.27	weak	< 0,01	252 - 254	N/A	N/A		N/A	table 3
3	2011 Adriaenssens, Jef, De Gucht, Veronique, Van Der Doef, Margot, Maes, Stan	Relevant	nurse	Social support supervisor	social	Work engagement	Positive well-being	Pearson's r	UV	0.39	moderate	< 0,01	252 - 254	N/A	N/A		N/A	table 3
3	2011 Adriaenssens, Jef, De Gucht, Veronique, Van Der Doef, Margot, Maes, Stan	Relevant	nurse	Social support colleagues	social	Job satisfaction	Positive well-being	Pearson's r	UV	0.29	weak	< 0,01	252 - 254	N/A	N/A		N/A	table 3
3	2011 Adriaenssens, Jef, De Gucht, Veronique, Van Der Doef, Margot, Maes, Stan	Relevant	nurse	Social support colleagues	social	Turnover intention	Cognitive-behavioral	Pearson's r	UV	0.16	weak	< 0,05	252 - 254	N/A	N/A		N/A	table 3
3	2011 Adriaenssens, Jef, De Gucht, Veronique, Van Der Doef, Margot, Maes, Stan	Relevant	nurse	Social support colleagues	social	Psychosomatic distress	Affective symptoms	Pearson's r	UV	-0.12	weak	n.s.	252 - 254	N/A	N/A		N/A	table 3
3	2011 Adriaenssens, Jef, De Gucht, Veronique, Van Der Doef, Margot, Maes, Stan	Relevant	nurse	Social support colleagues	social	Fatigue	Health complaints	Pearson's r	UV	-0.17	weak	< 0,01	252 - 254	N/A	N/A		N/A	table 3
3	2011 Adriaenssens, Jef, De Gucht, Veronique, Van Der Doef, Margot, Maes, Stan	Relevant	nurse	Social support colleagues	social	Work engagement	Positive well-being	Pearson's r	UV	0.23	weak	< 0,01	252 - 254	N/A	N/A		N/A	table 3
3	2011 Adriaenssens, Jef, De Gucht, Veronique, Van Der Doef, Margot, Maes, Stan	Relevant	nurse	Physical demands	patient/task	Job satisfaction	Positive well-being	Pearson's r	UV	0.16	weak	< 0,01	252 - 254	N/A	N/A		N/A	table 3
3	2011 Adriaenssens, Jef, De Gucht, Veronique, Van Der Doef, Margot, Maes, Stan	Relevant	nurse	Physical demands	patient/task	Turnover intention	Cognitive-behavioral	Pearson's r	UV	0.13	weak	< 0,05	252 - 254	N/A	N/A		N/A	table 3
3	2011 Adriaenssens, Jef, De Gucht, Veronique, Van Der Doef, Margot, Maes, Stan	Relevant	nurse	Physical demands	patient/task	Psychosomatic distress	Affective symptoms	Pearson's r	UV	-0.11	weak	n.s.	252 - 254	N/A	N/A		N/A	table 3
3	2011 Adriaenssens, Jef, De Gucht, Veronique, Van Der Doef, Margot, Maes, Stan	Relevant	nurse	Physical demands	patient/task	Fatigue	Health complaints	Pearson's r	UV	-0.12	weak	n.s.	252 - 254	N/A	N/A		N/A	table 3
3	2011 Adriaenssens, Jef, De Gucht, Veronique, Van Der Doef, Margot, Maes, Stan	Relevant	nurse	Physical demands	patient/task	Work engagement	Positive well-being	Pearson's r	UV	0.15	weak	< 0,05	252 - 254	N/A	N/A		N/A	table 3
3	2011 Adriaenssens, Jef, De Gucht, Veronique, Van Der Doef, Margot, Maes, Stan	Relevant	nurse	Personnel resources	organizational	Job satisfaction	Positive well-being	Pearson's r	UV	0.27	weak	< 0,01	252 - 254	N/A	N/A		N/A	table 3
3	2011 Adriaenssens, Jef, De Gucht, Veronique, Van Der Doef, Margot, Maes, Stan	Relevant	nurse	Personnel resources	organizational	Turnover intention	Cognitive-behavioral	Pearson's r	UV	0.2	weak	< 0,01	252 - 254	N/A	N/A		N/A	table 3
3	2011 Adriaenssens, Jef, De Gucht, Veronique, Van Der Doef, Margot, Maes, Stan	Relevant	nurse	Personnel resources	organizational	Psychosomatic distress	Affective symptoms	Pearson's r	UV	-0.12	weak	n.s.	252 - 254	N/A	N/A		N/A	table 3
3	2011 Adriaenssens, Jef, De Gucht, Veronique, Van Der Doef, Margot, Maes, Stan	Relevant	nurse	Personnel resources	organizational	Fatigue	Health complaints	Pearson's r	UV	-0.1	weak	n.s.	252 - 254	N/A	N/A		N/A	table 3
3	2011 Adriaenssens, Jef, De Gucht, Veronique, Van Der Doef, Margot, Maes, Stan	Relevant	nurse	Personnel resources	organizational	Work engagement	Positive well-being	Pearson's r	UV	0.09	weak	n.s.	252 - 254	N/A	N/A		N/A	table 3
3	2011 Adriaenssens, Jef, De Gucht, Veronique, Van Der Doef, Margot, Maes, Stan	Relevant	nurse	Work procedures	organizational	Job satisfaction	Positive well-being	Pearson's r	UV	0.34	moderate	< 0,01	252 - 254	N/A	N/A		N/A	table 3
3	2011 Adriaenssens, Jef, De Gucht, Veronique, Van Der Doef, Margot, Maes, Stan	Relevant	nurse	Work procedures	organizational	Turnover intention	Cognitive-behavioral	Pearson's r	UV	0.3	moderate	< 0,01	252 - 254	N/A	N/A		N/A	table 3
3	2011 Adriaenssens, Jef, De Gucht, Veronique, Van Der Doef, Margot, Maes, Stan	Relevant	nurse	Work procedures	organizational	Psychosomatic distress	Affective symptoms	Pearson's r	UV	-0.21	weak	< 0,01	252 - 254	N/A	N/A		N/A	table 3
3	2011 Adriaenssens, Jef, De Gucht, Veronique, Van Der Doef, Margot, Maes, Stan	Relevant	nurse	Work procedures	organizational	Fatigue	Health complaints	Pearson's r	UV	-0.3	moderate	< 0,01	252 - 254	N/A	N/A		N/A	table 3
3	2011 Adriaenssens, Jef, De Gucht, Veronique, Van Der Doef, Margot, Maes, Stan	Relevant	nurse	Work procedures	organizational	Work engagement	Positive well-being	Pearson's r	UV	0.34	moderate	< 0,01	252 - 254	N/A	N/A		N/A	table 3
3	2011 Adriaenssens, Jef, De Gucht, Veronique, Van Der Doef, Margot, Maes, Stan	Relevant	nurse	Material resources	organizational	Job satisfaction	Positive well-being	Pearson's r	UV	0.2	weak	< 0,01	252 - 254	N/A	N/A		N/A	table 3
3	2011 Adriaenssens, Jef, De Gucht, Veronique, Van Der Doef, Margot, Maes, Stan	Relevant	nurse	Material resources	organizational	Turnover intention	Cognitive-behavioral	Pearson's r	UV	0.25	weak	< 0,01	252 - 254	N/A	N/A		N/A	table 3
3	2011 Adriaenssens, Jef, De Gucht, Veronique, Van Der Doef, Margot, Maes, Stan	Relevant	nurse	Material resources	organizational	Psychosomatic distress	Affective symptoms	Pearson's r	UV	-0.11	weak	n.s.	252 - 254	N/A	N/A		N/A	table 3
3	2011 Adriaenssens, Jef, De Gucht, Veronique, Van Der Doef, Margot, Maes, Stan	Relevant	nurse	Material resources	organizational	Fatigue	Health complaints	Pearson's r	UV	-0.19	weak	< 0,01	252 - 254	N/A	N/A		N/A	table 3
3	2011 Adriaenssens, Jef, De Gucht, Veronique, Van Der Doef, Margot, Maes, Stan	Relevant	nurse	Material resources	organizational	Work engagement	Positive well-being	Pearson's r	UV	0.15	weak	< 0,01	252 - 254	N/A	N/A		N/A	table 3
3	2011 Adriaenssens, Jef, De Gucht, Veronique, Van Der Doef, Margot, Maes, Stan	Relevant	nurse	Rewards	organizational	Job satisfaction	Positive well-being	Pearson's r	UV	0.42	moderate	< 0,01	252 - 254	N/A	N/A		N/A	table 3
3	2011 Adriaenssens, Jef, De Gucht, Veronique, Van Der Doef, Margot, Maes, Stan	Relevant	nurse	Rewards	organizational	Turnover intention	Cognitive-behavioral	Pearson's r	UV	0.3	moderate	< 0,01	252 - 254	N/A	N/A		N/A	table 3
3	2011 Adriaenssens, Jef, De Gucht, Veronique, Van Der Doef, Margot, Maes, Stan	Relevant	nurse	Rewards	organizational	Psychosomatic distress	Affective symptoms	Pearson's r	UV	-0.23	weak	< 0,01	252 - 254	N/A	N/A		N/A	table 3
3	2011 Adriaenssens, Jef, De Gucht, Veronique, Van Der Doef, Margot, Maes, Stan	Relevant	nurse	Rewards	organizational	Fatigue	Health complaints	Pearson's r	UV	-0.3	moderate	< 0,01	252 - 254	N/A	N/A		N/A	table 3
3	2011 Adriaenssens, Jef, De Gucht, Veronique, Van Der Doef, Margot, Maes, Stan	Relevant	nurse	Rewards	organizational	Work engagement	Positive well-being	Pearson's r	UV	0.31	moderate	< 0,01	252 - 254	N/A	N/A		N/A	table 3
3	2011 Adriaenssens, Jef, De Gucht, Veronique, Van Der Doef, Margot, Maes, Stan	Relevant	nurse	Gender	sociodemo	Job satisfaction	Positive well-being	Beta	MV	0.04	weak	n.s.	254	N/A	N/A		N/A	table 4
3	2011 Adriaenssens, Jef, De Gucht, Veronique, Van Der Doef, Margot, Maes, Stan	Relevant	nurse	Age	sociodemo	Job satisfaction	Positive well-being	Beta	MV	-0.02	weak	n.s.	254	N/A	N/A		N/A	table 4
3	2011 Adriaenssens, Jef, De Gucht, Veronique, Van Der Doef, Margot, Maes, Stan	Relevant	nurse	Degree (bachelor)	sociodemo	Job satisfaction	Positive well-being	Beta	MV	0.06	weak	n.s.	254	N/A	N/A		N/A	table 4
3	2011 Adriaenssens, Jef, De Gucht, Veronique, Van Der Doef, Margot, Maes, Stan	Relevant	nurse	Work regime (full-/part-time)	work	Job satisfaction	Positive well-being	Beta	MV	-0.04	weak	n.s.	254	N/A	N/A		N/A	table 4
3	2011 Adriaenssens, Jef, De Gucht, Veronique, Van Der Doef, Margot, Maes, Stan	Relevant	nurse	Shift work + night	work	Job satisfaction	Positive well-being	Beta	MV	0.12	weak	< 0,05	254	N/A	N/A		N/A	table 4
3	2011 Adriaenssens, Jef, De Gucht, Veronique, Van Der Doef, Margot, Maes, Stan	Relevant	nurse	Possession CEN	work	Job satisfaction	Positive well-being	Beta	MV	0	weak	n.s.	254	N/A	N/A		N/A	table 4
3	2011 Adriaenssens, Jef, De Gucht, Veronique, Van Der Doef, Margot, Maes, Stan	Relevant	nurse	Work/ time demands	patient/task	Job satisfaction	Positive well-being	Beta	MV	0.06	weak	n.s.	254	N/A	N/A		N/A	table 4
3	2011 Adriaenssens, Jef, De Gucht, Veronique, Van Der Doef, Margot, Maes, Stan	Relevant	nurse	Physical demands	patient/task	Job satisfaction	Positive well-being	Beta	MV	0.03	weak	n.s.	254	N/A	N/A		N/A	table 4
3	2011 Adriaenssens, Jef, De Gucht, Veronique, Van Der Doef, Margot, Maes, Stan	Relevant	nurse	Decision authority	patient/task	Job satisfaction	Positive well-being	Beta	MV	0.13	weak	< 0,05	254	N/A	N/A		N/A	table 4
3	2011 Adriaenssens, Jef, De Gucht, Veronique, Van Der Doef, Margot, Maes, Stan	Relevant	nurse	Skill descretion	patient/task	Job satisfaction	Positive well-being	Beta	MV	0.17	weak	< 0,01	254	N/A	N/A		N/A	table 4
3	2011 Adriaenssens, Jef, De Gucht, Veronique, Van Der Doef, Margot, Maes, Stan	Relevant	nurse	Social support supervisor	social	Job satisfaction	Positive well-being	Beta	MV	0.11	weak	n.s.	254	N/A	N/A		N/A	table 4
3	2011 Adriaenssens, Jef, De Gucht, Veronique, Van Der Doef, Margot, Maes, Stan	Relevant	nurse	Social support colleagues	social	Job satisfaction	Positive well-being	Beta	MV	0.16	weak	< 0,01	254	N/A	N/A		N/A	table 4
3	2011 Adriaenssens, Jef, De Gucht, Veronique, Van Der Doef, Margot, Maes, Stan	Relevant	nurse	Rewards	organizational	Job satisfaction	Positive well-being	Beta	MV	0.25	weak	< 0,001	254	N/A	N/A		N/A	table 4
3	2011 Adriaenssens, Jef, De Gucht, Veronique, Van Der Doef, Margot, Maes, Stan	Relevant	nurse	Personnel resources	organizational	Job satisfaction	Positive well-being	Beta	MV	0.08	weak	n.s.	254	N/A	N/A		N/A	table 4
3	2011 Adriaenssens, Jef, De Gucht, Veronique, Van Der Doef, Margot, Maes, Stan	Relevant	nurse	Material resources	organizational	Job satisfaction	Positive well-being	Beta	MV	-0.04	weak	n.s.	254	N/A	N/A		N/A	table 4
3	2011 Adriaenssens, Jef, De Gucht, Veronique, Van Der Doef, Margot, Maes, Stan	Relevant	nurse	Work procedures	organizational	Job satisfaction	Positive well-being	Beta	MV	0.08	weak	n.s.	254	N/A	N/A		N/A	table 4
3	2011 Adriaenssens, Jef, De Gucht, Veronique, Van Der Doef, Margot, Maes, Stan	Relevant	nurse	Gender	sociodemo	Work engagement	Positive well-being	Beta	MV	0.08	weak	n.s.	254	N/A	N/A		N/A	table 4
3	2011 Adriaenssens, Jef, De Gucht, Veronique, Van Der Doef, Margot, Maes, Stan	Relevant	nurse	Age	sociodemo	Work engagement	Positive well-being	Beta	MV	-0.08	weak	n.s.	254	N/A	N/A		N/A	table 4
3	2011 Adriaenssens, Jef, De Gucht, Veronique, Van Der Doef, Margot, Maes, Stan	Relevant	nurse	Degree (bachelor)	sociodemo	Work engagement	Positive well-being	Beta	MV	0.04	weak	n.s.	254	N/A	N/A		N/A	table 4
3	2011 Adriaenssens, Jef, De Gucht, Veronique, Van Der Doef, Margot, Maes, Stan	Relevant	nurse	Work regime (full-/part-time)	work	Work engagement	Positive well-being	Beta	MV	0.09	weak	n.s.	254	N/A	N/A		N/A	table 4
3	2011 Adriaenssens, Jef, De Gucht, Veronique, Van Der Doef, Margot, Maes, Stan	Relevant	nurse	Shift work + night	work	Work engagement	Positive well-being	Beta	MV	0.12	weak	< 0,05	254	N/A	N/A		N/A	table 4
3	2011 Adriaenssens, Jef, De Gucht, Veronique, Van Der Doef, Margot, Maes, Stan	Relevant	nurse	Possession CEN	work	Work engagement	Positive well-being	Beta	MV	0	weak	n.s.	254	N/A	N/A		N/A	table 4
3	2011 Adriaenssens, Jef, De Gucht, Veronique, Van Der Doef, Margot, Maes, Stan	Relevant	nurse	Work/ time demands	patient/task	Work engagement	Positive well-being	Beta	MV	0.05	weak	n.s.	254	N/A	N/A		N/A	table 4
3	2011 Adriaenssens, Jef, De Gucht, Veronique, Van Der Doef, Margot, Maes, Stan	Relevant	nurse	Physical demands	patient/task	Work engagement	Positive well-being	Beta	MV	0.06	weak	n.s.	254	N/A	N/A		N/A	table 4
3	2011 Adriaenssens, Jef, De Gucht, Veronique, Van Der Doef, Margot, Maes, Stan	Relevant	nurse	Decision authority	patient/task	Work engagement	Positive well-being	Beta	MV	0.03	weak	n.s.	254	N/A	N/A		N/A	table 4
3	2011 Adriaenssens, Jef, De Gucht, Veronique, Van Der Doef, Margot, Maes, Stan	Relevant	nurse	Skill descretion	patient/task	Work engagement	Positive well-being	Beta	MV	0.32	moderate	< 0,001	254	N/A	N/A		N/A	table 4
3	2011 Adriaenssens, Jef, De Gucht, Veronique, Van Der Doef, Margot, Maes, Stan	Relevant	nurse	Social support supervisor	social	Work engagement	Positive well-being	Beta	MV	0.17	weak	< 0,01	254	N/A	N/A		N/A	table 4
3	2011 Adriaenssens, Jef, De Gucht, Veronique, Van Der Doef, Margot, Maes, Stan	Relevant	nurse	Social support colleagues	social	Work engagement	Positive well-being	Beta	MV	0.06	weak	n.s.	254	N/A	N/A		N/A	table 4
3	2011 Adriaenssens, Jef, De Gucht, Veronique, Van Der Doef, Margot, Maes, Stan	Relevant	nurse	Rewards	organizational	Work engagement	Positive well-being	Beta	MV	0.13	weak	< 0,05	254	N/A	N/A		N/A	table 4
3	2011 Adriaenssens, Jef, De Gucht, Veronique, Van Der Doef, Margot, Maes, Stan	Relevant	nurse	Personnel resources	organizational	Work engagement	Positive well-being	Beta	MV	-0.09	weak	n.s.	254	N/A	N/A		N/A	table 4
3	2011 Adriaenssens, Jef, De Gucht, Veronique, Van Der Doef, Margot, Maes, Stan	Relevant	nurse	Material resources	organizational	Work engagement	Positive well-being	Beta	MV	-0.02	weak	n.s.	254	N/A	N/A		N/A	table 4
3	2011 Adriaenssens, Jef, De Gucht, Veronique, Van Der Doef, Margot, Maes, Stan	Relevant	nurse	Work procedures	organizational	Work engagement	Positive well-being	Beta	MV	0.18	weak	< 0,01	254	N/A	N/A		N/A	table 4
3	2011 Adriaenssens, Jef, De Gucht, Veronique, Van Der Doef, Margot, Maes, Stan	Relevant	nurse	Gender	sociodemo	Turnover intention	Cognitive-behavioral	Beta	MV	-0.18	weak	< 0,01	254	N/A	N/A		N/A	table 4
3	2011 Adriaenssens, Jef, De Gucht, Veronique, Van Der Doef, Margot, Maes, Stan	Relevant	nurse	Age	sociodemo	Turnover intention	Cognitive-behavioral	Beta	MV	-0.3	moderate	< 0,001	254	N/A	N/A		N/A	table 4
3	2011 Adriaenssens, Jef, De Gucht, Veronique, Van Der Doef, Margot, Maes, Stan	Relevant	nurse	Degree (bachelor)	sociodemo	Turnover intention	Cognitive-behavioral	Beta	MV	0.02	weak	n.s.	254	N/A	N/A		N/A	table 4
3	2011 Adriaenssens, Jef, De Gucht, Veronique, Van Der Doef, Margot, Maes, Stan	Relevant	nurse	Work regime (full-/part-time)	work	Turnover intention	Cognitive-behavioral	Beta	MV	0.08	weak	n.s.	254	N/A	N/A		N/A	table 4
3	2011 Adriaenssens, Jef, De Gucht, Veronique, Van Der Doef, Margot, Maes, Stan	Relevant	nurse	Shift work + night	work	Turnover intention	Cognitive-behavioral	Beta	MV	-0.1	weak	n.s.	254	N/A	N/A		N/A	table 4
3	2011 Adriaenssens, Jef, De Gucht, Veronique, Van Der Doef, Margot, Maes, Stan	Relevant	nurse	Possession CEN	work	Turnover intention	Cognitive-behavioral	Beta	MV	0.02	weak	n.s.	254	N/A	N/A		N/A	table 4
3	2011 Adriaenssens, Jef, De Gucht, Veronique, Van Der Doef, Margot, Maes, Stan	Relevant	nurse	Work/ time demands	patient/task	Turnover intention	Cognitive-behavioral	Beta	MV	-0.03	weak	n.s.	254	N/A	N/A		N/A	table 4
3	2011 Adriaenssens, Jef, De Gucht, Veronique, Van Der Doef, Margot, Maes, Stan	Relevant	nurse	Physical demands	patient/task	Turnover intention	Cognitive-behavioral	Beta	MV	0.03	weak	n.s.	254	N/A	N/A		N/A	table 4
3	2011 Adriaenssens, Jef, De Gucht, Veronique, Van Der Doef, Margot, Maes, Stan	Relevant	nurse	Decision authority	patient/task	Turnover intention	Cognitive-behavioral	Beta	MV	0.08	weak	n.s.	254	N/A	N/A		N/A	table 4
3	2011 Adriaenssens, Jef, De Gucht, Veronique, Van Der Doef, Margot, Maes, Stan	Relevant	nurse	Skill descretion	patient/task	Turnover intention	Cognitive-behavioral	Beta	MV	-0.2	weak	< 0,01	254	N/A	N/A		N/A	table 4
3	2011 Adriaenssens, Jef, De Gucht, Veronique, Van Der Doef, Margot, Maes, Stan	Relevant	nurse	Social support supervisor	social	Turnover intention	Cognitive-behavioral	Beta	MV	-0.03	weak	n.s.	254	N/A	N/A		N/A	table 4
3	2011 Adriaenssens, Jef, De Gucht, Veronique, Van Der Doef, Margot, Maes, Stan	Relevant	nurse	Social support colleagues	social	Turnover intention	Cognitive-behavioral	Beta	MV	-0.07	weak	n.s.	254	N/A	N/A		N/A	table 4
3	2011 Adriaenssens, Jef, De Gucht, Veronique, Van Der Doef, Margot, Maes, Stan	Relevant	nurse	Rewards	organizational	Turnover intention	Cognitive-behavioral	Beta	MV	-0.16	weak	< 0,01	254	N/A	N/A		N/A	table 4
3	2011 Adriaenssens, Jef, De Gucht, Veronique, Van Der Doef, Margot, Maes, Stan	Relevant	nurse	Personnel resources	organizational	Turnover intention	Cognitive-behavioral	Beta	MV	-0.07	weak	n.s.	254	N/A	N/A		N/A	table 4
3	2011 Adriaenssens, Jef, De Gucht, Veronique, Van Der Doef, Margot, Maes, Stan	Relevant	nurse	Material resources	organizational	Turnover intention	Cognitive-behavioral	Beta	MV	-0.06	weak	n.s.	254	N/A	N/A		N/A	table 4
3	2011 Adriaenssens, Jef, De Gucht, Veronique, Van Der Doef, Margot, Maes, Stan	Relevant	nurse	Work procedures	organizational	Turnover intention	Cognitive-behavioral	Beta	MV	-0.04	weak	n.s.	254	N/A	N/A		N/A	table 4
3	2011 Adriaenssens, Jef, De Gucht, Veronique, Van Der Doef, Margot, Maes, Stan	Relevant	nurse	Gender	sociodemo	Fatigue	Health complaints	Beta	MV	-0.04	weak	n.s.	254	N/A	N/A		N/A	table 4
3	2011 Adriaenssens, Jef, De Gucht, Veronique, Van Der Doef, Margot, Maes, Stan	Relevant	nurse	Age	sociodemo	Fatigue	Health complaints	Beta	MV	0.03	weak	n.s.	254	N/A	N/A		N/A	table 4
3	2011 Adriaenssens, Jef, De Gucht, Veronique, Van Der Doef, Margot, Maes, Stan	Relevant	nurse	Degree (bachelor)	sociodemo	Fatigue	Health complaints	Beta	MV	-0.02	weak	n.s.	254	N/A	N/A		N/A	table 4
3	2011 Adriaenssens, Jef, De Gucht, Veronique, Van Der Doef, Margot, Maes, Stan	Relevant	nurse	Shift work + night	work	Fatigue	Health complaints	Beta	MV	-0.11	weak	n.s.	254	N/A	N/A		N/A	table 4
3	2011 Adriaenssens, Jef, De Gucht, Veronique, Van Der Doef, Margot, Maes, Stan	Relevant	nurse	Possession CEN	work	Fatigue	Health complaints	Beta	MV	-0.03	weak	n.s.	254	N/A	N/A		N/A	table 4
3	2011 Adriaenssens, Jef, De Gucht, Veronique, Van Der Doef, Margot, Maes, Stan	Sociodemo	nurse	Seniority	work	Fatigue	Health complaints	Pearson's r	UV	0.02	weak	n.s.	252 - 254	N/A	N/A		N/A	table 3
3	2011 Adriaenssens, Jef, De Gucht, Veronique, Van Der Doef, Margot, Maes, Stan	Relevant	nurse	Work/ time demands	patient/task	Fatigue	Health complaints	Beta	MV	-0.21	weak	< 0,01	254	N/A	N/A		N/A	table 4
3	2011 Adriaenssens, Jef, De Gucht, Veronique, Van Der Doef, Margot, Maes, Stan	Relevant	nurse	Physical demands	patient/task	Fatigue	Health complaints	Beta	MV	0.02	weak	n.s.	254	N/A	N/A		N/A	table 4
3	2011 Adriaenssens, Jef, De Gucht, Veronique, Van Der Doef, Margot, Maes, Stan	Relevant	nurse	Decision authority	patient/task	Fatigue	Health complaints	Beta	MV	0	weak	n.s.	254	N/A	N/A		N/A	table 4
3	2011 Adriaenssens, Jef, De Gucht, Veronique, Van Der Doef, Margot, Maes, Stan	Relevant	nurse	Skill descretion	patient/task	Fatigue	Health complaints	Beta	MV	-0.12	weak	n.s.	254	N/A	N/A		N/A	table 4
3	2011 Adriaenssens, Jef, De Gucht, Veronique, Van Der Doef, Margot, Maes, Stan	Relevant	nurse	Social support supervisor	social	Fatigue	Health complaints	Beta	MV	-0.11	weak	n.s.	254	N/A	N/A		N/A	table 4
3	2011 Adriaenssens, Jef, De Gucht, Veronique, Van Der Doef, Margot, Maes, Stan	Relevant	nurse	Social support colleagues	social	Fatigue	Health complaints	Beta	MV	-0.05	weak	n.s.	254	N/A	N/A		N/A	table 4
3	2011 Adriaenssens, Jef, De Gucht, Veronique, Van Der Doef, Margot, Maes, Stan	Relevant	nurse	Rewards	organizational	Fatigue	Health complaints	Beta	MV	-0.17	weak	< 0,05	254	N/A	N/A		N/A	table 4
3	2011 Adriaenssens, Jef, De Gucht, Veronique, Van Der Doef, Margot, Maes, Stan	Relevant	nurse	Personnel resources	organizational	Fatigue	Health complaints	Beta	MV	-0.13	weak	n.s.	254	N/A	N/A		N/A	table 4
3	2011 Adriaenssens, Jef, De Gucht, Veronique, Van Der Doef, Margot, Maes, Stan	Relevant	nurse	Material resources	organizational	Fatigue	Health complaints	Beta	MV	-0.05	weak	n.s.	254	N/A	N/A		N/A	table 4
3	2011 Adriaenssens, Jef, De Gucht, Veronique, Van Der Doef, Margot, Maes, Stan	Relevant	nurse	Work procedures	organizational	Fatigue	Health complaints	Beta	MV	-0.17	weak	< 0,05	254	N/A	N/A		N/A	table 4
3	2011 Adriaenssens, Jef, De Gucht, Veronique, Van Der Doef, Margot, Maes, Stan	Relevant	nurse	Gender	sociodemo	Psychosomatic distress	Affective symptoms	Beta	MV	0.01	weak	n.s.	254	N/A	N/A		N/A	table 4
3	2011 Adriaenssens, Jef, De Gucht, Veronique, Van Der Doef, Margot, Maes, Stan	Relevant	nurse	Age	sociodemo	Psychosomatic distress	Affective symptoms	Beta	MV	-0.04	weak	n.s.	254	N/A	N/A		N/A	table 4
3	2011 Adriaenssens, Jef, De Gucht, Veronique, Van Der Doef, Margot, Maes, Stan	Relevant	nurse	Degree (bachelor)	sociodemo	Psychosomatic distress	Affective symptoms	Beta	MV	-0.01	weak	n.s.	254	N/A	N/A		N/A	table 4
3	2011 Adriaenssens, Jef, De Gucht, Veronique, Van Der Doef, Margot, Maes, Stan	Relevant	nurse	Work regime (full-/part-time)	work	Psychosomatic distress	Affective symptoms	Beta	MV	0.11	weak	n.s.	254	N/A	N/A		N/A	table 4
3	2011 Adriaenssens, Jef, De Gucht, Veronique, Van Der Doef, Margot, Maes, Stan	Relevant	nurse	Shift work + night	work	Psychosomatic distress	Affective symptoms	Beta	MV	-0.04	weak	n.s.	254	N/A	N/A		N/A	table 4
3	2011 Adriaenssens, Jef, De Gucht, Veronique, Van Der Doef, Margot, Maes, Stan	Relevant	nurse	Possession CEN	work	Psychosomatic distress	Affective symptoms	Beta	MV	-0.1	weak	n.s.	254	N/A	N/A		N/A	table 4
3	2011 Adriaenssens, Jef, De Gucht, Veronique, Van Der Doef, Margot, Maes, Stan	Relevant	nurse	Work/ time demands	patient/task	Psychosomatic distress	Affective symptoms	Beta	MV	-0.31	moderate	< 0,001	254	N/A	N/A		N/A	table 4
3	2011 Adriaenssens, Jef, De Gucht, Veronique, Van Der Doef, Margot, Maes, Stan	Relevant	nurse	Physical demands	patient/task	Psychosomatic distress	Affective symptoms	Beta	MV	-0.01	weak	n.s.	254	N/A	N/A		N/A	table 4
3	2011 Adriaenssens, Jef, De Gucht, Veronique, Van Der Doef, Margot, Maes, Stan	Relevant	nurse	Decision authority	patient/task	Psychosomatic distress	Affective symptoms	Beta	MV	-0.04	weak	n.s.	254	N/A	N/A		N/A	table 4
3	2011 Adriaenssens, Jef, De Gucht, Veronique, Van Der Doef, Margot, Maes, Stan	Relevant	nurse	Skill descretion	patient/task	Psychosomatic distress	Affective symptoms	Beta	MV	0.06	weak	n.s.	254	N/A	N/A		N/A	table 4
3	2011 Adriaenssens, Jef, De Gucht, Veronique, Van Der Doef, Margot, Maes, Stan	Relevant	nurse	Social support supervisor	social	Psychosomatic distress	Affective symptoms	Beta	MV	-0.27	weak	< 0,001	254	N/A	N/A		N/A	table 4
3	2011 Adriaenssens, Jef, De Gucht, Veronique, Van Der Doef, Margot, Maes, Stan	Relevant	nurse	Social support colleagues	social	Psychosomatic distress	Affective symptoms	Beta	MV	-0.03	weak	n.s.	254	N/A	N/A		N/A	table 4
3	2011 Adriaenssens, Jef, De Gucht, Veronique, Van Der Doef, Margot, Maes, Stan	Relevant	nurse	Rewards	organizational	Psychosomatic distress	Affective symptoms	Beta	MV	0.11	weak	n.s.	254	N/A	N/A		N/A	table 4
3	2011 Adriaenssens, Jef, De Gucht, Veronique, Van Der Doef, Margot, Maes, Stan	Relevant	nurse	Personnel resources	organizational	Psychosomatic distress	Affective symptoms	Beta	MV	0.12	weak	n.s.	254	N/A	N/A		N/A	table 4
3	2011 Adriaenssens, Jef, De Gucht, Veronique, Van Der Doef, Margot, Maes, Stan	Relevant	nurse	Material resources	organizational	Psychosomatic distress	Affective symptoms	Beta	MV	0.02	weak	n.s.	254	N/A	N/A		N/A	table 4
3	2011 Adriaenssens, Jef, De Gucht, Veronique, Van Der Doef, Margot, Maes, Stan	Relevant	nurse	Work procedures	organizational	Psychosomatic distress	Affective symptoms	Beta	MV	-0.07	weak	n.s.	254	N/A	N/A		N/A	table 4
4	2015 Ben-Itzhak, Shulamit, Dvash, Jonathan, Maor, Maya et al.	Sociodemo	physician	Age	sociodemo	Burnout	Affective symptoms	Mann-Whitney-Tests	UV	not stated		0.17	70	N/A	N/A		N/A	table 4
4	2015 Ben-Itzhak, Shulamit, Dvash, Jonathan, Maor, Maya et al.	Sociodemo	physician	Number of children	sociodemo	Burnout	Affective symptoms	Mann-Whitney-Tests	UV	not stated		0.75	70	N/A	N/A		N/A	table 4
4	2015 Ben-Itzhak, Shulamit, Dvash, Jonathan, Maor, Maya et al.	Sociodemo	physician	Physical activity	sociodemo	Burnout	Affective symptoms	Mann-Whitney-Tests	UV	not stated		0.28	70	N/A	N/A		N/A	table 4
4	2015 Ben-Itzhak, Shulamit, Dvash, Jonathan, Maor, Maya et al.	Sociodemo	physician	Smoking	sociodemo	Burnout	Affective symptoms	Mann-Whitney-Tests	UV	not stated		0.05	70	N/A	N/A		N/A	table 4
4	2015 Ben-Itzhak, Shulamit, Dvash, Jonathan, Maor, Maya et al.	Sociodemo	physician	Alcohol consumption	sociodemo	Burnout	Affective symptoms	Mann-Whitney-Tests	UV	not stated		0.15	70	N/A	N/A		N/A	table 4
4	2015 Ben-Itzhak, Shulamit, Dvash, Jonathan, Maor, Maya et al.	Sociodemo	physician	Years of practicing medicine	work	Burnout	Affective symptoms	Mann-Whitney-Tests	UV	not stated		0.48	70	N/A	N/A		N/A	table 4
4	2015 Ben-Itzhak, Shulamit, Dvash, Jonathan, Maor, Maya et al.	Sociodemo	physician	Years of practicing EM	work	Burnout	Affective symptoms	Mann-Whitney-Tests	UV	not stated		0.12	70	N/A	N/A		N/A	table 4
4	2015 Ben-Itzhak, Shulamit, Dvash, Jonathan, Maor, Maya et al.	Sociodemo	physician	Clinical hours in ED	work	Burnout	Affective symptoms	Mann-Whitney-Tests	UV	not stated		0.57	70	N/A	N/A		N/A	table 4
4	2015 Ben-Itzhak, Shulamit, Dvash, Jonathan, Maor, Maya et al.	Sociodemo	physician	Clinical hours outside ED	work	Burnout	Affective symptoms	Mann-Whitney-Tests	UV	not stated		0.06	70	N/A	N/A		N/A	table 4
4	2015 Ben-Itzhak, Shulamit, Dvash, Jonathan, Maor, Maya et al.	Sociodemo	physician	On-call days	work	Burnout	Affective symptoms	Mann-Whitney-Tests	UV	not stated		0.55	70	N/A	N/A		N/A	table 4
4	2015 Ben-Itzhak, Shulamit, Dvash, Jonathan, Maor, Maya et al.	Sociodemo	physician	Teaching hours	work	Burnout	Affective symptoms	Mann-Whitney-Tests	UV	not stated		0.9	70	N/A	N/A		N/A	table 4
4	2015 Ben-Itzhak, Shulamit, Dvash, Jonathan, Maor, Maya et al.	Sociodemo	physician	Research hours	work	Burnout	Affective symptoms	Mann-Whitney-Tests	UV	not stated		0.74	70	N/A	N/A		N/A	table 4
4	2015 Ben-Itzhak, Shulamit, Dvash, Jonathan, Maor, Maya et al.	Sociodemo	physician	Administrative hours	work	Burnout	Affective symptoms	Mann-Whitney-Tests	UV	not stated		0.09	70	N/A	N/A		N/A	table 4
4	2015 Ben-Itzhak, Shulamit, Dvash, Jonathan, Maor, Maya et al.	Sociodemo	physician	Weeks of vacation	work	Burnout	Affective symptoms	Mann-Whitney-Tests	UV	not stated		0.77	70	N/A	N/A		N/A	table 4
4	2015 Ben-Itzhak, Shulamit, Dvash, Jonathan, Maor, Maya et al.	Sociodemo	physician	Daily commute to work	work	Burnout	Affective symptoms	Mann-Whitney-Tests	UV	not stated		0.07	70	N/A	N/A		N/A	table 4
4	2015 Ben-Itzhak, Shulamit, Dvash, Jonathan, Maor, Maya et al.	Relevant	physician	Job gives me meaning	patient/task	Burnout	Affective symptoms	Mann-Whitney-Tests	UV	not stated		0.05	70	N/A	N/A		N/A	table 4
4	2015 Ben-Itzhak, Shulamit, Dvash, Jonathan, Maor, Maya et al.	Relevant	physician	Social support	social	Burnout	Affective symptoms	Mann-Whitney-Tests	UV	not stated		0.05	70	N/A	N/A		N/A	table 4
4	2015 Ben-Itzhak, Shulamit, Dvash, Jonathan, Maor, Maya et al.	Relevant	physician	Work-life balance	organizational	Burnout	Affective symptoms	Mann-Whitney-Tests	UV	not stated		0.05	70	N/A	N/A		N/A	table 4
4	2015 Ben-Itzhak, Shulamit, Dvash, Jonathan, Maor, Maya et al.	Additional	physician	Feeling depressed	other	Burnout	Affective symptoms	Mann-Whitney-Tests	UV	not stated		0.001	70	N/A	N/A		N/A	table 4
4	2015 Ben-Itzhak, Shulamit, Dvash, Jonathan, Maor, Maya et al.	Additional	physician	Lack of interest in daily activities	other	Burnout	Affective symptoms	Mann-Whitney-Tests	UV	not stated		0.05	70	N/A	N/A		N/A	table 4
4	2015 Ben-Itzhak, Shulamit, Dvash, Jonathan, Maor, Maya et al.	Additional	physician	Feeling anxious	other	Burnout	Affective symptoms	Mann-Whitney-Tests	UV	not stated		0.001	70	N/A	N/A		N/A	table 4
4	2015 Ben-Itzhak, Shulamit, Dvash, Jonathan, Maor, Maya et al.	Additional	physician	Feeling worried	other	Burnout	Affective symptoms	Mann-Whitney-Tests	UV	not stated		0.001	70	N/A	N/A		N/A	table 4
4	2015 Ben-Itzhak, Shulamit, Dvash, Jonathan, Maor, Maya et al.	Additional	physician	Preoccupying thoughts	other	Burnout	Affective symptoms	Mann-Whitney-Tests	UV	not stated		0.01	70	N/A	N/A		N/A	table 4
4	2015 Ben-Itzhak, Shulamit, Dvash, Jonathan, Maor, Maya et al.	Additional	physician	Satisfaction with work	other	Burnout	Affective symptoms	Mann-Whitney-Tests	UV	not stated		0.001	70	N/A	N/A		N/A	table 4
4	2015 Ben-Itzhak, Shulamit, Dvash, Jonathan, Maor, Maya et al.	Relevant	physician	Smoking frequency	sociodemo	Burnout	Affective symptoms	Logistic regression analyses (beta, 95% CI)	MV	not stated		n.s.	70	N/A	N/A		N/A	text
4	2015 Ben-Itzhak, Shulamit, Dvash, Jonathan, Maor, Maya et al.	Relevant	physician	Satisfaction with work	other	Burnout	Affective symptoms	Logistic regression analyses (beta, 95% CI)	MV	not stated		n.s.	70	N/A	N/A		N/A	text
4	2015 Ben-Itzhak, Shulamit, Dvash, Jonathan, Maor, Maya et al.	Relevant	physician	Work-life balance	organizational	Burnout	Affective symptoms	Logistic regression analyses (beta, 95% CI)	MV	not stated		n.s.	70	N/A	N/A		N/A	text
4	2015 Ben-Itzhak, Shulamit, Dvash, Jonathan, Maor, Maya et al.	Relevant	physician	Job gives me meaning	patient/task	Burnout	Affective symptoms	Logistic regression analyses (beta, 95% CI)	MV	-3,144 (-6,24--0,045)	strong	< 0,05	70	N/A	N/A		N/A	text
4	2015 Ben-Itzhak, Shulamit, Dvash, Jonathan, Maor, Maya et al.	Relevant	physician	Social support	social	Burnout	Affective symptoms	Logistic regression analyses (beta, 95% CI)	MV	not stated		n.s.	70	N/A	N/A		N/A	text
4	2015 Ben-Itzhak, Shulamit, Dvash, Jonathan, Maor, Maya et al.	Relevant	physician	Feeling depressed	other	Burnout	Affective symptoms	Logistic regression analyses (beta, 95% CI)	MV	not stated		n.s.	70	N/A	N/A		N/A	text
4	2015 Ben-Itzhak, Shulamit, Dvash, Jonathan, Maor, Maya et al.	Relevant	physician	Lack of interest in daily activities	other	Burnout	Affective symptoms	Logistic regression analyses (beta, 95% CI)	MV	not stated		n.s.	70	N/A	N/A		N/A	text
4	2015 Ben-Itzhak, Shulamit, Dvash, Jonathan, Maor, Maya et al.	Relevant	physician	Preoccupying thoughts	other	Burnout	Affective symptoms	Logistic regression analyses (beta, 95% CI)	MV	not stated		n.s.	70	N/A	N/A		N/A	text
4	2015 Ben-Itzhak, Shulamit, Dvash, Jonathan, Maor, Maya et al.	Relevant	physician	Feeling worried	other	Burnout	Affective symptoms	Logistic regression analyses (beta, 95% CI)	MV	3,678 (1,08-6,28)	strong	< 0,01	70	N/A	N/A		N/A	text
4	2015 Ben-Itzhak, Shulamit, Dvash, Jonathan, Maor, Maya et al.	Relevant	physician	Stress	other	Burnout	Affective symptoms	Logistic regression analyses (beta, 95% CI)	MV	not stated		n.s.	70	N/A	N/A		N/A	text
5	2013 Blando, James D., O'Hagan, Emily, Casteel, Carri et al.	Sociodemo	nurse	>1 year in current job	sociodemo	Feelings of safety	Positive well-being	OR, 95% CI (univariate logistic regression)	UV	0,34 (0,08-1,47)	weak	0.15	314	N/A	N/A		N/A	table 2
5	2013 Blando, James D., O'Hagan, Emily, Casteel, Carri et al.	Sociodemo	nurse	>5 years in health-care field	sociodemo	Feelings of safety	Positive well-being	OR, 95% CI (univariate logistic regression)	UV	1,067 (0,388-2,934)	weak	0.9004	314	N/A	N/A		N/A	table 2
5	2013 Blando, James D., O'Hagan, Emily, Casteel, Carri et al.	Sociodemo	nurse	Night shift	work	Feelings of safety	Positive well-being	OR, 95% CI (univariate logistic regression)	UV	1,200 (0,145-9,905)	weak	0.8656	314	N/A	N/A		N/A	table 2
5	2013 Blando, James D., O'Hagan, Emily, Casteel, Carri et al.	Sociodemo	nurse	More than 10% in night shifts	work	Feelings of safety	Positive well-being	OR, 95% CI (univariate logistic regression)	UV	0,525 (0,238-1,159)	weak	0.1109	314	N/A	N/A		N/A	table 2
5	2013 Blando, James D., O'Hagan, Emily, Casteel, Carri et al.	Relevant	nurse	Received violence-based safety training	organizational	Feelings of safety	Positive well-being	OR, 95% CI (univariate logistic regression)	UV	1,757 (0,773-3,992)	weak	0.1785	314	N/A	N/A		N/A	table 2
5	2013 Blando, James D., O'Hagan, Emily, Casteel, Carri et al.	Relevant	nurse	Felt security equipment is adequate	organizational	Feelings of safety	Positive well-being	OR, 95% CI (univariate logistic regression)	UV	4,852 (2,23-10,545)	strong	< 0,0001	314	N/A	N/A		N/A	table 2
5	2013 Blando, James D., O'Hagan, Emily, Casteel, Carri et al.	Relevant	nurse	Felt security guards are adequately trained and experienced	organizational	Feelings of safety	Positive well-being	OR, 95% CI (univariate logistic regression)	UV	4,332 (1,998-9,392)	strong	0.0002	314	N/A	N/A		N/A	table 2
5	2013 Blando, James D., O'Hagan, Emily, Casteel, Carri et al.	Relevant	nurse	Felt security response time was adequate	organizational	Feelings of safety	Positive well-being	OR, 95% CI (univariate logistic regression)	UV	8,731 (3,885-19,623)	strong	< 0,0001	314	N/A	N/A		N/A	table 2
5	2013 Blando, James D., O'Hagan, Emily, Casteel, Carri et al.	Relevant	nurse	Felt security and staff work together well during violent incidents	social	Feelings of safety	Positive well-being	OR, 95% CI (univariate logistic regression)	UV	4,423 (0,953-20,529)	strong	0.0576	314	N/A	N/A		N/A	table 2
5	2013 Blando, James D., O'Hagan, Emily, Casteel, Carri et al.	Relevant	nurse	Felt security was of high importance to management	organizational	Feelings of safety	Positive well-being	OR, 95% CI (univariate logistic regression)	UV	2,358 (1,148-4,841)	moderate	0.0194	314	N/A	N/A		N/A	table 2
5	2013 Blando, James D., O'Hagan, Emily, Casteel, Carri et al.	Relevant	nurse	Infrequent verbal abuse	patient/task	Feelings of safety	Positive well-being	OR, 95% CI (univariate logistic regression)	UV	4,112 (2,048-8,256)	strong	< 0,0001	314	N/A	N/A		N/A	table 2
5	2013 Blando, James D., O'Hagan, Emily, Casteel, Carri et al.	Relevant	nurse	Never been assaulted	patient/task	Feelings of safety	Positive well-being	OR, 95% CI (univariate logistic regression)	UV	1,263 (0,650-2,452)	weak	0.4912	314	N/A	N/A		N/A	table 2
5	2013 Blando, James D., O'Hagan, Emily, Casteel, Carri et al.	Relevant	nurse	Regularly received reports about violence	organizational	Feelings of safety	Positive well-being	OR, 95% CI (univariate logistic regression)	UV	3,176 (1,202-8,393)	strong	0.0197	314	N/A	N/A		N/A	table 2
5	2013 Blando, James D., O'Hagan, Emily, Casteel, Carri et al.	Relevant	nurse	Received information about individual violent events	organizational	Feelings of safety	Positive well-being	OR, 95% CI (univariate logistic regression)	UV	2,265 (1,039-4,938)	moderate	0.0397	314	N/A	N/A		N/A	table 2
5	2013 Blando, James D., O'Hagan, Emily, Casteel, Carri et al.	Relevant	nurse	Security response time adequate	organizational	Feelings of safety	Positive well-being	OR, Wald CI (multivariate logistic regression)	MV	5,4 (2,0-15,1)	strong	not stated	314	N/A	N/A		N/A	table 3
5	2013 Blando, James D., O'Hagan, Emily, Casteel, Carri et al.	Relevant	nurse	Infrequent verbal abuse	patient/task	Feelings of safety	Positive well-being	OR, Wald CI (multivariate logistic regression)	MV	3,8 (1,6-9,0)	strong	not stated	314	N/A	N/A		N/A	table 3
5	2013 Blando, James D., O'Hagan, Emily, Casteel, Carri et al.	Relevant	nurse	Security equipment adequate	organizational	Feelings of safety	Positive well-being	OR, Wald CI (multivariate logistic regression)	MV	3,8 (1,5-9,4)	strong	not stated	314	N/A	N/A		N/A	table 3
5	2013 Blando, James D., O'Hagan, Emily, Casteel, Carri et al.	Relevant	nurse	Received regular updates on violence	organizational	Feelings of safety	Positive well-being	OR, Wald CI (multivariate logistic regression)	MV	1,8 (0,6-5,3)	weak	not stated	314	N/A	N/A		N/A	table 3
5	2013 Blando, James D., O'Hagan, Emily, Casteel, Carri et al.	Relevant	nurse	Security is important to management	organizational	Feelings of safety	Positive well-being	OR, Wald CI (multivariate logistic regression)	MV	1,8 (0,8-4,1)	weak	not stated	314	N/A	N/A		N/A	table 3
5	2013 Blando, James D., O'Hagan, Emily, Casteel, Carri et al.	Additional	nurse	Workplace feature table 3	general	Actual statistical assault rate	Other outcomes	OR, Wald CI (multivariate logistic regression)	MV	n.s.		n.s.	314	N/A	N/A		N/A	text
6	2016 Bruyneel, Luk, Thoelen, Tom, Adriaenssens, Jef, Sermeus, Walter	Relevant	nurse	Nursing foundations for quality for care	organizational	Job satisfaction	Positive well-being	multiple regression model (estimate)	MV	0.24	weak	0.005	294	N/A	N/A		N/A	table 2
6	2016 Bruyneel, Luk, Thoelen, Tom, Adriaenssens, Jef, Sermeus, Walter	Relevant	nurse	Nurse participation in hospital affairs	organizational	Job satisfaction	Positive well-being	multiple regression model (estimate)	MV	0.258	weak	0.003	294	N/A	N/A		N/A	table 2
6	2016 Bruyneel, Luk, Thoelen, Tom, Adriaenssens, Jef, Sermeus, Walter	Relevant	nurse	Collegial nurse-physician relations	social	Job satisfaction	Positive well-being	multiple regression model (estimate)	MV	not stated		n.s.	294	N/A	N/A		N/A	table 2
6	2016 Bruyneel, Luk, Thoelen, Tom, Adriaenssens, Jef, Sermeus, Walter	Relevant	nurse	Nurse staffing	organizational	Job satisfaction	Positive well-being	multiple regression model (estimate)	MV	0.091	weak	0.089	294	N/A	N/A		N/A	table 2
6	2016 Bruyneel, Luk, Thoelen, Tom, Adriaenssens, Jef, Sermeus, Walter	Relevant	nurse	Career development and opportunities	organizational	Job satisfaction	Positive well-being	multiple regression model (estimate)	MV	0.092	weak	0.2	294	N/A	N/A		N/A	table 2
6	2016 Bruyneel, Luk, Thoelen, Tom, Adriaenssens, Jef, Sermeus, Walter	Relevant	nurse	Nurse management and leadership	organizational	Job satisfaction	Positive well-being	multiple regression model (estimate)	MV	0.213	weak	0.001	294	N/A	N/A		N/A	table 2
6	2016 Bruyneel, Luk, Thoelen, Tom, Adriaenssens, Jef, Sermeus, Walter	Relevant	nurse	Work/time demands	patient/task	Job satisfaction	Positive well-being	multiple regression model (estimate)	MV	0.093	weak	0.177	294	N/A	N/A		N/A	table 2
6	2016 Bruyneel, Luk, Thoelen, Tom, Adriaenssens, Jef, Sermeus, Walter	Relevant	nurse	Decision authority	patient/task	Job satisfaction	Positive well-being	multiple regression model (estimate)	MV	0.139	weak	0.055	294	N/A	N/A		N/A	table 2
6	2016 Bruyneel, Luk, Thoelen, Tom, Adriaenssens, Jef, Sermeus, Walter	Relevant	nurse	Skill discretion	patient/task	Job satisfaction	Positive well-being	multiple regression model (estimate)	MV	0.449	moderate	< 0,0001	294	N/A	N/A		N/A	table 2
6	2016 Bruyneel, Luk, Thoelen, Tom, Adriaenssens, Jef, Sermeus, Walter	Relevant	nurse	Social support from supervisor	social	Job satisfaction	Positive well-being	multiple regression model (estimate)	MV	0.21	weak	< 0,0001	294	N/A	N/A		N/A	table 2
6	2016 Bruyneel, Luk, Thoelen, Tom, Adriaenssens, Jef, Sermeus, Walter	Relevant	nurse	Social support from colleagues	social	Job satisfaction	Positive well-being	multiple regression model (estimate)	MV	0.086	weak	0.086	294	N/A	N/A		N/A	table 2
6	2016 Bruyneel, Luk, Thoelen, Tom, Adriaenssens, Jef, Sermeus, Walter	Relevant	nurse	Physical demands	patient/task	Job satisfaction	Positive well-being	multiple regression model (estimate)	MV	0.105	weak	0.105	294	N/A	N/A		N/A	table 2
6	2016 Bruyneel, Luk, Thoelen, Tom, Adriaenssens, Jef, Sermeus, Walter	Relevant	nurse	Nursing foundations for quality for care	organizational	Emotional exhaustion	Affective symptoms	multiple regression model (estimate)	MV	-2,02	strong	0.131	294	N/A	N/A		N/A	table 2
6	2016 Bruyneel, Luk, Thoelen, Tom, Adriaenssens, Jef, Sermeus, Walter	Relevant	nurse	Nurse participation in hospital affairs	organizational	Emotional exhaustion	Affective symptoms	multiple regression model (estimate)	MV	-1.549	strong	0.261	294	N/A	N/A		N/A	table 2
6	2016 Bruyneel, Luk, Thoelen, Tom, Adriaenssens, Jef, Sermeus, Walter	Relevant	nurse	Collegial nurse-physician relations	social	Emotional exhaustion	Affective symptoms	multiple regression model (estimate)	MV	-4.916	strong	< 0,0001	294	N/A	N/A		N/A	table 2
6	2016 Bruyneel, Luk, Thoelen, Tom, Adriaenssens, Jef, Sermeus, Walter	Relevant	nurse	Nurse staffing	organizational	Emotional exhaustion	Affective symptoms	multiple regression model (estimate)	MV	-2.897	strong	0.001	294	N/A	N/A		N/A	table 2
6	2016 Bruyneel, Luk, Thoelen, Tom, Adriaenssens, Jef, Sermeus, Walter	Relevant	nurse	Career development and opportunities	organizational	Emotional exhaustion	Affective symptoms	multiple regression model (estimate)	MV	-1.451	strong	0.199	294	N/A	N/A		N/A	table 2
6	2016 Bruyneel, Luk, Thoelen, Tom, Adriaenssens, Jef, Sermeus, Walter	Relevant	nurse	Nurse management and leadership	organizational	Emotional exhaustion	Affective symptoms	multiple regression model (estimate)	MV	-1.654	strong	0.094	294	N/A	N/A		N/A	table 2
6	2016 Bruyneel, Luk, Thoelen, Tom, Adriaenssens, Jef, Sermeus, Walter	Relevant	nurse	Work/time demands	patient/task	Emotional exhaustion	Affective symptoms	multiple regression model (estimate)	MV	-7.159	strong	< 0,0001	294	N/A	N/A		N/A	table 2
6	2016 Bruyneel, Luk, Thoelen, Tom, Adriaenssens, Jef, Sermeus, Walter	Relevant	nurse	Decision authority	patient/task	Emotional exhaustion	Affective symptoms	multiple regression model (estimate)	MV	-2.76	strong	0.015	294	N/A	N/A		N/A	table 2
6	2016 Bruyneel, Luk, Thoelen, Tom, Adriaenssens, Jef, Sermeus, Walter	Relevant	nurse	Skill discretion	patient/task	Emotional exhaustion	Affective symptoms	multiple regression model (estimate)	MV	-3.527	strong	0	294	N/A	N/A		N/A	table 2
6	2016 Bruyneel, Luk, Thoelen, Tom, Adriaenssens, Jef, Sermeus, Walter	Relevant	nurse	Social support from supervisor	social	Emotional exhaustion	Affective symptoms	multiple regression model (estimate)	MV	-1.554	strong	0.049	294	N/A	N/A		N/A	table 2
6	2016 Bruyneel, Luk, Thoelen, Tom, Adriaenssens, Jef, Sermeus, Walter	Relevant	nurse	Social support from colleagues	social	Emotional exhaustion	Affective symptoms	multiple regression model (estimate)	MV	-1.648	strong	0.105	294	N/A	N/A		N/A	table 2
6	2016 Bruyneel, Luk, Thoelen, Tom, Adriaenssens, Jef, Sermeus, Walter	Relevant	nurse	Physical demands	patient/task	Emotional exhaustion	Affective symptoms	multiple regression model (estimate)	MV	-2.894	strong	0.004	294	N/A	N/A		N/A	table 2
6	2016 Bruyneel, Luk, Thoelen, Tom, Adriaenssens, Jef, Sermeus, Walter	Relevant	nurse	Nursing foundations for quality for care	organizational	Turnover intention	Cognitive-behavioral	multiple regression model (estimate)	MV	0	weak	0.998	294	N/A	N/A		N/A	table 2
6	2016 Bruyneel, Luk, Thoelen, Tom, Adriaenssens, Jef, Sermeus, Walter	Relevant	nurse	Nurse participation in hospital affairs	organizational	Turnover intention	Cognitive-behavioral	multiple regression model (estimate)	MV	-0.156	weak	0.132	294	N/A	N/A		N/A	table 2
6	2016 Bruyneel, Luk, Thoelen, Tom, Adriaenssens, Jef, Sermeus, Walter	Relevant	nurse	Collegial nurse-physician relations	social	Turnover intention	Cognitive-behavioral	multiple regression model (estimate)	MV	not stated		n.s.	294	N/A	N/A		N/A	table 2
6	2016 Bruyneel, Luk, Thoelen, Tom, Adriaenssens, Jef, Sermeus, Walter	Relevant	nurse	Nurse staffing	organizational	Turnover intention	Cognitive-behavioral	multiple regression model (estimate)	MV	-0.16	weak	0.014	294	N/A	N/A		N/A	table 2
6	2016 Bruyneel, Luk, Thoelen, Tom, Adriaenssens, Jef, Sermeus, Walter	Relevant	nurse	Career development and opportunities	organizational	Turnover intention	Cognitive-behavioral	multiple regression model (estimate)	MV	-0.189	weak	0.031	294	N/A	N/A		N/A	table 2
6	2016 Bruyneel, Luk, Thoelen, Tom, Adriaenssens, Jef, Sermeus, Walter	Relevant	nurse	Nurse management and leadership	organizational	Turnover intention	Cognitive-behavioral	multiple regression model (estimate)	MV	-0.121	weak	0.111	294	N/A	N/A		N/A	table 2
6	2016 Bruyneel, Luk, Thoelen, Tom, Adriaenssens, Jef, Sermeus, Walter	Relevant	nurse	Work/time demands	patient/task	Turnover intention	Cognitive-behavioral	multiple regression model (estimate)	MV	-0.139	weak	0.112	294	N/A	N/A		N/A	table 2
6	2016 Bruyneel, Luk, Thoelen, Tom, Adriaenssens, Jef, Sermeus, Walter	Relevant	nurse	Decision authority	patient/task	Turnover intention	Cognitive-behavioral	multiple regression model (estimate)	MV	-0.223	weak	0.016	294	N/A	N/A		N/A	table 2
6	2016 Bruyneel, Luk, Thoelen, Tom, Adriaenssens, Jef, Sermeus, Walter	Relevant	nurse	Skill discretion	patient/task	Turnover intention	Cognitive-behavioral	multiple regression model (estimate)	MV	-0.318	moderate	< 0,0001	294	N/A	N/A		N/A	table 2
6	2016 Bruyneel, Luk, Thoelen, Tom, Adriaenssens, Jef, Sermeus, Walter	Relevant	nurse	Social support from supervisor	social	Turnover intention	Cognitive-behavioral	multiple regression model (estimate)	MV	-0.146	weak	0.021	294	N/A	N/A		N/A	table 2
6	2016 Bruyneel, Luk, Thoelen, Tom, Adriaenssens, Jef, Sermeus, Walter	Relevant	nurse	Social support from colleagues	social	Turnover intention	Cognitive-behavioral	multiple regression model (estimate)	MV	not stated		n.s.	294	N/A	N/A		N/A	table 2
6	2016 Bruyneel, Luk, Thoelen, Tom, Adriaenssens, Jef, Sermeus, Walter	Relevant	nurse	Physical demands	patient/task	Turnover intention	Cognitive-behavioral	multiple regression model (estimate)	MV	-0.089	weak	0.262	294	N/A	N/A		N/A	table 2
6	2016 Bruyneel, Luk, Thoelen, Tom, Adriaenssens, Jef, Sermeus, Walter	Sociodemo	nurse	Gender	sociodemo	Turnover intention	Cognitive-behavioral	multiple regression model (estimate)	MV	not stated		significant	294	N/A	N/A		N/A	text
6	2016 Bruyneel, Luk, Thoelen, Tom, Adriaenssens, Jef, Sermeus, Walter	Sociodemo	nurse	Gender	sociodemo	Job satisfaction	Positive well-being	multiple regression model (estimate)	MV	not stated		significant	294	N/A	N/A		N/A	text
6	2016 Bruyneel, Luk, Thoelen, Tom, Adriaenssens, Jef, Sermeus, Walter	Sociodemo	nurse	Gender	sociodemo	Accept equal function in other hospital (turnover intention)	Cognitive-behavioral	t-test (means in text)	UV	2.52		0.0124	294	N/A	N/A		N/A	text
6	2016 Bruyneel, Luk, Thoelen, Tom, Adriaenssens, Jef, Sermeus, Walter	Sociodemo	nurse	Gender	sociodemo	Thinking about working in another hospital (turnover intention)	Cognitive-behavioral	t-test (means in text)	UV	2.66		0.0083	294	N/A	N/A		N/A	text
6	2016 Bruyneel, Luk, Thoelen, Tom, Adriaenssens, Jef, Sermeus, Walter	Sociodemo	nurse	Gender	sociodemo	Planning to find a job out of this hospital within three years (turnover intention)	Cognitive-behavioral	t-test (means in text)	UV	0.48		0.6302	294	N/A	N/A		N/A	text
6	2016 Bruyneel, Luk, Thoelen, Tom, Adriaenssens, Jef, Sermeus, Walter	Relevant	nurse	Skill discretion	patient/task	Job satisfaction	Positive well-being	Multilevel SEM	MV	0.502	strong	< 0,05	294	N/A	N/A		N/A	figure 3
6	2016 Bruyneel, Luk, Thoelen, Tom, Adriaenssens, Jef, Sermeus, Walter	Relevant	nurse	Social support from supervisor	social	Job satisfaction	Positive well-being	Multilevel SEM	MV	0.511	strong	< 0,05	294	N/A	N/A		N/A	figure 3
6	2016 Bruyneel, Luk, Thoelen, Tom, Adriaenssens, Jef, Sermeus, Walter	Relevant	nurse	Nursing foundations for quality for care	organizational	Job satisfaction	Positive well-being	Multilevel SEM	MV	0.181	weak	< 0,05	294	N/A	N/A		N/A	figure 3
6	2016 Bruyneel, Luk, Thoelen, Tom, Adriaenssens, Jef, Sermeus, Walter	Relevant	nurse	Nurse participation in hospital affairs	organizational	Job satisfaction	Positive well-being	Multilevel SEM	MV	0.222	weak	< 0,05	294	N/A	N/A		N/A	figure 3
6	2016 Bruyneel, Luk, Thoelen, Tom, Adriaenssens, Jef, Sermeus, Walter	Relevant	nurse	Collegial nurse-physician relations	social	Emotional exhaustion	Affective symptoms	Multilevel SEM	MV	-3.148	strong	< 0,05	294	N/A	N/A		N/A	figure 3
6	2016 Bruyneel, Luk, Thoelen, Tom, Adriaenssens, Jef, Sermeus, Walter	Relevant	nurse	Nurse staffing	organizational	Emotional exhaustion	Affective symptoms	Multilevel SEM	MV	-2.685	strong	< 0,05	294	N/A	N/A		N/A	figure 3
6	2016 Bruyneel, Luk, Thoelen, Tom, Adriaenssens, Jef, Sermeus, Walter	Relevant	nurse	Gender	sociodemo	Job satisfaction	Positive well-being	Multilevel SEM	MV	0.776	strong	< 0,05	294	N/A	N/A		N/A	figure 3
6	2016 Bruyneel, Luk, Thoelen, Tom, Adriaenssens, Jef, Sermeus, Walter	Relevant	nurse	Years of experience	work	Turnover intention	Cognitive-behavioral	Multilevel SEM	MV	-0.018	weak	< 0,05	294	N/A	N/A		N/A	figure 3
6	2016 Bruyneel, Luk, Thoelen, Tom, Adriaenssens, Jef, Sermeus, Walter	Relevant	nurse	Job satisfaction	other	Emotional exhaustion	Affective symptoms	Multilevel SEM	MV	-6.421	strong	< 0,05	294	N/A	N/A		N/A	figure 3
6	2016 Bruyneel, Luk, Thoelen, Tom, Adriaenssens, Jef, Sermeus, Walter	Relevant	nurse	Job satisfaction	other	Turnover intention	Cognitive-behavioral	Multilevel SEM	MV	-0.4	moderate	< 0,05	294	N/A	N/A		N/A	figure 3
6	2016 Bruyneel, Luk, Thoelen, Tom, Adriaenssens, Jef, Sermeus, Walter	Relevant	nurse	Emotional exhaustion	other	Turnover intention	Cognitive-behavioral	Multilevel SEM	MV	0.015	weak	< 0,05	294	N/A	N/A		N/A	figure 3
7	2017 Chen K-C, Hsieh W-H, Hu S-C, et al.		physician	Emergency quality	other	Well-being/ Happiness	Positive well-being	Correlations	UV	0.185	weak	< 0,01	398	N/A	N/A		N/A	table 4
7	2017 Chen K-C, Hsieh W-H, Hu S-C, et al.		physician	Emergency safety	organizational	Well-being/ Happiness	Positive well-being	Correlations	UV	0.301	moderate	< 0,01	398	N/A	N/A		N/A	table 4
7	2017 Chen K-C, Hsieh W-H, Hu S-C, et al.		physician	Supporting environment	general	Well-being/ Happiness	Positive well-being	Correlations	UV	0.365	moderate	< 0,01	398	N/A	N/A		N/A	table 4
7	2017 Chen K-C, Hsieh W-H, Hu S-C, et al.		physician	Workload	patient/task	Well-being/ Happiness	Positive well-being	Correlations	UV	0.301	moderate	< 0,01	398	N/A	N/A		N/A	table 4
7	2017 Chen K-C, Hsieh W-H, Hu S-C, et al.		physician	Salary and benefit	organizational	Well-being/ Happiness	Positive well-being	Correlations	UV	0.295	weak	< 0,01	398	N/A	N/A		N/A	table 4
7	2017 Chen K-C, Hsieh W-H, Hu S-C, et al.		physician	Emergency quality	other	Turnover intention	Cognitive-behavioral	Correlations	UV	0.097	weak	n.s.	398	N/A	N/A		N/A	table 4
7	2017 Chen K-C, Hsieh W-H, Hu S-C, et al.		physician	Emergency safety	organizational	Turnover intention	Cognitive-behavioral	Correlations	UV	0.121	weak	< 0,05	398	N/A	N/A		N/A	table 4
7	2017 Chen K-C, Hsieh W-H, Hu S-C, et al.		physician	Supporting environment	general	Turnover intention	Cognitive-behavioral	Correlations	UV	0.036	weak	n.s.	398	N/A	N/A		N/A	table 4
7	2017 Chen K-C, Hsieh W-H, Hu S-C, et al.		physician	Workload	patient/task	Turnover intention	Cognitive-behavioral	Correlations	UV	0.061	weak	n.s.	398	N/A	N/A		N/A	table 4
7	2017 Chen K-C, Hsieh W-H, Hu S-C, et al.		physician	Salary and benefit	organizational	Turnover intention	Cognitive-behavioral	Correlations	UV	0.143	weak	< 0,05	398	N/A	N/A		N/A	table 4
8	2008 Clem, K. J., Promes, S. B., Glickman, S. W. et al.	Relevant	physician	Age (younger vs. Older)	sociodemo	Career satisfaction	Positive well-being	Adjusted OR, 95% CI (multivariable logistic regression)	MV	0,88 (0,75-1,53)	weak	n.s.	1380	N/A	N/A		N/A	table 2
8	2008 Clem, K. J., Promes, S. B., Glickman, S. W. et al.	Relevant	physician	Children	sociodemo	Career satisfaction	Positive well-being	Adjusted OR, 95% CI (multivariable logistic regression)	MV	0,75 (0,54-1,03)	weak	n.s.	1380	N/A	N/A		N/A	table 2
8	2008 Clem, K. J., Promes, S. B., Glickman, S. W. et al.	Relevant	physician	Practice setting (community vs. Academic)	work	Career satisfaction	Positive well-being	Adjusted OR, 95% CI (multivariable logistic regression)	MV	2,67 (1,70-4,20)	moderate	0.05	1380	N/A	N/A		N/A	table 2
8	2008 Clem, K. J., Promes, S. B., Glickman, S. W. et al.	Relevant	physician	Practice setting (community vs. Community/academic)	work	Career satisfaction	Positive well-being	Adjusted OR, 95% CI (multivariable logistic regression)	MV	1,21 (0,82-1,79)	weak	n.s.	1380	N/A	N/A		N/A	table 2
8	2008 Clem, K. J., Promes, S. B., Glickman, S. W. et al.	Relevant	physician	Practice setting (community vs. Locum tenens)	work	Career satisfaction	Positive well-being	Adjusted OR, 95% CI (multivariable logistic regression)	MV	1,25 (0,38-4,05)	weak	n.s.	1380	N/A	N/A		N/A	table 2
8	2008 Clem, K. J., Promes, S. B., Glickman, S. W. et al.	Relevant	physician	Compensation	organizational	Career satisfaction	Positive well-being	Adjusted OR, 95% CI (multivariable logistic regression)	MV	2,18 (1,42-3,36)	moderate	0.05	1380	N/A	N/A		N/A	table 2
8	2008 Clem, K. J., Promes, S. B., Glickman, S. W. et al.	Relevant	physician	Career advancement	organizational	Career satisfaction	Positive well-being	Adjusted OR, 95% CI (multivariable logistic regression)	MV	4,27 (2,66-6,87)	strong	0.05	1380	N/A	N/A		N/A	table 2
8	2008 Clem, K. J., Promes, S. B., Glickman, S. W. et al.	Relevant	physician	Interactions with nurses/nonphysicians	social	Career satisfaction	Positive well-being	Adjusted OR, 95% CI (multivariable logistic regression)	MV	1,91 (0,56-6,56)	weak	n.s.	1380	N/A	N/A		N/A	table 2
8	2008 Clem, K. J., Promes, S. B., Glickman, S. W. et al.	Relevant	physician	Boss appreciation	social	Career satisfaction	Positive well-being	Adjusted OR, 95% CI (multivariable logistic regression)	MV	0,77 (0,47-1,27)	weak	n.s.	1380	N/A	N/A		N/A	table 2
8	2008 Clem, K. J., Promes, S. B., Glickman, S. W. et al.	Relevant	physician	Recognition for work	other	Career satisfaction	Positive well-being	Adjusted OR, 95% CI (multivariable logistic regression)	MV	1,61 (1,03-2,51)	weak	0.05	1380	N/A	N/A		N/A	table 2
8	2008 Clem, K. J., Promes, S. B., Glickman, S. W. et al.	Relevant	physician	Relationship with colleagues	social	Career satisfaction	Positive well-being	Adjusted OR, 95% CI (multivariable logistic regression)	MV	1,77 (1,08-2,88)	weak	0.05	1380	N/A	N/A		N/A	table 2
8	2008 Clem, K. J., Promes, S. B., Glickman, S. W. et al.	Relevant	physician	Schedule flexibility	organizational	Career satisfaction	Positive well-being	Adjusted OR, 95% CI (multivariable logistic regression)	MV	4,17 (2,78-6,27)	strong	0.05	1380	N/A	N/A		N/A	table 2
8	2008 Clem, K. J., Promes, S. B., Glickman, S. W. et al.	Relevant	physician	Equal advancement opportunities for men/women	organizational	Career satisfaction	Positive well-being	OR, 95% CI (univariable logistic regression)	UV	1,59 (1,34-1,90)	weak	0.05	1380	N/A	N/A		N/A	table 3
8	2008 Clem, K. J., Promes, S. B., Glickman, S. W. et al.	Relevant	physician	Equal compensation for men/women	organizational	Career satisfaction	Positive well-being	OR, 95% CI (univariable logistic regression)	UV	1,64 (1,23-2,18)	weak	0.05	1380	N/A	N/A		N/A	table 3
8	2008 Clem, K. J., Promes, S. B., Glickman, S. W. et al.	Sociodemo	physician	Sex of director	work	Career satisfaction	Positive well-being	OR, 95% CI (univariable logistic regression)	UV	1,06 (0,84-1,33)	weak	n.s.	1380	N/A	N/A		N/A	table 3
9	2015 Converso, D., Loera, B., Viotti, S., Martini, M.	Relevant	nurse	Job autonomy	patient/task	Emotional exhaustion	Affective symptoms	Correlations	UV	-0.211	weak	< 0,001	95	N/A	N/A		N/A	table 5
9	2015 Converso, D., Loera, B., Viotti, S., Martini, M.	Relevant	nurse	Job autonomy	patient/task	Depersonalization	Affective symptoms	Correlations	UV	-0.171	weak	n.s.	95	N/A	N/A		N/A	table 5
9	2015 Converso, D., Loera, B., Viotti, S., Martini, M.	Relevant	nurse	Job autonomy	patient/task	Personal accomplishment	Positive well-being	Correlations	UV	0.374	moderate	< 0,001	95	N/A	N/A		N/A	table 5
9	2015 Converso, D., Loera, B., Viotti, S., Martini, M.	Relevant	nurse	Psychological demands	patient/task	Emotional exhaustion	Affective symptoms	Correlations	UV	0.273	weak	< 0,001	95	N/A	N/A		N/A	table 5
9	2015 Converso, D., Loera, B., Viotti, S., Martini, M.	Relevant	nurse	Psychological demands	patient/task	Depersonalization	Affective symptoms	Correlations	UV	0.182	weak	n.s.	95	N/A	N/A		N/A	table 5
9	2015 Converso, D., Loera, B., Viotti, S., Martini, M.	Relevant	nurse	Psychological demands	patient/task	Personal accomplishment	Positive well-being	Correlations	UV	-0.145	weak	n.s.	95	N/A	N/A		N/A	table 5
9	2015 Converso, D., Loera, B., Viotti, S., Martini, M.	Relevant	nurse	Gratitude from patients	patient/task	Emotional exhaustion	Affective symptoms	Correlations	UV	-0.361	moderate	< 0,001	95	N/A	N/A		N/A	table 5
9	2015 Converso, D., Loera, B., Viotti, S., Martini, M.	Relevant	nurse	Gratitude from patients	patient/task	Depersonalization	Affective symptoms	Correlations	UV	-0.274	weak	< 0,001	95	N/A	N/A		N/A	table 5
9	2015 Converso, D., Loera, B., Viotti, S., Martini, M.	Relevant	nurse	Gratitude from patients	patient/task	Personal accomplishment	Positive well-being	Correlations	UV	0.389	moderate	< 0,001	95	N/A	N/A		N/A	table 5
9	2015 Converso, D., Loera, B., Viotti, S., Martini, M.	Relevant	nurse	Support from patients	patient/task	Emotional exhaustion	Affective symptoms	Correlations	UV	-0.173	weak	n.s.	95	N/A	N/A		N/A	table 5
9	2015 Converso, D., Loera, B., Viotti, S., Martini, M.	Relevant	nurse	Support from patients	patient/task	Depersonalization	Affective symptoms	Correlations	UV	-0.053	weak	n.s.	95	N/A	N/A		N/A	table 5
9	2015 Converso, D., Loera, B., Viotti, S., Martini, M.	Relevant	nurse	Support from patients	patient/task	Personal accomplishment	Positive well-being	Correlations	UV	0.373	moderate	< 0,001	95	N/A	N/A		N/A	table 5
9	2015 Converso, D., Loera, B., Viotti, S., Martini, M.	Relevant	nurse	Psychological demands	patient/task	Emotional exhaustion	Affective symptoms	Standardized Path Coefficient (standard error)	MV	0,288 (0,126)	weak	0	95	N/A	N/A		N/A	table 7
9	2015 Converso, D., Loera, B., Viotti, S., Martini, M.	Relevant	nurse	Job autonomy	patient/task	Emotional exhaustion	Affective symptoms	Standardized Path Coefficient (standard error)	MV	-0,033 (0,140)	weak	0.737	95	N/A	N/A		N/A	table 7
9	2015 Converso, D., Loera, B., Viotti, S., Martini, M.	Relevant	nurse	Gratitude from patients	patient/task	Emotional exhaustion	Affective symptoms	Standardized Path Coefficient (standard error)	MV	-0,335 (0,147)	moderate	0	95	N/A	N/A		N/A	table 7
9	2015 Converso, D., Loera, B., Viotti, S., Martini, M.	Relevant	nurse	Support from patients	patient/task	Emotional exhaustion	Affective symptoms	Standardized Path Coefficient (standard error)	MV	-0,024 (0,146)	weak	0.811	95	N/A	N/A		N/A	table 7
9	2015 Converso, D., Loera, B., Viotti, S., Martini, M.	Relevant	nurse	Psychological demands*Gratitude from patients	Other	Emotional exhaustion	Affective symptoms	Standardized Path Coefficient (standard error)	MV	0,022 (0,125)	weak	0.791	95	N/A	N/A		N/A	table 7
9	2015 Converso, D., Loera, B., Viotti, S., Martini, M.	Relevant	nurse	Psychological demands*Support from patients	Other	Emotional exhaustion	Affective symptoms	Standardized Path Coefficient (standard error)	MV	0,131 (0,106)	weak	0.118	95	N/A	N/A		N/A	table 7
9	2015 Converso, D., Loera, B., Viotti, S., Martini, M.	Relevant	nurse	Job autonomy*Gratitude from patients	Other	Emotional exhaustion	Affective symptoms	Standardized Path Coefficient (standard error)	MV	0,140 (0,127)	weak	0.115	95	N/A	N/A		N/A	table 7
9	2015 Converso, D., Loera, B., Viotti, S., Martini, M.	Relevant	nurse	Job autonomy*Support from patients	Other	Emotional exhaustion	Affective symptoms	Standardized Path Coefficient (standard error)	MV	-0,296 (0,102)	weak	0	95	N/A	N/A		N/A	table 7
9	2015 Converso, D., Loera, B., Viotti, S., Martini, M.	Relevant	nurse	Psychological demands	patient/task	Depersonalization	Affective symptoms	Standardized Path Coefficient (standard error)	MV	0,062 (0,091)	weak	0.47	95	N/A	N/A		N/A	table 7
9	2015 Converso, D., Loera, B., Viotti, S., Martini, M.	Relevant	nurse	Job autonomy	patient/task	Depersonalization	Affective symptoms	Standardized Path Coefficient (standard error)	MV	-0,040 (0,096)	weak	0.667	95	N/A	N/A		N/A	table 7
9	2015 Converso, D., Loera, B., Viotti, S., Martini, M.	Relevant	nurse	Gratitude from patients	patient/task	Depersonalization	Affective symptoms	Standardized Path Coefficient (standard error)	MV	-0,063 (0,107)	weak	0.528	95	N/A	N/A		N/A	table 7
9	2015 Converso, D., Loera, B., Viotti, S., Martini, M.	Relevant	nurse	Support from patients	patient/task	Depersonalization	Affective symptoms	Standardized Path Coefficient (standard error)	MV	0,089 (0,099)	weak	0.346	95	N/A	N/A		N/A	table 7
9	2015 Converso, D., Loera, B., Viotti, S., Martini, M.	Relevant	nurse	Psychological demands*Gratitude from patients	Other	Depersonalization	Affective symptoms	Standardized Path Coefficient (standard error)	MV	-0,032 (0,085)	weak	0.682	95	N/A	N/A		N/A	table 7
9	2015 Converso, D., Loera, B., Viotti, S., Martini, M.	Relevant	nurse	Psychological demands*Support from patients	Other	Depersonalization	Affective symptoms	Standardized Path Coefficient (standard error)	MV	-0,121 (0,073)	weak	0.132	95	N/A	N/A		N/A	table 7
9	2015 Converso, D., Loera, B., Viotti, S., Martini, M.	Relevant	nurse	Job autonomy*Gratitude from patients	Other	Depersonalization	Affective symptoms	Standardized Path Coefficient (standard error)	MV	-0,048 (0,087)	weak	0.567	95	N/A	N/A		N/A	table 7
9	2015 Converso, D., Loera, B., Viotti, S., Martini, M.	Relevant	nurse	Job autonomy*Support from patients	Other	Depersonalization	Affective symptoms	Standardized Path Coefficient (standard error)	MV	-0,025 (0,074)	weak	0.779	95	N/A	N/A		N/A	table 7
9	2015 Converso, D., Loera, B., Viotti, S., Martini, M.	Relevant	nurse	Psychological demands	patient/task	Personal accomplishment	Positive well-being	Standardized Path Coefficient (standard error)	MV	-0,174 (0,104)	weak	0.059	95	N/A	N/A		N/A	table 7
9	2015 Converso, D., Loera, B., Viotti, S., Martini, M.	Relevant	nurse	Job autonomy	patient/task	Personal accomplishment	Positive well-being	Standardized Path Coefficient (standard error)	MV	0,257 (0,109)	weak	0.009	95	N/A	N/A		N/A	table 7
9	2015 Converso, D., Loera, B., Viotti, S., Martini, M.	Relevant	nurse	Gratitude from patients	patient/task	Personal accomplishment	Positive well-being	Standardized Path Coefficient (standard error)	MV	0,264 (0,122)	weak	0.014	95	N/A	N/A		N/A	table 7
9	2015 Converso, D., Loera, B., Viotti, S., Martini, M.	Relevant	nurse	Support from patients	patient/task	Personal accomplishment	Positive well-being	Standardized Path Coefficient (standard error)	MV	0,227 (0,114)	weak	0.024	95	N/A	N/A		N/A	table 7
9	2015 Converso, D., Loera, B., Viotti, S., Martini, M.	Relevant	nurse	Psychological demands*Gratitude from patients	Other	Personal accomplishment	Positive well-being	Standardized Path Coefficient (standard error)	MV	-0,201 (0,097)	weak	0.016	95	N/A	N/A		N/A	table 7
9	2015 Converso, D., Loera, B., Viotti, S., Martini, M.	Relevant	nurse	Psychological demands*Support from patients	Other	Personal accomplishment	Positive well-being	Standardized Path Coefficient (standard error)	MV	0,059 (0,085)	weak	0.496	95	N/A	N/A		N/A	table 7
9	2015 Converso, D., Loera, B., Viotti, S., Martini, M.	Relevant	nurse	Job autonomy*Gratitude from patients	Other	Personal accomplishment	Positive well-being	Standardized Path Coefficient (standard error)	MV	-0,055 (0,100)	weak	0.542	95	N/A	N/A		N/A	table 7
9	2015 Converso, D., Loera, B., Viotti, S., Martini, M.	Relevant	nurse	Job autonomy*Support from patients	Other	Personal accomplishment	Positive well-being	Standardized Path Coefficient (standard error)	MV	-0,045 (0,084)	weak	0.63	95	N/A	N/A		N/A	table 7
10	2017 Crilly J, Greenslade J, Lincoln C, et al.		nurse	Age	sociodemo	Nervousness	Affective symptoms	Correlations (Spearman Brown)	UV	0.3	moderate	n.s.	34	N/A	N/A		N/A	table 2
10	2017 Crilly J, Greenslade J, Lincoln C, et al.		nurse	Years of nursing experience	work	Nervousness	Affective symptoms	Correlations (Spearman Brown)	UV	0.3	moderate	n.s.	34	N/A	N/A		N/A	table 2
10	2017 Crilly J, Greenslade J, Lincoln C, et al.		nurse	Years of ED experience	work	Nervousness	Affective symptoms	Correlations (Spearman Brown)	UV	0.22	weak	n.s.	34	N/A	N/A		N/A	table 2
10	2017 Crilly J, Greenslade J, Lincoln C, et al.		nurse	Self-realisation	patient/task	Nervousness	Affective symptoms	Correlations (Spearman Brown)	UV	0.6	strong	< ,001	34	N/A	N/A		N/A	table 2
10	2017 Crilly J, Greenslade J, Lincoln C, et al.		nurse	Workload	patient/task	Nervousness	Affective symptoms	Correlations (Spearman Brown)	UV	0.69	strong	< ,001	34	N/A	N/A		N/A	table 2
10	2017 Crilly J, Greenslade J, Lincoln C, et al.		nurse	Conflict	social	Nervousness	Affective symptoms	Correlations (Spearman Brown)	UV	0.38	moderate	< ,05	34	N/A	N/A		N/A	table 2
11	2008 Cydulka, Rita K., Korte, Robert	Relevant	physician	Leadership role	work	High career satisfaction	Positive well-being	OR, 95% CI (Panel series regression analysis)	MV	2,1 (1,3-3,2)	moderate	not stated	771	N/A	N/A		N/A	table 3
11	2008 Cydulka, Rita K., Korte, Robert	Relevant	physician	Stress	other	High career satisfaction	Positive well-being	OR, 95% CI (Panel series regression analysis)	MV	0,6 (0,4-0,9)	weak	not stated	771	N/A	N/A		N/A	table 3
11	2008 Cydulka, Rita K., Korte, Robert	Relevant	physician	Burnout	other	High career satisfaction	Positive well-being	OR, 95% CI (Panel series regression analysis)	MV	0,3 (0,2-0,4)	weak	not stated	771	N/A	N/A		N/A	table 3
11	2008 Cydulka, Rita K., Korte, Robert	Relevant	physician	Level of energy needed for work	patient/task	High career satisfaction	Positive well-being	OR, 95% CI (Panel series regression analysis)	MV	0,6 (0,4-0,9)	weak	not stated	771	N/A	N/A		N/A	table 3
11	2008 Cydulka, Rita K., Korte, Robert	Relevant	physician	Enough time for personal life	organizational	High career satisfaction	Positive well-being	OR, 95% CI (Panel series regression analysis)	MV	0,5 (0,3-0,9)	weak	not stated	771	N/A	N/A		N/A	table 3
11	2008 Cydulka, Rita K., Korte, Robert	Relevant	physician	Hospital administration	organizational	High career satisfaction	Positive well-being	OR, 95% CI (Panel series regression analysis)	MV	0,5 (0,2-0,9)	weak	not stated	771	N/A	N/A		N/A	table 3
11	2008 Cydulka, Rita K., Korte, Robert	Relevant	physician	Length of shifts	organizational	High career satisfaction	Positive well-being	OR, 95% CI (Panel series regression analysis)	MV	0,3 (0,1-0,5)	weak	not stated	771	N/A	N/A		N/A	table 3
11	2008 Cydulka, Rita K., Korte, Robert	Relevant	physician	Subspecialty support	organizational	High career satisfaction	Positive well-being	OR, 95% CI (Panel series regression analysis)	MV	0,5 (0,3-0,9)	weak	not stated	771	N/A	N/A		N/A	table 3
11	2008 Cydulka, Rita K., Korte, Robert	Relevant	physician	Exciting work	patient/task	High career satisfaction	Positive well-being	OR, 95% CI (Panel series regression analysis)	MV	5,0 (1,8-13,6)	strong	not stated	771	N/A	N/A		N/A	table 3
11	2008 Cydulka, Rita K., Korte, Robert	Relevant	physician	Fair compensation	organizational	High career satisfaction	Positive well-being	OR, 95% CI (Panel series regression analysis)	MV	2,5 (1,1)	moderate	not stated	771	N/A	N/A		N/A	table 3
11	2008 Cydulka, Rita K., Korte, Robert	Relevant	physician	> $300,000/y from emergency medicine	work	High career satisfaction	Positive well-being	OR, 95% CI (Panel series regression analysis)	MV	4,3 (1,5-12,6)	strong	not stated	771	N/A	N/A		N/A	table 3
11	2008 Cydulka, Rita K., Korte, Robert	Relevant	physician	Job security	organizational	High career satisfaction	Positive well-being	OR, 95% CI (Panel series regression analysis)	MV	2,1 (1,1-4,2)	moderate	not stated	771	N/A	N/A		N/A	table 3
11	2008 Cydulka, Rita K., Korte, Robert	Relevant	physician	Personally reward	organizational	High career satisfaction	Positive well-being	OR, 95% CI (Panel series regression analysis)	MV	2,8 (1,2-6,7)	moderate	not stated	771	N/A	N/A		N/A	table 3
11	2008 Cydulka, Rita K., Korte, Robert	Relevant	physician	Clinical teaching	work	High career satisfaction	Positive well-being	OR, 95% CI (Panel series regression analysis)	MV	2,3 (1,2-4,5)	moderate	not stated	771	N/A	N/A		N/A	table 3
11	2008 Cydulka, Rita K., Korte, Robert	Relevant	physician	Consulting	work	High career satisfaction	Positive well-being	OR, 95% CI (Panel series regression analysis)	MV	2,3 (1,1-4,5)	moderate	not stated	771	N/A	N/A		N/A	table 3
11	2008 Cydulka, Rita K., Korte, Robert	Relevant	physician	Political activity	work	High career satisfaction	Positive well-being	OR, 95% CI (Panel series regression analysis)	MV	2,0 (1,0-4,0)	moderate	not stated	771	N/A	N/A		N/A	table 3
11	2008 Cydulka, Rita K., Korte, Robert	Relevant	physician	ED census >50,000	work	High career satisfaction	Positive well-being	OR, 95% CI (Panel series regression analysis)	MV	0,3 (0,1-0,7)	weak	not stated	771	N/A	N/A		N/A	table 3
11	2008 Cydulka, Rita K., Korte, Robert	Relevant	physician	Leadership role	work	Low career satisfaction	Positive well-being	OR, 95% CI (Panel series regression analysis)	MV	0,3 (0,2-0,6)	weak	not stated	771	N/A	N/A		N/A	table 4
11	2008 Cydulka, Rita K., Korte, Robert	Relevant	physician	Burnout	other	Low career satisfaction	Positive well-being	OR, 95% CI (Panel series regression analysis)	MV	7,5 (4,1-14,0)	strong	not stated	771	N/A	N/A		N/A	table 4
11	2008 Cydulka, Rita K., Korte, Robert	Relevant	physician	Level of energy needed for work	patient/task	Low career satisfaction	Positive well-being	OR, 95% CI (Panel series regression analysis)	MV	2,2 (1,2-4,2)	moderate	not stated	771	N/A	N/A		N/A	table 4
11	2008 Cydulka, Rita K., Korte, Robert	Relevant	physician	Enough time for personal life	organizational	Low career satisfaction	Positive well-being	OR, 95% CI (Panel series regression analysis)	MV	2,8 (1,2-6,3)	moderate	not stated	771	N/A	N/A		N/A	table 4
11	2008 Cydulka, Rita K., Korte, Robert	Relevant	physician	Control over working conditions	patient/task	Low career satisfaction	Positive well-being	OR, 95% CI (Panel series regression analysis)	MV	2,3 (1,0-5,2)	moderate	not stated	771	N/A	N/A		N/A	table 4
11	2008 Cydulka, Rita K., Korte, Robert	Relevant	physician	Exiting work	patient/task	Low career satisfaction	Positive well-being	OR, 95% CI (Panel series regression analysis)	MV	4,2 (1,5-12,0)	strong	not stated	771	N/A	N/A		N/A	table 4
11	2008 Cydulka, Rita K., Korte, Robert	Relevant	physician	Job security	organizational	Low career satisfaction	Positive well-being	OR, 95% CI (Panel series regression analysis)	MV	2,7 (1,2-6,3)	moderate	not stated	771	N/A	N/A		N/A	table 4
11	2008 Cydulka, Rita K., Korte, Robert	Relevant	physician	Personally reward	organizational	Low career satisfaction	Positive well-being	OR, 95% CI (Panel series regression analysis)	MV	4,7 (1,8-12,2)	strong	not stated	771	N/A	N/A		N/A	table 4
11	2008 Cydulka, Rita K., Korte, Robert	Relevant	physician	Clinical teaching	work	Low career satisfaction	Positive well-being	OR, 95% CI (Panel series regression analysis)	MV	0,2 (0,1-0,6)	weak	not stated	771	N/A	N/A		N/A	table 4
11	2008 Cydulka, Rita K., Korte, Robert	Relevant	physician	Leadership role	work	Burnout	Affective symptoms	OR, 95% CI (Panel series regression analysis)	MV	0,6 (0,4-0,9)	weak	not stated	771	N/A	N/A		N/A	table 5
11	2008 Cydulka, Rita K., Korte, Robert	Relevant	physician	Knowing enough	patient/task	Burnout	Affective symptoms	OR, 95% CI (Panel series regression analysis)	MV	2,0 (1,2-3,2)	moderate	not stated	771	N/A	N/A		N/A	table 5
11	2008 Cydulka, Rita K., Korte, Robert	Relevant	physician	Level of energy needed for work	patient/task	Burnout	Affective symptoms	OR, 95% CI (Panel series regression analysis)	MV	3,0 (2,0-4,7)	strong	not stated	771	N/A	N/A		N/A	table 5
11	2008 Cydulka, Rita K., Korte, Robert	Relevant	physician	Fatigue	other	Burnout	Affective symptoms	OR, 95% CI (Panel series regression analysis)	MV	6,0 (3,9-9,2)	strong	not stated	771	N/A	N/A		N/A	table 5
11	2008 Cydulka, Rita K., Korte, Robert	Relevant	physician	Enough time for personal life	organizational	Burnout	Affective symptoms	OR, 95% CI (Panel series regression analysis)	MV	1,9 (1,1-3,2)	weak	not stated	771	N/A	N/A		N/A	table 5
11	2008 Cydulka, Rita K., Korte, Robert	Relevant	physician	Level of patient acuity	patient/task	Burnout	Affective symptoms	OR, 95% CI (Panel series regression analysis)	MV	2,3 (1,2-4,2)	moderate	not stated	771	N/A	N/A		N/A	table 5
11	2008 Cydulka, Rita K., Korte, Robert	Relevant	physician	Length of shifts	organizational	Burnout	Affective symptoms	OR, 95% CI (Panel series regression analysis)	MV	3,7 (2,0-6,9)	strong	not stated	771	N/A	N/A		N/A	table 5
11	2008 Cydulka, Rita K., Korte, Robert	Relevant	physician	Number of night shifts	organizational	Burnout	Affective symptoms	OR, 95% CI (Panel series regression analysis)	MV	3,6 (2,0-6,2)	strong	not stated	771	N/A	N/A		N/A	table 5
11	2008 Cydulka, Rita K., Korte, Robert	Relevant	physician	Opportunity to attend conferences	organizational	Burnout	Affective symptoms	OR, 95% CI (Panel series regression analysis)	MV	3,0 (1,5-5,8)	strong	not stated	771	N/A	N/A		N/A	table 5
11	2008 Cydulka, Rita K., Korte, Robert	Relevant	physician	Colleagues	social	Burnout	Affective symptoms	OR, 95% CI (Panel series regression analysis)	MV	3,7 (1,8-8,0)	strong	not stated	771	N/A	N/A		N/A	table 5
11	2008 Cydulka, Rita K., Korte, Robert	Relevant	physician	Control over working conditions	patient/task	Burnout	Affective symptoms	OR, 95% CI (Panel series regression analysis)	MV	1,9 (1,1-3,4)	weak	not stated	771	N/A	N/A		N/A	table 5
11	2008 Cydulka, Rita K., Korte, Robert	Relevant	physician	Personally reward	organizational	Burnout	Affective symptoms	OR, 95% CI (Panel series regression analysis)	MV	2,8 (1,2-6,4)	moderate	not stated	771	N/A	N/A		N/A	table 5
11	2008 Cydulka, Rita K., Korte, Robert	Relevant	physician	ED census 20,000–60,000	work	Burnout	Affective symptoms	OR, 95% CI (Panel series regression analysis)	MV	2,2 (1,2-4,5)	moderate	not stated	771	N/A	N/A		N/A	table 5
12	2006 Escribà-Agüir, V., Martín-Baena, D., Pérez-Hoyos, S.	Relevant	mixed	Professional category	work	Emotional exhaustion	Affective symptoms	OR, 95% CI (multivariate logistic regression)	MV	1,75 (0,98-3,11)	weak	not stated	639	N/A	N/A		N/A	table 2; adjusted for department professional antiquity, Type of contract, number of monthly working hours, sex, age, children’s age, marital relationships, weekly domestic chores hours
12	2006 Escribà-Agüir, V., Martín-Baena, D., Pérez-Hoyos, S.	Relevant	mixed	Psychological-emotional demands	patient/task	Emotional exhaustion	Affective symptoms	OR, 95% CI (multivariate logistic regression)	MV	4,66 (2,75-7,90)	strong	not stated	639	N/A	N/A		N/A	table 2; adjusted for department professional antiquity, Type of contract, number of monthly working hours, sex, age, children’s age, marital relationships, weekly domestic chores hours
12	2006 Escribà-Agüir, V., Martín-Baena, D., Pérez-Hoyos, S.	Relevant	mixed	Job control	patient/task	Emotional exhaustion	Affective symptoms	OR, 95% CI (multivariate logistic regression)	MV	1,65 (1,04-2,63)	weak	not stated	639	N/A	N/A		N/A	table 2; adjusted for department professional antiquity, Type of contract, number of monthly working hours, sex, age, children’s age, marital relationships, weekly domestic chores hours
12	2006 Escribà-Agüir, V., Martín-Baena, D., Pérez-Hoyos, S.	Relevant	mixed	Social support supervisor	social	Emotional exhaustion	Affective symptoms	OR, 95% CI (multivariate logistic regression)	MV	1,64 (1,04-2,59)	weak	not stated	639	N/A	N/A		N/A	table 2; adjusted for department professional antiquity, Type of contract, number of monthly working hours, sex, age, children’s age, marital relationships, weekly domestic chores hours
12	2006 Escribà-Agüir, V., Martín-Baena, D., Pérez-Hoyos, S.	Relevant	mixed	Social support colleagues	social	Emotional exhaustion	Affective symptoms	OR, 95% CI (multivariate logistic regression)	MV	1,54 (0,91-2,61)	weak	not stated	639	N/A	N/A		N/A	table 2; adjusted for department professional antiquity, Type of contract, number of monthly working hours, sex, age, children’s age, marital relationships, weekly domestic chores hours
12	2006 Escribà-Agüir, V., Martín-Baena, D., Pérez-Hoyos, S.	Relevant	mixed	Dynamic physical workload	patient/task	Emotional exhaustion	Affective symptoms	OR, 95% CI (multivariate logistic regression)	MV	1,13 (0,70-1,81)	weak	not stated	639	N/A	N/A		N/A	table 2; adjusted for department professional antiquity, Type of contract, number of monthly working hours, sex, age, children’s age, marital relationships, weekly domestic chores hours
12	2006 Escribà-Agüir, V., Martín-Baena, D., Pérez-Hoyos, S.	Relevant	mixed	Static physical workload	patient/task	Emotional exhaustion	Affective symptoms	OR, 95% CI (multivariate logistic regression)	MV	1,33 (0,79-2,27)	weak	not stated	639	N/A	N/A		N/A	table 2; adjusted for department professional antiquity, Type of contract, number of monthly working hours, sex, age, children’s age, marital relationships, weekly domestic chores hours
12	2006 Escribà-Agüir, V., Martín-Baena, D., Pérez-Hoyos, S.	Relevant	mixed	Professional category	work	Personal accomplishment	Positive well-being	OR, 95% CI (multivariate logistic regression)	MV	1,95 (1,19-3,21)	weak	not stated	639	N/A	N/A		N/A	table 2; adjusted for department professional antiquity, Type of contract, number of monthly working hours, sex, age, children’s age, marital relationships, weekly domestic chores hours
12	2006 Escribà-Agüir, V., Martín-Baena, D., Pérez-Hoyos, S.	Relevant	mixed	Psychological-emotional demands	patient/task	Personal accomplishment	Positive well-being	OR, 95% CI (multivariate logistic regression)	MV	0,79 (0,50-1,25)	weak	not stated	639	N/A	N/A		N/A	table 2; adjusted for department professional antiquity, Type of contract, number of monthly working hours, sex, age, children’s age, marital relationships, weekly domestic chores hours
12	2006 Escribà-Agüir, V., Martín-Baena, D., Pérez-Hoyos, S.	Relevant	mixed	Job control	patient/task	Personal accomplishment	Positive well-being	OR, 95% CI (multivariate logistic regression)	MV	2,55 (1,66-3,94)	moderate	not stated	639	N/A	N/A		N/A	table 2; adjusted for department professional antiquity, Type of contract, number of monthly working hours, sex, age, children’s age, marital relationships, weekly domestic chores hours
12	2006 Escribà-Agüir, V., Martín-Baena, D., Pérez-Hoyos, S.	Relevant	mixed	Social support supervisor	social	Personal accomplishment	Positive well-being	OR, 95% CI (multivariate logistic regression)	MV	0,97 (0,64-1,46)	weak	not stated	639	N/A	N/A		N/A	table 2; adjusted for department professional antiquity, Type of contract, number of monthly working hours, sex, age, children’s age, marital relationships, weekly domestic chores hours
12	2006 Escribà-Agüir, V., Martín-Baena, D., Pérez-Hoyos, S.	Relevant	mixed	Social support colleagues	social	Personal accomplishment	Positive well-being	OR, 95% CI (multivariate logistic regression)	MV	1,15 (0,69-1,91)	weak	not stated	639	N/A	N/A		N/A	table 2; adjusted for department professional antiquity, Type of contract, number of monthly working hours, sex, age, children’s age, marital relationships, weekly domestic chores hours
12	2006 Escribà-Agüir, V., Martín-Baena, D., Pérez-Hoyos, S.	Relevant	mixed	Dynamic physical workload	patient/task	Personal accomplishment	Positive well-being	OR, 95% CI (multivariate logistic regression)	MV	1,03 (0,67-1,59)	weak	not stated	639	N/A	N/A		N/A	table 2; adjusted for department professional antiquity, Type of contract, number of monthly working hours, sex, age, children’s age, marital relationships, weekly domestic chores hours
12	2006 Escribà-Agüir, V., Martín-Baena, D., Pérez-Hoyos, S.	Relevant	mixed	Static physical workload	patient/task	Personal accomplishment	Positive well-being	OR, 95% CI (multivariate logistic regression)	MV	0,81 (0,51-1,28)	weak	not stated	639	N/A	N/A		N/A	table 2; adjusted for department professional antiquity, Type of contract, number of monthly working hours, sex, age, children’s age, marital relationships, weekly domestic chores hours
12	2006 Escribà-Agüir, V., Martín-Baena, D., Pérez-Hoyos, S.	Relevant	mixed	Professional category	work	Depersonalization	Affective symptoms	OR, 95% CI (multivariate logistic regression)	MV	1,01 (0,63-1,63)	weak	not stated	639	N/A	N/A		N/A	table 2; adjusted for department professional antiquity, Type of contract, number of monthly working hours, sex, age, children’s age, marital relationships, weekly domestic chores hours
12	2006 Escribà-Agüir, V., Martín-Baena, D., Pérez-Hoyos, S.	Relevant	mixed	Psychological-emotional demands	patient/task	Depersonalization	Affective symptoms	OR, 95% CI (multivariate logistic regression)	MV	1,48 (0,96-2,29)	weak	not stated	639	N/A	N/A		N/A	table 2; adjusted for department professional antiquity, Type of contract, number of monthly working hours, sex, age, children’s age, marital relationships, weekly domestic chores hours
12	2006 Escribà-Agüir, V., Martín-Baena, D., Pérez-Hoyos, S.	Relevant	mixed	Job control	patient/task	Depersonalization	Affective symptoms	OR, 95% CI (multivariate logistic regression)	MV	1,15 (0,77-1,73)	weak	not stated	639	N/A	N/A		N/A	table 2; adjusted for department professional antiquity, Type of contract, number of monthly working hours, sex, age, children’s age, marital relationships, weekly domestic chores hours
12	2006 Escribà-Agüir, V., Martín-Baena, D., Pérez-Hoyos, S.	Relevant	mixed	Social support supervisor	social	Depersonalization	Affective symptoms	OR, 95% CI (multivariate logistic regression)	MV	1,25 (0,84-1,85)	weak	not stated	639	N/A	N/A		N/A	table 2; adjusted for department professional antiquity, Type of contract, number of monthly working hours, sex, age, children’s age, marital relationships, weekly domestic chores hours
12	2006 Escribà-Agüir, V., Martín-Baena, D., Pérez-Hoyos, S.	Relevant	mixed	Social support colleagues	social	Depersonalization	Affective symptoms	OR, 95% CI (multivariate logistic regression)	MV	1,00 (0,63-1,62)	weak	not stated	639	N/A	N/A		N/A	table 2; adjusted for department professional antiquity, Type of contract, number of monthly working hours, sex, age, children’s age, marital relationships, weekly domestic chores hours
12	2006 Escribà-Agüir, V., Martín-Baena, D., Pérez-Hoyos, S.	Relevant	mixed	Dynamic physical workload	patient/task	Depersonalization	Affective symptoms	OR, 95% CI (multivariate logistic regression)	MV	0,83 (0,55-1,25)	weak	not stated	639	N/A	N/A		N/A	table 2; adjusted for department professional antiquity, Type of contract, number of monthly working hours, sex, age, children’s age, marital relationships, weekly domestic chores hours
12	2006 Escribà-Agüir, V., Martín-Baena, D., Pérez-Hoyos, S.	Relevant	mixed	Static physical workload	patient/task	Depersonalization	Affective symptoms	OR, 95% CI (multivariate logistic regression)	MV	1,15 (0,74-1,79)	weak	not stated	639	N/A	N/A		N/A	table 2; adjusted for department professional antiquity, Type of contract, number of monthly working hours, sex, age, children’s age, marital relationships, weekly domestic chores hours
13	2007 Escribà-Agüir, Vicenta, Pérez-Hoyos, Santiago	Relevant	physician	Psychological demands	patient/task	Vitality (doctors)	Positive well-being	OR, 95% CI (multivariate logistic regression)	MV	3,67 (1,87-7,21)	strong	< 0,001	359	N/A	N/A		N/A	table 2; adjusted for department, professional experience, type of contract, number of monthly working hours, sex, age, children’s age, marital relationships, hours per week devoted to domestic chores
13	2007 Escribà-Agüir, Vicenta, Pérez-Hoyos, Santiago	Relevant	physician	Job control	patient/task	Vitality (doctors)	Positive well-being	OR, 95% CI (multivariate logistic regression)	MV	1,77 (0,99-3,14)	weak	0.05	359	N/A	N/A		N/A	table 2; adjusted for department, professional experience, type of contract, number of monthly working hours, sex, age, children’s age, marital relationships, hours per week devoted to domestic chores
13	2007 Escribà-Agüir, Vicenta, Pérez-Hoyos, Santiago	Relevant	physician	Social support supervisor	social	Vitality (doctors)	Positive well-being	OR, 95% CI (multivariate logistic regression)	MV	1,48 (0,84-2,62)	weak	0.177	359	N/A	N/A		N/A	table 2; adjusted for department, professional experience, type of contract, number of monthly working hours, sex, age, children’s age, marital relationships, hours per week devoted to domestic chores
13	2007 Escribà-Agüir, Vicenta, Pérez-Hoyos, Santiago	Relevant	physician	Social support colleagues	social	Vitality (doctors)	Positive well-being	OR, 95% CI (multivariate logistic regression)	MV	3,19 (1,65-6,14)	strong	0.001	359	N/A	N/A		N/A	table 2; adjusted for department, professional experience, type of contract, number of monthly working hours, sex, age, children’s age, marital relationships, hours per week devoted to domestic chores
13	2007 Escribà-Agüir, Vicenta, Pérez-Hoyos, Santiago	Relevant	physician	Dynamic physical workload	patient/task	Vitality (doctors)	Positive well-being	OR, 95% CI (multivariate logistic regression)	MV	0,81 (0,43-1,51)	weak	0.502	359	N/A	N/A		N/A	table 2; adjusted for department, professional experience, type of contract, number of monthly working hours, sex, age, children’s age, marital relationships, hours per week devoted to domestic chores
13	2007 Escribà-Agüir, Vicenta, Pérez-Hoyos, Santiago	Relevant	physician	Static physical workload	patient/task	Vitality (doctors)	Positive well-being	OR, 95% CI (multivariate logistic regression)	MV	1,31 (0,72-2,38)	weak	0.373	359	N/A	N/A		N/A	table 2; adjusted for department, professional experience, type of contract, number of monthly working hours, sex, age, children’s age, marital relationships, hours per week devoted to domestic chores
13	2007 Escribà-Agüir, Vicenta, Pérez-Hoyos, Santiago	Relevant	nurse	Psychological demands	patient/task	Vitality (nurses)	Positive well-being	OR, 95% CI (multivariate logistic regression)	MV	1,95 (0,89-4,23)	weak	0.091	280	N/A	N/A		N/A	table 2; adjusted for department, professional experience, type of contract, number of monthly working hours, sex, age, children’s age, marital relationships, hours per week devoted to domestic chores
13	2007 Escribà-Agüir, Vicenta, Pérez-Hoyos, Santiago	Relevant	nurse	Job control	patient/task	Vitality (nurses)	Positive well-being	OR, 95% CI (multivariate logistic regression)	MV	0,98 (0,46-2,10)	weak	0.954	280	N/A	N/A		N/A	table 2; adjusted for department, professional experience, type of contract, number of monthly working hours, sex, age, children’s age, marital relationships, hours per week devoted to domestic chores
13	2007 Escribà-Agüir, Vicenta, Pérez-Hoyos, Santiago	Relevant	nurse	Social support supervisor	social	Vitality (nurses)	Positive well-being	OR, 95% CI (multivariate logistic regression)	MV	1,43 (0,69-2,95)	weak	0.338	280	N/A	N/A		N/A	table 2; adjusted for department, professional experience, type of contract, number of monthly working hours, sex, age, children’s age, marital relationships, hours per week devoted to domestic chores
13	2007 Escribà-Agüir, Vicenta, Pérez-Hoyos, Santiago	Relevant	nurse	Social support colleagues	social	Vitality (nurses)	Positive well-being	OR, 95% CI (multivariate logistic regression)	MV	1,65 (0,70-3,87)	weak	0.252	280	N/A	N/A		N/A	table 2; adjusted for department, professional experience, type of contract, number of monthly working hours, sex, age, children’s age, marital relationships, hours per week devoted to domestic chores
13	2007 Escribà-Agüir, Vicenta, Pérez-Hoyos, Santiago	Relevant	nurse	Dynamic physical workload	patient/task	Vitality (nurses)	Positive well-being	OR, 95% CI (multivariate logistic regression)	MV	0,63 (0,27-1,52)	weak	0.31	280	N/A	N/A		N/A	table 2; adjusted for department, professional experience, type of contract, number of monthly working hours, sex, age, children’s age, marital relationships, hours per week devoted to domestic chores
13	2007 Escribà-Agüir, Vicenta, Pérez-Hoyos, Santiago	Relevant	nurse	Static physical workload	patient/task	Vitality (nurses)	Positive well-being	OR, 95% CI (multivariate logistic regression)	MV	2,49 (1,18-5,22)	moderate	0.016	280	N/A	N/A		N/A	table 2; adjusted for department, professional experience, type of contract, number of monthly working hours, sex, age, children’s age, marital relationships, hours per week devoted to domestic chores
13	2007 Escribà-Agüir, Vicenta, Pérez-Hoyos, Santiago	Relevant	physician	Psychological demands	patient/task	Mental health (doctors)	Affective symptoms	OR, 95% CI (multivariate logistic regression)	MV	4,01 (1,94-8,31)	strong	< 0,001	359	N/A	N/A		N/A	table 2; adjusted for department, professional experience, type of contract, number of monthly working hours, sex, age, children’s age, marital relationships, hours per week devoted to domestic chores
13	2007 Escribà-Agüir, Vicenta, Pérez-Hoyos, Santiago	Relevant	physician	Job control	patient/task	Mental health (doctors)	Affective symptoms	OR, 95% CI (multivariate logistic regression)	MV	1,45 (0,79-2,66)	weak	0.229	359	N/A	N/A		N/A	table 2; adjusted for department, professional experience, type of contract, number of monthly working hours, sex, age, children’s age, marital relationships, hours per week devoted to domestic chores
13	2007 Escribà-Agüir, Vicenta, Pérez-Hoyos, Santiago	Relevant	physician	Social support supervisor	social	Mental health (doctors)	Affective symptoms	OR, 95% CI (multivariate logistic regression)	MV	1,88 (1,03-3,44)	weak	0.039	359	N/A	N/A		N/A	table 2; adjusted for department, professional experience, type of contract, number of monthly working hours, sex, age, children’s age, marital relationships, hours per week devoted to domestic chores
13	2007 Escribà-Agüir, Vicenta, Pérez-Hoyos, Santiago	Relevant	physician	Social support colleagues	social	Mental health (doctors)	Affective symptoms	OR, 95% CI (multivariate logistic regression)	MV	3,29 (1,68-6,47)	strong	0.001	359	N/A	N/A		N/A	table 2; adjusted for department, professional experience, type of contract, number of monthly working hours, sex, age, children’s age, marital relationships, hours per week devoted to domestic chores
13	2007 Escribà-Agüir, Vicenta, Pérez-Hoyos, Santiago	Relevant	physician	Dynamic physical workload	patient/task	Mental health (doctors)	Affective symptoms	OR, 95% CI (multivariate logistic regression)	MV	0,51 (0,26-1,02)	weak	0.055	359	N/A	N/A		N/A	table 2; adjusted for department, professional experience, type of contract, number of monthly working hours, sex, age, children’s age, marital relationships, hours per week devoted to domestic chores
13	2007 Escribà-Agüir, Vicenta, Pérez-Hoyos, Santiago	Relevant	physician	Static physical workload	patient/task	Mental health (doctors)	Affective symptoms	OR, 95% CI (multivariate logistic regression)	MV	1,10 (0,59-2,08)	weak	0.31	359	N/A	N/A		N/A	table 2; adjusted for department, professional experience, type of contract, number of monthly working hours, sex, age, children’s age, marital relationships, hours per week devoted to domestic chores
13	2007 Escribà-Agüir, Vicenta, Pérez-Hoyos, Santiago	Relevant	nurse	Psychological demands	patient/task	Mental health (nurses)	Affective symptoms	OR, 95% CI (multivariate logistic regression)	MV	2,34 (1,06-5,17)	moderate	0.036	280	N/A	N/A		N/A	table 2; adjusted for department, professional experience, type of contract, number of monthly working hours, sex, age, children’s age, marital relationships, hours per week devoted to domestic chores
13	2007 Escribà-Agüir, Vicenta, Pérez-Hoyos, Santiago	Relevant	nurse	Job control	patient/task	Mental health (nurses)	Affective symptoms	OR, 95% CI (multivariate logistic regression)	MV	0,95 (0,44-2,05)	weak	0.895	280	N/A	N/A		N/A	table 2; adjusted for department, professional experience, type of contract, number of monthly working hours, sex, age, children’s age, marital relationships, hours per week devoted to domestic chores
13	2007 Escribà-Agüir, Vicenta, Pérez-Hoyos, Santiago	Relevant	nurse	Social support supervisor	social	Mental health (nurses)	Affective symptoms	OR, 95% CI (multivariate logistic regression)	MV	1,39 (0,67-2,90)	weak	0.372	280	N/A	N/A		N/A	table 2; adjusted for department, professional experience, type of contract, number of monthly working hours, sex, age, children’s age, marital relationships, hours per week devoted to domestic chores
13	2007 Escribà-Agüir, Vicenta, Pérez-Hoyos, Santiago	Relevant	nurse	Social support colleagues	social	Mental health (nurses)	Affective symptoms	OR, 95% CI (multivariate logistic regression)	MV	2,01 (0,85-4,78)	moderate	0.114	280	N/A	N/A		N/A	table 2; adjusted for department, professional experience, type of contract, number of monthly working hours, sex, age, children’s age, marital relationships, hours per week devoted to domestic chores
13	2007 Escribà-Agüir, Vicenta, Pérez-Hoyos, Santiago	Relevant	nurse	Dynamic physical workload	patient/task	Mental health (nurses)	Affective symptoms	OR, 95% CI (multivariate logistic regression)	MV	1,16 (0,47-2,82)	weak	0.751	280	N/A	N/A		N/A	table 2; adjusted for department, professional experience, type of contract, number of monthly working hours, sex, age, children’s age, marital relationships, hours per week devoted to domestic chores
13	2007 Escribà-Agüir, Vicenta, Pérez-Hoyos, Santiago	Relevant	nurse	Static physical workload	patient/task	Mental health (nurses)	Affective symptoms	OR, 95% CI (multivariate logistic regression)	MV	0,88 (0,42-1,87)	weak	0.743	280	N/A	N/A		N/A	table 2; adjusted for department, professional experience, type of contract, number of monthly working hours, sex, age, children’s age, marital relationships, hours per week devoted to domestic chores
13	2007 Escribà-Agüir, Vicenta, Pérez-Hoyos, Santiago	Relevant	physician	Psychological demands	patient/task	Emotional exhaustion (doctors)	Affective symptoms	OR, 95% CI (multivariate logistic regression)	MV	5,66 (2,73-11,69)	strong	< 0,001	359	N/A	N/A		N/A	table 2; adjusted for department, professional experience, type of contract, number of monthly working hours, sex, age, children’s age, marital relationships, hours per week devoted to domestic chores
13	2007 Escribà-Agüir, Vicenta, Pérez-Hoyos, Santiago	Relevant	physician	Job control	patient/task	Emotional exhaustion (doctors)	Affective symptoms	OR, 95% CI (multivariate logistic regression)	MV	2,53 (1,37-4,68)	moderate	0.003	359	N/A	N/A		N/A	table 2; adjusted for department, professional experience, type of contract, number of monthly working hours, sex, age, children’s age, marital relationships, hours per week devoted to domestic chores
13	2007 Escribà-Agüir, Vicenta, Pérez-Hoyos, Santiago	Relevant	physician	Social support supervisor	social	Emotional exhaustion (doctors)	Affective symptoms	OR, 95% CI (multivariate logistic regression)	MV	1,21 (0,66-2,19)	weak	0.539	359	N/A	N/A		N/A	table 2; adjusted for department, professional experience, type of contract, number of monthly working hours, sex, age, children’s age, marital relationships, hours per week devoted to domestic chores
13	2007 Escribà-Agüir, Vicenta, Pérez-Hoyos, Santiago	Relevant	physician	Social support colleagues	social	Emotional exhaustion (doctors)	Affective symptoms	OR, 95% CI (multivariate logistic regression)	MV	2,17 (1,10-4,26)	moderate	0.025	359	N/A	N/A		N/A	table 2; adjusted for department, professional experience, type of contract, number of monthly working hours, sex, age, children’s age, marital relationships, hours per week devoted to domestic chores
13	2007 Escribà-Agüir, Vicenta, Pérez-Hoyos, Santiago	Relevant	physician	Dynamic physical workload	patient/task	Emotional exhaustion (doctors)	Affective symptoms	OR, 95% CI (multivariate logistic regression)	MV	1,40 (0,72-2,72)	weak	0.319	359	N/A	N/A		N/A	table 2; adjusted for department, professional experience, type of contract, number of monthly working hours, sex, age, children’s age, marital relationships, hours per week devoted to domestic chores
13	2007 Escribà-Agüir, Vicenta, Pérez-Hoyos, Santiago	Relevant	physician	Static physical workload	patient/task	Emotional exhaustion (doctors)	Affective symptoms	OR, 95% CI (multivariate logistic regression)	MV	1,01 (0,54-1,89)	weak	0.968	359	N/A	N/A		N/A	table 2; adjusted for department, professional experience, type of contract, number of monthly working hours, sex, age, children’s age, marital relationships, hours per week devoted to domestic chores
13	2007 Escribà-Agüir, Vicenta, Pérez-Hoyos, Santiago	Relevant	nurse	Psychological demands	patient/task	Emotional exhaustion (nurses)	Affective symptoms	OR, 95% CI (multivariate logistic regression)	MV	4,98 (2,04-12,17)	strong	< 0,001	280	N/A	N/A		N/A	table 2; adjusted for department, professional experience, type of contract, number of monthly working hours, sex, age, children’s age, marital relationships, hours per week devoted to domestic chores
13	2007 Escribà-Agüir, Vicenta, Pérez-Hoyos, Santiago	Relevant	nurse	Job control	patient/task	Emotional exhaustion (nurses)	Affective symptoms	OR, 95% CI (multivariate logistic regression)	MV	0,90 (0,38-2,16)	weak	0.818	280	N/A	N/A		N/A	table 2; adjusted for department, professional experience, type of contract, number of monthly working hours, sex, age, children’s age, marital relationships, hours per week devoted to domestic chores
13	2007 Escribà-Agüir, Vicenta, Pérez-Hoyos, Santiago	Relevant	nurse	Social support supervisor	social	Emotional exhaustion (nurses)	Affective symptoms	OR, 95% CI (multivariate logistic regression)	MV	2,89 (1,29-6,51)	moderate	0.01	280	N/A	N/A		N/A	table 2; adjusted for department, professional experience, type of contract, number of monthly working hours, sex, age, children’s age, marital relationships, hours per week devoted to domestic chores
13	2007 Escribà-Agüir, Vicenta, Pérez-Hoyos, Santiago	Relevant	nurse	Social support colleagues	social	Emotional exhaustion (nurses)	Affective symptoms	OR, 95% CI (multivariate logistic regression)	MV	0,93 (0,32-2,69)	weak	0.889	280	N/A	N/A		N/A	table 2; adjusted for department, professional experience, type of contract, number of monthly working hours, sex, age, children’s age, marital relationships, hours per week devoted to domestic chores
13	2007 Escribà-Agüir, Vicenta, Pérez-Hoyos, Santiago	Relevant	nurse	Dynamic physical workload	patient/task	Emotional exhaustion (nurses)	Affective symptoms	OR, 95% CI (multivariate logistic regression)	MV	1,71 (0,54-5,37)	weak	0.359	280	N/A	N/A		N/A	table 2; adjusted for department, professional experience, type of contract, number of monthly working hours, sex, age, children’s age, marital relationships, hours per week devoted to domestic chores
13	2007 Escribà-Agüir, Vicenta, Pérez-Hoyos, Santiago	Relevant	nurse	Static physical workload	patient/task	Emotional exhaustion (nurses)	Affective symptoms	OR, 95% CI (multivariate logistic regression)	MV	1,80 (0,76-4,26)	weak	0.178	280	N/A	N/A		N/A	table 2; adjusted for department, professional experience, type of contract, number of monthly working hours, sex, age, children’s age, marital relationships, hours per week devoted to domestic chores
14	2011 Estryn-Behar, M., Doppia, M. A., Guetarni, K. et al.	Sociodemo	physician	Sex	sociodemo	Intention to leave	Cognitive-behavioral	Chisq test	UV	not stated		n.s.	531	N/A	N/A		N/A	table 2 - see means
14	2011 Estryn-Behar, M., Doppia, M. A., Guetarni, K. et al.	Sociodemo	physician	Sex	sociodemo	Burnout	Affective symptoms	Chisq test	UV	not stated		< 0,001	533	N/A	N/A		N/A	table 2 - see means
14	2011 Estryn-Behar, M., Doppia, M. A., Guetarni, K. et al.	Sociodemo	physician	Age	sociodemo	Intention to leave	Cognitive-behavioral	Chisq test	UV	not stated		n.s.	532	N/A	N/A		N/A	table 2 - see means
14	2011 Estryn-Behar, M., Doppia, M. A., Guetarni, K. et al.	Sociodemo	physician	Age	sociodemo	Burnout	Affective symptoms	Chisq test	UV	not stated		n.s.	534	N/A	N/A		N/A	table 2 - see means
14	2011 Estryn-Behar, M., Doppia, M. A., Guetarni, K. et al.	Sociodemo	physician	Family situation	sociodemo	Intention to leave	Cognitive-behavioral	Chisq test	UV	not stated		n.s.	529	N/A	N/A		N/A	table 2 - see means
14	2011 Estryn-Behar, M., Doppia, M. A., Guetarni, K. et al.	Sociodemo	physician	Family situation	sociodemo	Burnout	Affective symptoms	Chisq test	UV	not stated		n.s.	532	N/A	N/A		N/A	table 2 - see means
14	2011 Estryn-Behar, M., Doppia, M. A., Guetarni, K. et al.	Sociodemo	physician	Place of work	work	Intention to leave	Cognitive-behavioral	Chisq test	UV	not stated		n.s.	514	N/A	N/A		N/A	table 2 - see means
14	2011 Estryn-Behar, M., Doppia, M. A., Guetarni, K. et al.	Sociodemo	physician	Place of work	work	Burnout	Affective symptoms	Chisq test	UV	not stated		n.s.	517	N/A	N/A		N/A	table 2 - see means
14	2011 Estryn-Behar, M., Doppia, M. A., Guetarni, K. et al.	Sociodemo	physician	Place of birth	sociodemo	Intention to leave	Cognitive-behavioral	Chisq test	UV	not stated		n.s.	533	N/A	N/A		N/A	table 2 - see means
14	2011 Estryn-Behar, M., Doppia, M. A., Guetarni, K. et al.	Sociodemo	physician	Place of birth	sociodemo	Burnout	Affective symptoms	Chisq test	UV	not stated		n.s.	535	N/A	N/A		N/A	table 2 - see means
14	2011 Estryn-Behar, M., Doppia, M. A., Guetarni, K. et al.	Sociodemo	physician	Proposals of another work post	work	Intention to leave	Cognitive-behavioral	Chisq test	UV	not stated		< 0,001	532	N/A	N/A		N/A	table 2 - see means
14	2011 Estryn-Behar, M., Doppia, M. A., Guetarni, K. et al.	Sociodemo	physician	Proposals of another work post	work	Burnout	Affective symptoms	Chisq test	UV	not stated		< 0,05	534	N/A	N/A		N/A	table 2 - see means
14	2011 Estryn-Behar, M., Doppia, M. A., Guetarni, K. et al.	Sociodemo	physician	University hospital	work	Intention to leave	Cognitive-behavioral	Chisq test	UV	not stated		n.s.	532	N/A	N/A		N/A	table 4 - see means
14	2011 Estryn-Behar, M., Doppia, M. A., Guetarni, K. et al.	Sociodemo	physician	University hospital	work	Burnout	Affective symptoms	Chisq test	UV	not stated		n.s.	535	N/A	N/A		N/A	table 4 - see means
14	2011 Estryn-Behar, M., Doppia, M. A., Guetarni, K. et al.	Sociodemo	physician	Hierarchical position	work	Intention to leave	Cognitive-behavioral	Chisq test	UV	not stated		n.s.	522	N/A	N/A		N/A	table 4 - see means
14	2011 Estryn-Behar, M., Doppia, M. A., Guetarni, K. et al.	Sociodemo	physician	Hierarchical position	work	Burnout	Affective symptoms	Chisq test	UV	not stated		n.s.	524	N/A	N/A		N/A	table 4 - see means
14	2011 Estryn-Behar, M., Doppia, M. A., Guetarni, K. et al.	Sociodemo	physician	Continuous education	work	Intention to leave	Cognitive-behavioral	Chisq test	UV	not stated		n.s.	533	N/A	N/A		N/A	table 4 - see means
14	2011 Estryn-Behar, M., Doppia, M. A., Guetarni, K. et al.	Sociodemo	physician	Continuous education	work	Burnout	Affective symptoms	Chisq test	UV	not stated		< 0,01	536	N/A	N/A		N/A	table 4 - see means
14	2011 Estryn-Behar, M., Doppia, M. A., Guetarni, K. et al.	Sociodemo	physician	Teaching activities	work	Intention to leave	Cognitive-behavioral	Chisq test	UV	not stated		n.s.	525	N/A	N/A		N/A	table 4 - see means
14	2011 Estryn-Behar, M., Doppia, M. A., Guetarni, K. et al.	Sociodemo	physician	Teaching activities	work	Burnout	Affective symptoms	Chisq test	UV	not stated		n.s.	526	N/A	N/A		N/A	table 4 - see means
14	2011 Estryn-Behar, M., Doppia, M. A., Guetarni, K. et al.	Sociodemo	physician	Activities outside care	work	Intention to leave	Cognitive-behavioral	Chisq test	UV	not stated		< 0,05	530	N/A	N/A		N/A	table 4 - see means
14	2011 Estryn-Behar, M., Doppia, M. A., Guetarni, K. et al.	Sociodemo	physician	Activities outside care	work	Burnout	Affective symptoms	Chisq test	UV	not stated		< 0,001	533	N/A	N/A		N/A	table 4 - see means
14	2011 Estryn-Behar, M., Doppia, M. A., Guetarni, K. et al.	Sociodemo	physician	Workweek duration	work	Intention to leave	Cognitive-behavioral	Chisq test	UV	not stated		n.s.	474	N/A	N/A		N/A	table 4 - see means
14	2011 Estryn-Behar, M., Doppia, M. A., Guetarni, K. et al.	Sociodemo	physician	Workweek duration	work	Burnout	Affective symptoms	Chisq test	UV	not stated		n.s.	475	N/A	N/A		N/A	table 4 - see means
14	2011 Estryn-Behar, M., Doppia, M. A., Guetarni, K. et al.	Sociodemo	physician	Night shifts	work	Intention to leave	Cognitive-behavioral	Chisq test	UV	not stated		n.s.	516	N/A	N/A		N/A	table 4 - see means
14	2011 Estryn-Behar, M., Doppia, M. A., Guetarni, K. et al.	Sociodemo	physician	Night shifts	work	Burnout	Affective symptoms	Chisq test	UV	not stated		n.s.	518	N/A	N/A		N/A	table 4 - see means
14	2011 Estryn-Behar, M., Doppia, M. A., Guetarni, K. et al.	Relevant	physician	Satisfaction with pay	other	Intention to leave	Cognitive-behavioral	Chisq test	UV	not stated		< 0,001	527	N/A	N/A		N/A	table 2 - see means
14	2011 Estryn-Behar, M., Doppia, M. A., Guetarni, K. et al.	Relevant	physician	Satisfaction with pay	other	Burnout	Affective symptoms	Chisq test	UV	not stated		< 0,001	528	N/A	N/A		N/A	table 2 - see means
14	2011 Estryn-Behar, M., Doppia, M. A., Guetarni, K. et al.	Relevant	physician	Work/family conflict	organizational	Intention to leave	Cognitive-behavioral	Chisq test	UV	not stated		< 0,001	530	N/A	N/A		N/A	table 4 - see means
14	2011 Estryn-Behar, M., Doppia, M. A., Guetarni, K. et al.	Relevant	physician	Work/family conflict	organizational	Burnout	Affective symptoms	Chisq test	UV	not stated		< 0,001	534	N/A	N/A		N/A	table 4 - see means
14	2011 Estryn-Behar, M., Doppia, M. A., Guetarni, K. et al.	Relevant	physician	Influence at work	patient/task	Intention to leave	Cognitive-behavioral	Chisq test	UV	not stated		< 0,001	321	N/A	N/A		N/A	table 5 - see means
14	2011 Estryn-Behar, M., Doppia, M. A., Guetarni, K. et al.	Relevant	physician	Influence at work	patient/task	Burnout	Affective symptoms	Chisq test	UV	not stated		< 0,001	534	N/A	N/A		N/A	table 5 - see means
14	2011 Estryn-Behar, M., Doppia, M. A., Guetarni, K. et al.	Relevant	physician	Quantitative demand	patient/task	Intention to leave	Cognitive-behavioral	Chisq test	UV	not stated		< 0,01	531	N/A	N/A		N/A	table 5 - see means
14	2011 Estryn-Behar, M., Doppia, M. A., Guetarni, K. et al.	Relevant	physician	Quantitative demand	patient/task	Burnout	Affective symptoms	Chisq test	UV	not stated		< 0,001	533	N/A	N/A		N/A	table 5 - see means
14	2011 Estryn-Behar, M., Doppia, M. A., Guetarni, K. et al.	Relevant	physician	Interpersonal relationship within teams	social	Intention to leave	Cognitive-behavioral	Chisq test	UV	not stated		< 0,01	530	N/A	N/A		N/A	table 5 - see means
14	2011 Estryn-Behar, M., Doppia, M. A., Guetarni, K. et al.	Relevant	physician	Interpersonal relationship within teams	social	Burnout	Affective symptoms	Chisq test	UV	not stated		< 0,001	532	N/A	N/A		N/A	table 5 - see means
14	2011 Estryn-Behar, M., Doppia, M. A., Guetarni, K. et al.	Relevant	physician	Quality of teamwork	other	Intention to leave	Cognitive-behavioral	Chisq test	UV	not stated		< 0,001	510	N/A	N/A		N/A	table 5 - see means
14	2011 Estryn-Behar, M., Doppia, M. A., Guetarni, K. et al.	Relevant	physician	Quality of teamwork	other	Burnout	Affective symptoms	Chisq test	UV	not stated		< 0,001	510	N/A	N/A		N/A	table 5 - see means
14	2011 Estryn-Behar, M., Doppia, M. A., Guetarni, K. et al.	Relevant	physician	Relationships with administration	social	Intention to leave	Cognitive-behavioral	Chisq test	UV	not stated		< 0,001	530	N/A	N/A		N/A	table 5 - see means
14	2011 Estryn-Behar, M., Doppia, M. A., Guetarni, K. et al.	Relevant	physician	Relationships with administration	social	Burnout	Affective symptoms	Chisq test	UV	not stated		< 0,001	532	N/A	N/A		N/A	table 5 - see means
14	2011 Estryn-Behar, M., Doppia, M. A., Guetarni, K. et al.	Relevant	physician	Harassment by superiors	social	Intention to leave	Cognitive-behavioral	Chisq test	UV	not stated		< 0,001	530	N/A	N/A		N/A	table 5 - see means
14	2011 Estryn-Behar, M., Doppia, M. A., Guetarni, K. et al.	Relevant	physician	Harassment by superiors	social	Burnout	Affective symptoms	Chisq test	UV	not stated		< 0,05	533	N/A	N/A		N/A	table 5 - see means
14	2011 Estryn-Behar, M., Doppia, M. A., Guetarni, K. et al.	Relevant	physician	Violence from patients/relatives	patient/task	Intention to leave	Cognitive-behavioral	Chisq test	UV	not stated		n.s.	533	N/A	N/A		N/A	table 5 - see means
14	2011 Estryn-Behar, M., Doppia, M. A., Guetarni, K. et al.	Relevant	physician	Violence from patients/relatives	patient/task	Burnout	Affective symptoms	Chisq test	UV	not stated		< 0,001	536	N/A	N/A		N/A	table 5 - see means
14	2011 Estryn-Behar, M., Doppia, M. A., Guetarni, K. et al.	Relevant	physician	Worried about making mistakes	other	Intention to leave	Cognitive-behavioral	Chisq test	UV	not stated		< 0,01	533	N/A	N/A		N/A	table 5 - see means
14	2011 Estryn-Behar, M., Doppia, M. A., Guetarni, K. et al.	Relevant	physician	Worried about making mistakes	other	Burnout	Affective symptoms	Chisq test	UV	not stated		< 0,01	535	N/A	N/A		N/A	table 5 - see means
14	2011 Estryn-Behar, M., Doppia, M. A., Guetarni, K. et al.	Relevant	physician	Satisfaction with handover shifts	other	Intention to leave	Cognitive-behavioral	Chisq test	UV	not stated		< 0,001	509	N/A	N/A		N/A	table 5 - see means
14	2011 Estryn-Behar, M., Doppia, M. A., Guetarni, K. et al.	Relevant	physician	Satisfaction with handover shifts	other	Burnout	Affective symptoms	Chisq test	UV	not stated		< 0,01	512	N/A	N/A		N/A	table 5 - see means
14	2011 Estryn-Behar, M., Doppia, M. A., Guetarni, K. et al.	Relevant	physician	Satisfaction with work space	other	Intention to leave	Cognitive-behavioral	Chisq test	UV	not stated		n.s.	531	N/A	N/A		N/A	table 5 - see means
14	2011 Estryn-Behar, M., Doppia, M. A., Guetarni, K. et al.	Relevant	physician	Satisfaction with work space	other	Burnout	Affective symptoms	Chisq test	UV	not stated		n.s.	534	N/A	N/A		N/A	table 5 - see means
14	2011 Estryn-Behar, M., Doppia, M. A., Guetarni, K. et al.	Relevant	physician	Sex	sociodemo	Burnout	Affective symptoms	Adj. OR, 95% CI	MV	3,44 (2,20-5,37)	strong	< 0,001	500	N/A	N/A		N/A	table 6
14	2011 Estryn-Behar, M., Doppia, M. A., Guetarni, K. et al.	Relevant	physician	Continuous education	work	Burnout	Affective symptoms	Adj. OR, 95% CI	MV	3,14 (1,23-8,00)	strong	< 0,01	500	N/A	N/A		N/A	table 6
14	2011 Estryn-Behar, M., Doppia, M. A., Guetarni, K. et al.	Relevant	physician	Sport	sociodemo	Burnout	Affective symptoms	Adj. OR, 95% CI	MV	1,49 (0,97-2,29)	weak	0.07	500	N/A	N/A		N/A	table 6
14	2011 Estryn-Behar, M., Doppia, M. A., Guetarni, K. et al.	Relevant	physician	Meal break working days	work	Burnout	Affective symptoms	Adj. OR, 95% CI	MV	1,95 (1,26-3,01)	weak	< 0,01	500	N/A	N/A		N/A	table 6
14	2011 Estryn-Behar, M., Doppia, M. A., Guetarni, K. et al.	Relevant	physician	Work/family conflict (low vs. Medium)	organizational	Burnout	Affective symptoms	Adj. OR, 95% CI	MV	2,36 (1,11-5,05)	moderate	< 0,01	500	N/A	N/A		N/A	table 6
14	2011 Estryn-Behar, M., Doppia, M. A., Guetarni, K. et al.	Relevant	physician	Work/family conflict (low vs. high)	organizational	Burnout	Affective symptoms	Adj. OR, 95% CI	MV	6,14 (2,89-13,04)	strong	< 0,001	500	N/A	N/A		N/A	table 6
14	2011 Estryn-Behar, M., Doppia, M. A., Guetarni, K. et al.	Relevant	physician	Quality of teamwork (high vs. Medium)	other	Burnout	Affective symptoms	Adj. OR, 95% CI	MV	2,26 (1,29-3,97)	moderate	< 0,01	500	N/A	N/A		N/A	table 6
14	2011 Estryn-Behar, M., Doppia, M. A., Guetarni, K. et al.	Relevant	physician	Quality of teamwork (high vs. low)	other	Burnout	Affective symptoms	Adj. OR, 95% CI	MV	5,44 (2,81-10,53)	strong	< 0,001	500	N/A	N/A		N/A	table 6
14	2011 Estryn-Behar, M., Doppia, M. A., Guetarni, K. et al.	Relevant	physician	Worried about making mistakes	other	Burnout	Affective symptoms	Adj. OR, 95% CI	MV	1,70 (1,07-2,71)	weak	< 0,01	500	N/A	N/A		N/A	table 6
14	2011 Estryn-Behar, M., Doppia, M. A., Guetarni, K. et al.	Relevant	physician	Work/family conflict (low vs. Medium)	organizational	Burnout - women	Affective symptoms	Adj. OR, 95% CI	MV	1,64 (0,56-4,81)	weak	n.s.	199	N/A	N/A		N/A	table 6
14	2011 Estryn-Behar, M., Doppia, M. A., Guetarni, K. et al.	Relevant	physician	Work/family conflict (low vs. high)	organizational	Burnout - women	Affective symptoms	Adj. OR, 95% CI	MV	5,87 (1,96-17,59)	strong	< 0,01	199	N/A	N/A		N/A	table 6
14	2011 Estryn-Behar, M., Doppia, M. A., Guetarni, K. et al.	Relevant	physician	Satisfaction with psychological support	other	Burnout - women	Affective symptoms	Adj. OR, 95% CI	MV	2,33 (1,12-4,83)	moderate	< 0,01	199	N/A	N/A		N/A	table 6
14	2011 Estryn-Behar, M., Doppia, M. A., Guetarni, K. et al.	Relevant	physician	Satisfaction with quality of care	other	Burnout - women	Affective symptoms	Adj. OR, 95% CI	MV	1,81 (0,94-3,48)	weak	0.07	199	N/A	N/A		N/A	table 6
14	2011 Estryn-Behar, M., Doppia, M. A., Guetarni, K. et al.	Relevant	physician	Continuous education	work	Burnout - men	Affective symptoms	Adj. OR, 95% CI	MV	6,23 (1,45-26,76)	strong	< 0,05	309	N/A	N/A		N/A	table 6
14	2011 Estryn-Behar, M., Doppia, M. A., Guetarni, K. et al.	Relevant	physician	Age	sociodemo	Burnout - men	Affective symptoms	Adj. OR, 95% CI	MV	1,95 (1,03-3,70)	weak	< 0,05	309	N/A	N/A		N/A	table 6
14	2011 Estryn-Behar, M., Doppia, M. A., Guetarni, K. et al.	Relevant	physician	Sport	sociodemo	Burnout - men	Affective symptoms	Adj. OR, 95% CI	MV	2,20 (1,21-3,98)	moderate	< 0,01	309	N/A	N/A		N/A	table 6
14	2011 Estryn-Behar, M., Doppia, M. A., Guetarni, K. et al.	Relevant	physician	Meal break working days	work	Burnout - men	Affective symptoms	Adj. OR, 95% CI	MV	2,38 (1,29-4,39)	moderate	< 0,01	309	N/A	N/A		N/A	table 6
14	2011 Estryn-Behar, M., Doppia, M. A., Guetarni, K. et al.	Relevant	physician	Work/family conflict (low vs. Medium)	organizational	Burnout - men	Affective symptoms	Adj. OR, 95% CI	MV	4,34 (1,28-14,70)	strong	< 0,05	309	N/A	N/A		N/A	table 6
14	2011 Estryn-Behar, M., Doppia, M. A., Guetarni, K. et al.	Relevant	physician	Work/family conflict (low vs. high)	organizational	Burnout - men	Affective symptoms	Adj. OR, 95% CI	MV	7,99 (2,43-26,26)	strong	< 0,001	309	N/A	N/A		N/A	table 6
14	2011 Estryn-Behar, M., Doppia, M. A., Guetarni, K. et al.	Relevant	physician	Quality of teamwork (high vs. Medium)	other	Burnout - men	Affective symptoms	Adj. OR, 95% CI	MV	5,20 (1,86-14,59)	strong	< 0,01	309	N/A	N/A		N/A	table 6
14	2011 Estryn-Behar, M., Doppia, M. A., Guetarni, K. et al.	Relevant	physician	Quality of teamwork (high vs. low)	other	Burnout - men	Affective symptoms	Adj. OR, 95% CI	MV	14,31 (4,71-43,43)	strong	< 0,001	309	N/A	N/A		N/A	table 6
14	2011 Estryn-Behar, M., Doppia, M. A., Guetarni, K. et al.	Relevant	physician	Support from colleagues	social	Burnout - men	Affective symptoms	Adj. OR, 95% CI	MV	1,75 (0,96-3,18)	weak	0.07	309	N/A	N/A		N/A	table 6
14	2011 Estryn-Behar, M., Doppia, M. A., Guetarni, K. et al.	Relevant	physician	Proposals of another work post (no vs. Yes, health sector)	work	Intention to leave	Cognitive-behavioral	Adj. OR, 95% CI	MV	1,54 (0,90-2,61)	weak	n.s.	504	N/A	N/A		N/A	table 7
14	2011 Estryn-Behar, M., Doppia, M. A., Guetarni, K. et al.	Relevant	physician	Proposals of another work post (no vs. Yes, outside health sector)	work	Intention to leave	Cognitive-behavioral	Adj. OR, 95% CI	MV	3,14 (1,50-6,56)	strong	< 0,01	504	N/A	N/A		N/A	table 7
14	2011 Estryn-Behar, M., Doppia, M. A., Guetarni, K. et al.	Relevant	physician	General burnout	other	Intention to leave	Cognitive-behavioral	Adj. OR, 95% CI	MV	3,87 (2,15-6,96)	strong	< 0,001	504	N/A	N/A		N/A	table 7
14	2011 Estryn-Behar, M., Doppia, M. A., Guetarni, K. et al.	Relevant	physician	Patient-related burnout	other	Intention to leave	Cognitive-behavioral	Adj. OR, 95% CI	MV	2,06 (1,25-3,38)	moderate	< 0,01	504	N/A	N/A		N/A	table 7
14	2011 Estryn-Behar, M., Doppia, M. A., Guetarni, K. et al.	Relevant	physician	Quality of teamwork (high vs. Medium)	other	Intention to leave	Cognitive-behavioral	Adj. OR, 95% CI	MV	2,60 (0,96-7,02)	moderate	0.06	504	N/A	N/A		N/A	table 7
14	2011 Estryn-Behar, M., Doppia, M. A., Guetarni, K. et al.	Relevant	physician	Quality of teamwork (high vs. low)	other	Intention to leave	Cognitive-behavioral	Adj. OR, 95% CI	MV	4,35 (1,55-12,21)	strong	< 0,01	504	N/A	N/A		N/A	table 7
14	2011 Estryn-Behar, M., Doppia, M. A., Guetarni, K. et al.	Relevant	physician	Harassment by superiors	social	Intention to leave	Cognitive-behavioral	Adj. OR, 95% CI	MV	2,89 (1,61-5,18)	moderate	< 0,001	504	N/A	N/A		N/A	table 7
14	2011 Estryn-Behar, M., Doppia, M. A., Guetarni, K. et al.	Relevant	physician	Age (<35 vs. 35-44)	sociodemo	Intention to leave (women)	Cognitive-behavioral	Adj. OR, 95% CI	MV	1,97 (0,67-5,81)	weak	n.s.	179	N/A	N/A		N/A	table 7
14	2011 Estryn-Behar, M., Doppia, M. A., Guetarni, K. et al.	Relevant	physician	Age (<35 vs. 45-54)	sociodemo	Intention to leave (women)	Cognitive-behavioral	Adj. OR, 95% CI	MV	1,24 (0,29-5,32)	weak	n.s.	179	N/A	N/A		N/A	table 7
14	2011 Estryn-Behar, M., Doppia, M. A., Guetarni, K. et al.	Relevant	physician	Age (<35 vs. >55)	sociodemo	Intention to leave (women)	Cognitive-behavioral	Adj. OR, 95% CI	MV	12,72 (1,43-113,17)	strong	< 0,05	179	N/A	N/A		N/A	table 7
14	2011 Estryn-Behar, M., Doppia, M. A., Guetarni, K. et al.	Relevant	physician	Proposals of another work post (no vs. Yes, health sector)	work	Intention to leave (women)	Cognitive-behavioral	Adj. OR, 95% CI	MV	1,53 (0,57-4,12)	weak	n.s.	179	N/A	N/A		N/A	table 7
14	2011 Estryn-Behar, M., Doppia, M. A., Guetarni, K. et al.	Relevant	physician	Proposals of another work post (no vs. Yes, outside health sector)	work	Intention to leave (women)	Cognitive-behavioral	Adj. OR, 95% CI	MV	6,54 (1,48-28,83)	strong	< 0,05	179	N/A	N/A		N/A	table 7
14	2011 Estryn-Behar, M., Doppia, M. A., Guetarni, K. et al.	Relevant	physician	General burnout	other	Intention to leave (women)	Cognitive-behavioral	Adj. OR, 95% CI	MV	6,30 (1,59-24,94)	strong	< 0,01	179	N/A	N/A		N/A	table 7
14	2011 Estryn-Behar, M., Doppia, M. A., Guetarni, K. et al.	Relevant	physician	Patient-related burnout	other	Intention to leave (women)	Cognitive-behavioral	Adj. OR, 95% CI	MV	2,74 (1,09-6,88)	moderate	< 0,05	179	N/A	N/A		N/A	table 7
14	2011 Estryn-Behar, M., Doppia, M. A., Guetarni, K. et al.	Relevant	physician	Workweek duration	work	Intention to leave (women)	Cognitive-behavioral	Adj. OR, 95% CI	MV	2,69 (1,04-6,95)	moderate	< 0,05	179	N/A	N/A		N/A	table 7
14	2011 Estryn-Behar, M., Doppia, M. A., Guetarni, K. et al.	Relevant	physician	Harassment by superiors	social	Intention to leave (women)	Cognitive-behavioral	Adj. OR, 95% CI	MV	4,04 (1,47-11,15)	strong	< 0,01	179	N/A	N/A		N/A	table 7
14	2011 Estryn-Behar, M., Doppia, M. A., Guetarni, K. et al.	Relevant	physician	Influence at work	patient/task	Intention to leave (women)	Cognitive-behavioral	Adj. OR, 95% CI	MV	3,44 (1,29-9,18)	strong	< 0,05	179	N/A	N/A		N/A	table 7
14	2011 Estryn-Behar, M., Doppia, M. A., Guetarni, K. et al.	Relevant	physician	Proposals of another work post (no vs. Yes, health sector)	work	Intention to leave (men)	Cognitive-behavioral	Adj. OR, 95% CI	MV	1,34 (0,66-2,75)	weak	n.s.	312	N/A	N/A		N/A	table 7
14	2011 Estryn-Behar, M., Doppia, M. A., Guetarni, K. et al.	Relevant	physician	Proposals of another work post (no vs. Yes, outside health sector)	work	Intention to leave (men)	Cognitive-behavioral	Adj. OR, 95% CI	MV	2,76 (1,04-7,34)	moderate	< 0,05	312	N/A	N/A		N/A	table 7
14	2011 Estryn-Behar, M., Doppia, M. A., Guetarni, K. et al.	Relevant	physician	General burnout	other	Intention to leave (men)	Cognitive-behavioral	Adj. OR, 95% CI	MV	3,18 (1,57-6,48)	strong	< 0,01	312	N/A	N/A		N/A	table 7
14	2011 Estryn-Behar, M., Doppia, M. A., Guetarni, K. et al.	Relevant	physician	Patient-related burnout	other	Intention to leave (men)	Cognitive-behavioral	Adj. OR, 95% CI	MV	1,84 (0,97-3,48)	weak	0.06	312	N/A	N/A		N/A	table 7
14	2011 Estryn-Behar, M., Doppia, M. A., Guetarni, K. et al.	Relevant	physician	Quality of teamwork (high vs. Medium)	other	Intention to leave (men)	Cognitive-behavioral	Adj. OR, 95% CI	MV	2,34 (0,64-8,55)	moderate	n.s.	312	N/A	N/A		N/A	table 7
14	2011 Estryn-Behar, M., Doppia, M. A., Guetarni, K. et al.	Relevant	physician	Quality of teamwork (high vs. low)	other	Intention to leave (men)	Cognitive-behavioral	Adj. OR, 95% CI	MV	6,55 (1,73-24,76)	strong	< 0,01	312	N/A	N/A		N/A	table 7
14	2011 Estryn-Behar, M., Doppia, M. A., Guetarni, K. et al.	Relevant	physician	Worried about making mistakes	other	Intention to leave (men)	Cognitive-behavioral	Adj. OR, 95% CI	MV	2,38 (1,08-5,27)	moderate	< 0,05	312	N/A	N/A		N/A	table 7
14	2011 Estryn-Behar, M., Doppia, M. A., Guetarni, K. et al.	Additional	physician	Intention to leave	other	Burnout	Affective symptoms	Chisq test	UV	not stated		< 0,001	531	N/A	N/A		N/A	table 2 - see means
14	2011 Estryn-Behar, M., Doppia, M. A., Guetarni, K. et al.	Additional	physician	Perceived health	other	Intention to leave	Cognitive-behavioral	Chisq test	UV	not stated		< 0,001	507	N/A	N/A		N/A	table 3 - see means
14	2011 Estryn-Behar, M., Doppia, M. A., Guetarni, K. et al.	Additional	physician	Perceived health	other	Burnout	Affective symptoms	Chisq test	UV	not stated		< 0,001	510	N/A	N/A		N/A	table 3 - see means
14	2011 Estryn-Behar, M., Doppia, M. A., Guetarni, K. et al.	Additional	physician	General burnout	other	Intention to leave	Cognitive-behavioral	Chisq test	UV	not stated		< 0,001	531	N/A	N/A		N/A	table 3 - see means
14	2011 Estryn-Behar, M., Doppia, M. A., Guetarni, K. et al.	Additional	physician	Patient-related burnout	other	Intention to leave	Cognitive-behavioral	Chisq test	UV	not stated		< 0,001	531	N/A	N/A		N/A	table 3 - see means
14	2011 Estryn-Behar, M., Doppia, M. A., Guetarni, K. et al.	Additional	physician	Patient-related burnout	other	Burnout	Affective symptoms	Chisq test	UV	not stated		< 0,001	536	N/A	N/A		N/A	table 3 - see means
14	2011 Estryn-Behar, M., Doppia, M. A., Guetarni, K. et al.	Additional	physician	Mental health disorders	other	Intention to leave	Cognitive-behavioral	Chisq test	UV	not stated		< 0,001	524	N/A	N/A		N/A	table 3 - see means
14	2011 Estryn-Behar, M., Doppia, M. A., Guetarni, K. et al.	Additional	physician	Mental health disorders	other	Burnout	Affective symptoms	Chisq test	UV	not stated		< 0,001	529	N/A	N/A		N/A	table 3 - see means
14	2011 Estryn-Behar, M., Doppia, M. A., Guetarni, K. et al.	Additional	physician	Musculoskeletal disorders	other	Intention to leave	Cognitive-behavioral	Chisq test	UV	not stated		n.s.	528	N/A	N/A		N/A	table 3 - see means
14	2011 Estryn-Behar, M., Doppia, M. A., Guetarni, K. et al.	Additional	physician	Musculoskeletal disorders	other	Burnout	Affective symptoms	Chisq test	UV	not stated		< 0,001	531	N/A	N/A		N/A	table 3 - see means
14	2011 Estryn-Behar, M., Doppia, M. A., Guetarni, K. et al.	Additional	physician	Sport	sociodemo	Intention to leave	Cognitive-behavioral	Chisq test	UV	not stated		n.s.	532	N/A	N/A		N/A	table 3 - see means
14	2011 Estryn-Behar, M., Doppia, M. A., Guetarni, K. et al.	Additional	physician	Sport	sociodemo	Burnout	Affective symptoms	Chisq test	UV	not stated		< 0,001	535	N/A	N/A		N/A	table 3 - see means
15	2012 Garcia-Izquierdo, M., Rios-Risquez, M. I.	Sociodemo	nurse	Type of contract	work	Cynicism	Affective symptoms	F-test	UV	3.49		< 0,05	191	N/A	N/A		N/A	text
15	2012 Garcia-Izquierdo, M., Rios-Risquez, M. I.	Sociodemo	nurse	Night shift	work	Cynicism	Affective symptoms	F-test	UV	3.05		< 0,05	191	N/A	N/A		N/A	text
15	2012 Garcia-Izquierdo, M., Rios-Risquez, M. I.	Relevant	nurse	Conflicts	social	Emotional exhaustion	Affective symptoms	Pearson's r	UV	0.345	moderate	< 0,05	191	N/A	N/A		N/A	table 3
15	2012 Garcia-Izquierdo, M., Rios-Risquez, M. I.	Relevant	nurse	Lack of resources	organizational	Emotional exhaustion	Affective symptoms	Pearson's r	UV	0.173	weak	< 0,01	191	N/A	N/A		N/A	table 3
15	2012 Garcia-Izquierdo, M., Rios-Risquez, M. I.	Relevant	nurse	Excessive workload	patient/task	Emotional exhaustion	Affective symptoms	Pearson's r	UV	0.387	moderate	< 0,05	191	N/A	N/A		N/A	table 3
15	2012 Garcia-Izquierdo, M., Rios-Risquez, M. I.	Relevant	nurse	Lack of social support	social	Emotional exhaustion	Affective symptoms	Pearson's r	UV	0.333	moderate	< 0,05	191	N/A	N/A		N/A	table 3
15	2012 Garcia-Izquierdo, M., Rios-Risquez, M. I.	Relevant	nurse	Death and suffering	patient/task	Emotional exhaustion	Affective symptoms	Pearson's r	UV	0.163	weak	< 0,01	191	N/A	N/A		N/A	table 3
15	2012 Garcia-Izquierdo, M., Rios-Risquez, M. I.	Relevant	nurse	Total stressors	general	Emotional exhaustion	Affective symptoms	Pearson's r	UV	0.387	moderate	< 0,05	191	N/A	N/A		N/A	table 3
15	2012 Garcia-Izquierdo, M., Rios-Risquez, M. I.	Relevant	nurse	Conflicts	social	Cynicism	Affective symptoms	Pearson's r	UV	0.424	moderate	< 0,05	191	N/A	N/A		N/A	table 3
15	2012 Garcia-Izquierdo, M., Rios-Risquez, M. I.	Relevant	nurse	Lack of resources	organizational	Cynicism	Affective symptoms	Pearson's r	UV	0.182	weak	< 0,01	191	N/A	N/A		N/A	table 3
15	2012 Garcia-Izquierdo, M., Rios-Risquez, M. I.	Relevant	nurse	Excessive workload	patient/task	Cynicism	Affective symptoms	Pearson's r	UV	0.336	moderate	< 0,05	191	N/A	N/A		N/A	table 3
15	2012 Garcia-Izquierdo, M., Rios-Risquez, M. I.	Relevant	nurse	Lack of social support	social	Cynicism	Affective symptoms	Pearson's r	UV	0.384	moderate	< 0,05	191	N/A	N/A		N/A	table 3
15	2012 Garcia-Izquierdo, M., Rios-Risquez, M. I.	Relevant	nurse	Death and suffering	patient/task	Cynicism	Affective symptoms	Pearson's r	UV	0.093	weak	n.s.	191	N/A	N/A		N/A	table 3
15	2012 Garcia-Izquierdo, M., Rios-Risquez, M. I.	Relevant	nurse	Total stressors	general	Cynicism	Affective symptoms	Pearson's r	UV	0.395	moderate	< 0,05	191	N/A	N/A		N/A	table 3
15	2012 Garcia-Izquierdo, M., Rios-Risquez, M. I.	Relevant	nurse	Conflicts	social	Professional efficacy	Positive well-being	Pearson's r	UV	-0.226	weak	< 0,05	191	N/A	N/A		N/A	table 3
15	2012 Garcia-Izquierdo, M., Rios-Risquez, M. I.	Relevant	nurse	Lack of resources	organizational	Professional efficacy	Positive well-being	Pearson's r	UV	-0.116	weak	n.s.	191	N/A	N/A		N/A	table 3
15	2012 Garcia-Izquierdo, M., Rios-Risquez, M. I.	Relevant	nurse	Excessive workload	patient/task	Professional efficacy	Positive well-being	Pearson's r	UV	-0.096	weak	n.s.	191	N/A	N/A		N/A	table 3
15	2012 Garcia-Izquierdo, M., Rios-Risquez, M. I.	Relevant	nurse	Lack of social support	social	Professional efficacy	Positive well-being	Pearson's r	UV	-0.206	weak	< 0,05	191	N/A	N/A		N/A	table 3
15	2012 Garcia-Izquierdo, M., Rios-Risquez, M. I.	Relevant	nurse	Death and suffering	patient/task	Professional efficacy	Positive well-being	Pearson's r	UV	0.047	weak	n.s.	191	N/A	N/A		N/A	table 3
15	2012 Garcia-Izquierdo, M., Rios-Risquez, M. I.	Relevant	nurse	Total stressors	general	Professional efficacy	Positive well-being	Pearson's r	UV	-0.175	weak	< 0,01	191	N/A	N/A		N/A	table 3
15	2012 Garcia-Izquierdo, M., Rios-Risquez, M. I.	Relevant	nurse	Excessive workload	patient/task	Emotional exhaustion	Affective symptoms	Regression analyses, beta	MV	0.317	moderate	not stated	191	N/A	N/A		N/A	text
15	2012 Garcia-Izquierdo, M., Rios-Risquez, M. I.	Relevant	nurse	Lack of emotional support	social	Emotional exhaustion	Affective symptoms	Regression analyses, beta	MV	0.241	weak	not stated	191	N/A	N/A		N/A	text
15	2012 Garcia-Izquierdo, M., Rios-Risquez, M. I.	Relevant	nurse	Other three stressors	general	Emotional exhaustion	Affective symptoms	Regression analyses, beta	MV	n.s.		n.s.	191	N/A	N/A		N/A	text
15	2012 Garcia-Izquierdo, M., Rios-Risquez, M. I.	Relevant	nurse	Interpersonal conflicts	social	Cynicism	Affective symptoms	Regression analyses, beta	MV	0.239	weak	not stated	191	N/A	N/A		N/A	text
15	2012 Garcia-Izquierdo, M., Rios-Risquez, M. I.	Relevant	nurse	Lack of emotional support	social	Cynicism	Affective symptoms	Regression analyses, beta	MV	0.233	weak	not stated	191	N/A	N/A		N/A	text
15	2012 Garcia-Izquierdo, M., Rios-Risquez, M. I.	Relevant	nurse	Excessive workload	patient/task	Cynicism	Affective symptoms	Regression analyses, beta	MV	0.17	weak	not stated	191	N/A	N/A		N/A	text
15	2012 Garcia-Izquierdo, M., Rios-Risquez, M. I.	Relevant	nurse	Type of contract	work	Cynicism	Affective symptoms	Regression analyses, beta	MV	-0.163	weak	not stated	191	N/A	N/A		N/A	text
15	2012 Garcia-Izquierdo, M., Rios-Risquez, M. I.	Relevant	nurse	Other 2 stressors	general	Cynicism	Affective symptoms	Regression analyses, beta	MV	n.s.		n.s.	191	N/A	N/A		N/A	text
15	2012 Garcia-Izquierdo, M., Rios-Risquez, M. I.	Relevant	nurse	Interpersonal conflicts	social	Professional efficacy	Positive well-being	Regression analyses, beta	MV	-0.209	weak	not stated	191	N/A	N/A		N/A	text
15	2012 Garcia-Izquierdo, M., Rios-Risquez, M. I.	Relevant	nurse	Lack of social support	social	Professional efficacy	Positive well-being	Regression analyses, beta	MV	-0.163	weak	not stated	191	N/A	N/A		N/A	text
15	2012 Garcia-Izquierdo, M., Rios-Risquez, M. I.	Relevant	nurse	Type of shift	work	Professional efficacy	Positive well-being	Regression analyses, beta	MV	not stated		not stated	191	N/A	N/A		N/A	text
15	2012 Garcia-Izquierdo, M., Rios-Risquez, M. I.	Relevant	nurse	Other three stressors	general	Professional efficacy	Positive well-being	Regression analyses, beta	MV	n.s.		n.s.	191	N/A	N/A		N/A	text
16	2006 Gates, D. M., Ross, C. S., McQueen, L.	Relevant	mixed	Verbal harassment (patients)	patient/task	Feelings of safety	Positive well-being	Pearson's r	UV	-0.338	moderate	0	242	N/A	N/A		N/A	table 6
16	2006 Gates, D. M., Ross, C. S., McQueen, L.	Relevant	mixed	Verbal harassment (visitors)	patient/task	Feelings of safety	Positive well-being	Pearson's r	UV	-0.359	moderate	0	242	N/A	N/A		N/A	table 6
16	2006 Gates, D. M., Ross, C. S., McQueen, L.	Relevant	mixed	Sexual harassment (patients)	patient/task	Feelings of safety	Positive well-being	Pearson's r	UV	-0.32	moderate	0	242	N/A	N/A		N/A	table 6
16	2006 Gates, D. M., Ross, C. S., McQueen, L.	Relevant	mixed	Sexual harassment (visitors)	patient/task	Feelings of safety	Positive well-being	Pearson's r	UV	-0.248	weak	0	242	N/A	N/A		N/A	table 6
16	2006 Gates, D. M., Ross, C. S., McQueen, L.	Relevant	mixed	Threats (patients)	patient/task	Feelings of safety	Positive well-being	Pearson's r	UV	-0.324	moderate	0	242	N/A	N/A		N/A	table 6
16	2006 Gates, D. M., Ross, C. S., McQueen, L.	Relevant	mixed	Threats (visitor)	patient/task	Feelings of safety	Positive well-being	Pearson's r	UV	-0.378	moderate	0	242	N/A	N/A		N/A	table 6
16	2006 Gates, D. M., Ross, C. S., McQueen, L.	Relevant	mixed	Assault (patients)	patient/task	Feelings of safety	Positive well-being	Pearson's r	UV	-0.196	weak	0.002	242	N/A	N/A		N/A	table 6
16	2006 Gates, D. M., Ross, C. S., McQueen, L.	Relevant	mixed	Assault (visitor)	patient/task	Feelings of safety	Positive well-being	Pearson's r	UV	-0.238	weak	0	242	N/A	N/A		N/A	table 6
16	2006 Gates, D. M., Ross, C. S., McQueen, L.	Relevant	mixed	Satisfaction with hospital security	other	Feelings of safety	Positive well-being	Pearson's r	UV	0.324	moderate	0	242	N/A	N/A		N/A	table 6
16	2006 Gates, D. M., Ross, C. S., McQueen, L.	Relevant	mixed	Satisfaction with job	other	Feelings of safety	Positive well-being	Pearson's r	UV	0.281	weak	0	242	N/A	N/A		N/A	table 6
16	2006 Gates, D. M., Ross, C. S., McQueen, L.	Relevant	mixed	Satisfaction with hospital	other	Feelings of safety	Positive well-being	Pearson's r	UV	0.334	moderate	0	242	N/A	N/A		N/A	table 6
16	2006 Gates, D. M., Ross, C. S., McQueen, L.	Relevant	mixed	Satisfaction with ED	other	Feelings of safety	Positive well-being	Pearson's r	UV	0.286	weak	0	242	N/A	N/A		N/A	table 6
17	2017 Hamdan M, Hamra AA.		mixed	Region (Gaza Strip vs. West Bank)	work	High burnout	Affective symptoms	OR, 95% CI (univariate logistic regression)	UV	2.02	moderate	0.019	444	N/A	N/A		N/A	table 3
17	2017 Hamdan M, Hamra AA.		mixed	Sector (Governmental vs. non-governmental)	work	High burnout	Affective symptoms	OR, 95% CI (univariate logistic regression)	UV	1.15	weak	0.665	444	N/A	N/A		N/A	table 3
17	2017 Hamdan M, Hamra AA.		mixed	Gender (female vs. male)	sociodemo	High burnout	Affective symptoms	OR, 95% CI (univariate logistic regression)	UV	1.69	weak	0.168	444	N/A	N/A		N/A	table 3
17	2017 Hamdan M, Hamra AA.		mixed	Age (more than 30 vs. less than 30)	sociodemo	High burnout	Affective symptoms	OR, 95% CI (univariate logistic regression)	UV	2.4	moderate	0.005	444	N/A	N/A		N/A	table 3
17	2017 Hamdan M, Hamra AA.		mixed	Job category (administrative vs. nurse)	work	High burnout	Affective symptoms	OR, 95% CI (univariate logistic regression)	UV	5.382	strong	0.065	444	N/A	N/A		N/A	table 3
17	2017 Hamdan M, Hamra AA.		mixed	Job category (administrative vs. physician)	work	High burnout	Affective symptoms	OR, 95% CI (univariate logistic regression)	UV	3.36	moderate	0.065	444	N/A	N/A		N/A	table 3
17	2017 Hamdan M, Hamra AA.		mixed	Experience in ED (more than 10 y vs. 5-9 yrs)	work	High burnout	Affective symptoms	OR, 95% CI (univariate logistic regression)	UV	1.28	weak	0.62	444	N/A	N/A		N/A	table 3
17	2017 Hamdan M, Hamra AA.		mixed	Experience in ED (more than 10 y vs less than 5 yrs)	work	High burnout	Affective symptoms	OR, 95% CI (univariate logistic regression)	UV	1.57	weak	0.301	444	N/A	N/A		N/A	table 3
17	2017 Hamdan M, Hamra AA.		mixed	Level of education (more than bachelor vs. less than bachelor)	sociodemo	High burnout	Affective symptoms	OR, 95% CI (univariate logistic regression)	UV	1.03	weak	0.931	444	N/A	N/A		N/A	table 3
17	2017 Hamdan M, Hamra AA.		mixed	Physical violence (no vs. yes)	patient/task	High burnout	Affective symptoms	OR, 95% CI (univariate logistic regression)	UV	2.017	moderate	0.019	444	N/A	N/A		N/A	table 3
17	2017 Hamdan M, Hamra AA.		mixed	Non-physical violence (no vs. yes)	patient/task	High burnout	Affective symptoms	OR, 95% CI (univariate logistic regression)	UV	1.792	weak	0.115	444	N/A	N/A		N/A	table 3
18	2015 Hamdan M, Hamra AaA.		mixed	Exposure to violence (general)	patient/task	Intention to quit	Cognitive-behavioral	OR, 95% CI (univariate logistic regression)	UV	3.5	moderate	< 0,001	444	N/A	N/A		N/A	text
18	2015 Hamdan M, Hamra AaA.		mixed	Exposure to physical violence	patient/task	Intention to quit	Cognitive-behavioral	OR, 95% CI (univariate logistic regression)	UV	2.2	moderate	< 0,001	444	N/A	N/A		N/A	text
18	2015 Hamdan M, Hamra AaA.		mixed	Exposure to non-physical violence	patient/task	Intention to quit	Cognitive-behavioral	OR, 95% CI (univariate logistic regression)	UV	3.2	moderate	< 0,001	444	N/A	N/A		N/A	text
19	2016 Hsieh, H. F., Chen, Y. M., Wang, H. H. et al.	Sociodemo	nurse	Age	sociodemo	Depression	Affective symptoms	T-test/ Chisq	UV	-0.38		0.705	159	N/A	N/A		N/A	table 1 - see means
19	2016 Hsieh, H. F., Chen, Y. M., Wang, H. H. et al.	Sociodemo	nurse	Education	sociodemo	Depression	Affective symptoms	T-test/ Chisq	UV	5.808		0.142	159	N/A	N/A		N/A	table 1 - see means
19	2016 Hsieh, H. F., Chen, Y. M., Wang, H. H. et al.	Sociodemo	nurse	Marital status	sociodemo	Depression	Affective symptoms	T-test/ Chisq	UV	2.254		0.133	159	N/A	N/A		N/A	table 1 - see means
19	2016 Hsieh, H. F., Chen, Y. M., Wang, H. H. et al.	Sociodemo	nurse	Religious belief	sociodemo	Depression	Affective symptoms	T-test/ Chisq	UV	4.066		0.131	159	N/A	N/A		N/A	table 1 - see means
19	2016 Hsieh, H. F., Chen, Y. M., Wang, H. H. et al.	Sociodemo	nurse	Seniority	work	Depression	Affective symptoms	T-test/ Chisq	UV	1.477		1.142	159	N/A	N/A		N/A	table 1 - see means
19	2016 Hsieh, H. F., Chen, Y. M., Wang, H. H. et al.	Relevant	nurse	Social support (family)	other	Depression	Affective symptoms	T-test/ Chisq	UV	4.698		0.218	159	N/A	N/A		N/A	table 1 - see means
19	2016 Hsieh, H. F., Chen, Y. M., Wang, H. H. et al.	Relevant	nurse	Peer support	social	Depression	Affective symptoms	T-test/ Cohen's d	UV	0.914	moderate	0.017	159	N/A	N/A		N/A	table 1 - see means
19	2016 Hsieh, H. F., Chen, Y. M., Wang, H. H. et al.	Additional	nurse	Resilience	other	Depression	Affective symptoms	T-test/ Chisq	UV	-6.72		< 0,001	159	N/A	N/A		N/A	table 1 - see means
19	2016 Hsieh, H. F., Chen, Y. M., Wang, H. H. et al.	Relevant	nurse	Family support	other	Depression	Affective symptoms	Pearson's r	UV	-0.15	weak	n.s.	159	N/A	N/A		N/A	table 2
19	2016 Hsieh, H. F., Chen, Y. M., Wang, H. H. et al.	Relevant	nurse	Peer support	social	Depression	Affective symptoms	Pearson's r	UV	-0.26	weak	< 0,001	159	N/A	N/A		N/A	table 2
19	2016 Hsieh, H. F., Chen, Y. M., Wang, H. H. et al.	Relevant	nurse	Family support	other	Personal strength (Resilience)	Positive well-being	Pearson's r	UV	0.16	weak	< 0,05	159	N/A	N/A		N/A	table 2
19	2016 Hsieh, H. F., Chen, Y. M., Wang, H. H. et al.	Relevant	nurse	Peer support	social	Personal strength (Resilience)	Positive well-being	Pearson's r	UV	0.31	moderate	< 0,001	159	N/A	N/A		N/A	table 2
19	2016 Hsieh, H. F., Chen, Y. M., Wang, H. H. et al.	Relevant	nurse	Family support	other	Family cohesion (Resilience)	Positive well-being	Pearson's r	UV	0.38	moderate	< 0,001	159	N/A	N/A		N/A	table 2
19	2016 Hsieh, H. F., Chen, Y. M., Wang, H. H. et al.	Relevant	nurse	Peer support	social	Family cohesion (Resilience)	Positive well-being	Pearson's r	UV	0.38	moderate	< 0,001	159	N/A	N/A		N/A	table 2
19	2016 Hsieh, H. F., Chen, Y. M., Wang, H. H. et al.	Relevant	nurse	Family support	other	Social resource (Resilience)	Positive well-being	Pearson's r	UV	0.24	weak	< 0,001	159	N/A	N/A		N/A	table 2
19	2016 Hsieh, H. F., Chen, Y. M., Wang, H. H. et al.	Relevant	nurse	Peer support	social	Social resource (Resilience)	Positive well-being	Pearson's r	UV	0.44	moderate	< 0,001	159	N/A	N/A		N/A	table 2
19	2016 Hsieh, H. F., Chen, Y. M., Wang, H. H. et al.	Relevant	nurse	Family support	other	Social competence (Resilience)	Positive well-being	Pearson's r	UV	0.17	weak	< 0,05	159	N/A	N/A		N/A	table 2
19	2016 Hsieh, H. F., Chen, Y. M., Wang, H. H. et al.	Relevant	nurse	Peer support	social	Social competence (Resilience)	Positive well-being	Pearson's r	UV	0.32	moderate	< 0,001	159	N/A	N/A		N/A	table 2
19	2016 Hsieh, H. F., Chen, Y. M., Wang, H. H. et al.	Relevant	nurse	Family support	other	Structured style (Resilience)	Positive well-being	Pearson's r	UV	0.1	weak	n.s.	159	N/A	N/A		N/A	table 2
19	2016 Hsieh, H. F., Chen, Y. M., Wang, H. H. et al.	Relevant	nurse	Peer support	social	Structured style (Resilience)	Positive well-being	Pearson's r	UV	0.34	moderate	< 0,001	159	N/A	N/A		N/A	table 2
19	2016 Hsieh, H. F., Chen, Y. M., Wang, H. H. et al.	Relevant	nurse	Age	sociodemo	Depression	Affective symptoms	Beta, 95% CI (hierarchical regression analyses)	MV	0,06 (-0,24-0,37)	weak	n.s.	159	N/A	N/A		N/A	table 3
19	2016 Hsieh, H. F., Chen, Y. M., Wang, H. H. et al.	Relevant	nurse	Education	sociodemo	Depression	Affective symptoms	Beta, 95% CI (hierarchical regression analyses)	MV	-0,18 (-1,31-0,94)	weak	n.s.	159	N/A	N/A		N/A	table 3
19	2016 Hsieh, H. F., Chen, Y. M., Wang, H. H. et al.	Relevant	nurse	Marital status	sociodemo	Depression	Affective symptoms	Beta, 95% CI (hierarchical regression analyses)	MV	-1,76 (-4,52-0,99)	strong	n.s.	159	N/A	N/A		N/A	table 3
19	2016 Hsieh, H. F., Chen, Y. M., Wang, H. H. et al.	Relevant	nurse	Religious belief	sociodemo	Depression	Affective symptoms	Beta, 95% CI (hierarchical regression analyses)	MV	2,88 (0,46-5,29)	strong	< 0,01	159	N/A	N/A		N/A	table 3
19	2016 Hsieh, H. F., Chen, Y. M., Wang, H. H. et al.	Relevant	nurse	Seniority	work	Depression	Affective symptoms	Beta, 95% CI (hierarchical regression analyses)	MV	0,08 (-0,25-0,42)	weak	n.s.	159	N/A	N/A		N/A	table 3
19	2016 Hsieh, H. F., Chen, Y. M., Wang, H. H. et al.	Relevant	nurse	Family support	other	Depression	Affective symptoms	Beta, 95% CI (hierarchical regression analyses)	MV	-0,06 (-0,34-0,22)	weak	n.s.	159	N/A	N/A		N/A	table 3
19	2016 Hsieh, H. F., Chen, Y. M., Wang, H. H. et al.	Relevant	nurse	Peer support	social	Depression	Affective symptoms	Beta, 95% CI (hierarchical regression analyses)	MV	-0,03 (-0,44-0,39)	weak	n.s.	159	N/A	N/A		N/A	table 3
19	2016 Hsieh, H. F., Chen, Y. M., Wang, H. H. et al.	Relevant	nurse	Personal strength (Resilience)	other	Depression	Affective symptoms	Beta, 95% CI (hierarchical regression analyses)	MV	-0,52 (-0,89--0,14)	strong	< 0,01	159	N/A	N/A		N/A	table 3
19	2016 Hsieh, H. F., Chen, Y. M., Wang, H. H. et al.	Relevant	nurse	Family cohesion (Resilience)	other	Depression	Affective symptoms	Beta, 95% CI (hierarchical regression analyses)	MV	-0,01 (-0,30-0,29)	weak	n.s.	159	N/A	N/A		N/A	table 3
19	2016 Hsieh, H. F., Chen, Y. M., Wang, H. H. et al.	Relevant	nurse	Social resource (Resilience)	other	Depression	Affective symptoms	Beta, 95% CI (hierarchical regression analyses)	MV	0,11 (-0,16-0,39)	weak	n.s.	159	N/A	N/A		N/A	table 3
19	2016 Hsieh, H. F., Chen, Y. M., Wang, H. H. et al.	Relevant	nurse	Social competence (Resilience)	other	Depression	Affective symptoms	Beta, 95% CI (hierarchical regression analyses)	MV	-0,45 (-0,85--0,04)	moderate	< 0,05	159	N/A	N/A		N/A	table 3
19	2016 Hsieh, H. F., Chen, Y. M., Wang, H. H. et al.	Relevant	nurse	Structured style (Resilience)	other	Depression	Affective symptoms	Beta, 95% CI (hierarchical regression analyses)	MV	-0,67 (-1,03--0,30)	strong	< 0,001	159	N/A	N/A		N/A	table 3
20	2015 Hunsaker, Stacie, Chen, Hsiu-Chin, Maughan, Dale, Heaston, Sondra	Sociodemo	nurse	Age	sociodemo	Compassion satisfaction	Positive well-being	Pearson's r	UV	0.26	weak	0.001	278	N/A	N/A		N/A	text
20	2015 Hunsaker, Stacie, Chen, Hsiu-Chin, Maughan, Dale, Heaston, Sondra	Sociodemo	nurse	Age	sociodemo	Burnout	Affective symptoms	Pearson's r	UV	-0.191	weak	0.002	278	N/A	N/A		N/A	text
20	2015 Hunsaker, Stacie, Chen, Hsiu-Chin, Maughan, Dale, Heaston, Sondra	Sociodemo	nurse	Age	sociodemo	Compassion fatigue	Affective symptoms	Pearson's r	UV	-0.134	weak	0.027	278	N/A	N/A		N/A	text
20	2015 Hunsaker, Stacie, Chen, Hsiu-Chin, Maughan, Dale, Heaston, Sondra	Sociodemo	nurse	Gender	sociodemo	All outcome variables	1*positive well-being, 2*affective symptoms	Pearson's r	UV	n.s.		n.s.	278	N/A	N/A		N/A	text
20	2015 Hunsaker, Stacie, Chen, Hsiu-Chin, Maughan, Dale, Heaston, Sondra	Sociodemo	nurse	Education	sociodemo	Compassion satisfaction	Positive well-being	F-test	UV	5,48 / 4,92		0,005 / 0,008	278	N/A	N/A		N/A	text
20	2015 Hunsaker, Stacie, Chen, Hsiu-Chin, Maughan, Dale, Heaston, Sondra	Sociodemo	nurse	Education	sociodemo	Compassion fatigue	Affective symptoms	F-test	UV	n.s.		n.s.	278	N/A	N/A		N/A	text
20	2015 Hunsaker, Stacie, Chen, Hsiu-Chin, Maughan, Dale, Heaston, Sondra	Sociodemo	nurse	Work experience	work	Compassion satisfaction	Positive well-being	Pearson's r	UV	0.269	weak	0.001	278	N/A	N/A		N/A	text
20	2015 Hunsaker, Stacie, Chen, Hsiu-Chin, Maughan, Dale, Heaston, Sondra	Sociodemo	nurse	Work experience	work	Burnout	Affective symptoms	Pearson's r	UV	-0.182	weak	0.003	278	N/A	N/A		N/A	text
20	2015 Hunsaker, Stacie, Chen, Hsiu-Chin, Maughan, Dale, Heaston, Sondra	Sociodemo	nurse	Work experience	work	Compassion fatigue	Affective symptoms	Pearson's r	UV	n.s.		n.s.	278	N/A	N/A		N/A	text
20	2015 Hunsaker, Stacie, Chen, Hsiu-Chin, Maughan, Dale, Heaston, Sondra	Sociodemo	nurse	Work experience in ED	work	Compassion satisfaction	Positive well-being	Pearson's r	UV	0.264	weak	0.001	278	N/A	N/A		N/A	text
20	2015 Hunsaker, Stacie, Chen, Hsiu-Chin, Maughan, Dale, Heaston, Sondra	Sociodemo	nurse	Work experience in ED	work	Burnout	Affective symptoms	Pearson's r	UV	-0.183	weak	0.003	278	N/A	N/A		N/A	text
20	2015 Hunsaker, Stacie, Chen, Hsiu-Chin, Maughan, Dale, Heaston, Sondra	Sociodemo	nurse	Work experience in ED	work	Compassion fatigue	Affective symptoms	Pearson's r	UV	n.s.		n.s.	278	N/A	N/A		N/A	text
20	2015 Hunsaker, Stacie, Chen, Hsiu-Chin, Maughan, Dale, Heaston, Sondra	Sociodemo	nurse	Average work hours	work	All outcome variables	1*positive well-being, 2*affective symptoms	Pearson's r	UV	n.s.		n.s.	278	N/A	N/A		N/A	text
20	2015 Hunsaker, Stacie, Chen, Hsiu-Chin, Maughan, Dale, Heaston, Sondra	Sociodemo	nurse	Length of shifts	work	Compassion satisfaction	Positive well-being	T-test	UV	2.47		0.014	278	N/A	N/A		N/A	text
20	2015 Hunsaker, Stacie, Chen, Hsiu-Chin, Maughan, Dale, Heaston, Sondra	Sociodemo	nurse	Length of shifts	work	Burnout	Affective symptoms	T-test	UV	-3.34		0.001	278	N/A	N/A		N/A	text
20	2015 Hunsaker, Stacie, Chen, Hsiu-Chin, Maughan, Dale, Heaston, Sondra	Sociodemo	nurse	Length of shifts	work	Compassion fatigue	Affective symptoms	T-test	UV	n.s.		n.s.	278	N/A	N/A		N/A	text
20	2015 Hunsaker, Stacie, Chen, Hsiu-Chin, Maughan, Dale, Heaston, Sondra	Relevant	nurse	Support from manager	social	Compassion satisfaction	Positive well-being	T-test	UV	3.99		0.001	278	N/A	N/A		N/A	text
20	2015 Hunsaker, Stacie, Chen, Hsiu-Chin, Maughan, Dale, Heaston, Sondra	Relevant	nurse	Support from manager	social	Burnout	Affective symptoms	T-test	UV	-5.64		0.001	278	N/A	N/A		N/A	text
20	2015 Hunsaker, Stacie, Chen, Hsiu-Chin, Maughan, Dale, Heaston, Sondra	Relevant	nurse	Support from manager	social	Compassion fatigue	Affective symptoms	T-test	UV	-2.89		0.005	278	N/A	N/A		N/A	text
20	2015 Hunsaker, Stacie, Chen, Hsiu-Chin, Maughan, Dale, Heaston, Sondra	Relevant	nurse	Age	sociodemo	Compassion satisfaction	Positive well-being	Standardized regression coefficient, t (multiple regression)	MV	0,239 (3,90)	weak	< 0,01	278	N/A	N/A		N/A	table 1
20	2015 Hunsaker, Stacie, Chen, Hsiu-Chin, Maughan, Dale, Heaston, Sondra	Relevant	nurse	Support from manager	social	Compassion satisfaction	Positive well-being	Standardized regression coefficient, t (multiple regression)	MV	0,292 (4,77)	weak	< 0,01	278	N/A	N/A		N/A	table 1
20	2015 Hunsaker, Stacie, Chen, Hsiu-Chin, Maughan, Dale, Heaston, Sondra	Relevant	nurse	Age	sociodemo	Compassion fatigue	Affective symptoms	Standardized regression coefficient, t (multiple regression)	MV	-0,126 (-1,96)	weak	n.s.	278	N/A	N/A		N/A	table 1
20	2015 Hunsaker, Stacie, Chen, Hsiu-Chin, Maughan, Dale, Heaston, Sondra	Relevant	nurse	Support from manager	social	Compassion fatigue	Affective symptoms	Standardized regression coefficient, t (multiple regression)	MV	-0,230 (-3,59)	weak	< 0,01	278	N/A	N/A		N/A	table 1
20	2015 Hunsaker, Stacie, Chen, Hsiu-Chin, Maughan, Dale, Heaston, Sondra	Relevant	nurse	Age	sociodemo	Burnout	Affective symptoms	Standardized regression coefficient, t (multiple regression)	MV	-0,166 (-2,74)	weak	< 0,05	278	N/A	N/A		N/A	table 1
20	2015 Hunsaker, Stacie, Chen, Hsiu-Chin, Maughan, Dale, Heaston, Sondra	Relevant	nurse	Support from manager	social	Burnout	Affective symptoms	Standardized regression coefficient, t (multiple regression)	MV	-0,373 (-6,15)	moderate	< 0,01	278	N/A	N/A		N/A	table 1
21	2013 Jalili, M., Sadeghipour Roodsari, G., Bassir Nia, A.	Sociodemo	physician	Sex	sociodemo	Emotional exhaustion	Affective symptoms	Relative Risk	UV	1.05	weak	n.s.	158	N/A	N/A		N/A	table 3
21	2013 Jalili, M., Sadeghipour Roodsari, G., Bassir Nia, A.	Sociodemo	physician	Marital status	sociodemo	Emotional exhaustion	Affective symptoms	Relative Risk	UV	0.87	weak	n.s.	158	N/A	N/A		N/A	table 3
21	2013 Jalili, M., Sadeghipour Roodsari, G., Bassir Nia, A.	Sociodemo	physician	Life place during work	sociodemo	Emotional exhaustion	Affective symptoms	Relative Risk	UV	1.45	weak	n.s.	158	N/A	N/A		N/A	table 3
21	2013 Jalili, M., Sadeghipour Roodsari, G., Bassir Nia, A.	Sociodemo	physician	Not Doing Exercise	sociodemo	Emotional exhaustion	Affective symptoms	Relative Risk	UV	1.18	weak	n.s.	158	N/A	N/A		N/A	table 3
21	2013 Jalili, M., Sadeghipour Roodsari, G., Bassir Nia, A.	Sociodemo	physician	Smoking	sociodemo	Emotional exhaustion	Affective symptoms	Relative Risk	UV	1.34	weak	n.s.	158	N/A	N/A		N/A	table 3
21	2013 Jalili, M., Sadeghipour Roodsari, G., Bassir Nia, A.	Sociodemo	physician	Work status (1st year resident)	work	Emotional exhaustion	Affective symptoms	Relative Risk	UV	2.26	moderate	< 0,05	158	N/A	N/A		N/A	table 3
21	2013 Jalili, M., Sadeghipour Roodsari, G., Bassir Nia, A.	Sociodemo	physician	Work status (3rd year resident)	work	Emotional exhaustion	Affective symptoms	Relative Risk	UV	not stated		n.s.	158	N/A	N/A		N/A	table 3
21	2013 Jalili, M., Sadeghipour Roodsari, G., Bassir Nia, A.	Sociodemo	physician	Sex	sociodemo	Depersonalization	Affective symptoms	Relative Risk	UV	0.95	weak	< 0,05	160	N/A	N/A		N/A	table 3
21	2013 Jalili, M., Sadeghipour Roodsari, G., Bassir Nia, A.	Sociodemo	physician	Marital status	sociodemo	Depersonalization	Affective symptoms	Relative Risk	UV	0.7	weak	n.s.	160	N/A	N/A		N/A	table 3
21	2013 Jalili, M., Sadeghipour Roodsari, G., Bassir Nia, A.	Sociodemo	physician	Life place during work	sociodemo	Depersonalization	Affective symptoms	Relative Risk	UV	1.47	weak	< 0,05	160	N/A	N/A		N/A	table 3
21	2013 Jalili, M., Sadeghipour Roodsari, G., Bassir Nia, A.	Sociodemo	physician	Not Doing Exercise	sociodemo	Depersonalization	Affective symptoms	Relative Risk	UV	1.22	weak	n.s.	160	N/A	N/A		N/A	table 3
21	2013 Jalili, M., Sadeghipour Roodsari, G., Bassir Nia, A.	Sociodemo	physician	Smoking	sociodemo	Depersonalization	Affective symptoms	Relative Risk	UV	1.36	weak	n.s.	160	N/A	N/A		N/A	table 3
21	2013 Jalili, M., Sadeghipour Roodsari, G., Bassir Nia, A.	Sociodemo	physician	Work status (1st year resident)	work	Depersonalization	Affective symptoms	Relative Risk	UV	1.78	weak	< 0,05	160	N/A	N/A		N/A	table 3
21	2013 Jalili, M., Sadeghipour Roodsari, G., Bassir Nia, A.	Sociodemo	physician	Work status (3rd year resident)	work	Depersonalization	Affective symptoms	Relative Risk	UV	not stated		n.s.	160	N/A	N/A		N/A	table 3
21	2013 Jalili, M., Sadeghipour Roodsari, G., Bassir Nia, A.	Sociodemo	physician	Sex	sociodemo	Personal accomplishment	Positive well-being	Relative Risk	UV	1.06	weak	n.s.	155	N/A	N/A		N/A	table 3
21	2013 Jalili, M., Sadeghipour Roodsari, G., Bassir Nia, A.	Sociodemo	physician	Marital status	sociodemo	Personal accomplishment	Positive well-being	Relative Risk	UV	1.51	weak	n.s.	155	N/A	N/A		N/A	table 3
21	2013 Jalili, M., Sadeghipour Roodsari, G., Bassir Nia, A.	Sociodemo	physician	Life place during work	sociodemo	Personal accomplishment	Positive well-being	Relative Risk	UV	1.06	weak	n.s.	155	N/A	N/A		N/A	table 3
21	2013 Jalili, M., Sadeghipour Roodsari, G., Bassir Nia, A.	Sociodemo	physician	Not Doing Exercise	sociodemo	Personal accomplishment	Positive well-being	Relative Risk	UV	1.43	weak	< 0,05	155	N/A	N/A		N/A	table 3
21	2013 Jalili, M., Sadeghipour Roodsari, G., Bassir Nia, A.	Sociodemo	physician	Smoking	sociodemo	Personal accomplishment	Positive well-being	Relative Risk	UV	1.25	weak	n.s.	155	N/A	N/A		N/A	table 3
21	2013 Jalili, M., Sadeghipour Roodsari, G., Bassir Nia, A.	Sociodemo	physician	Work status (1st year resident)	work	Personal accomplishment	Positive well-being	Relative Risk	UV	not stated		n.s.	155	N/A	N/A		N/A	table 3
21	2013 Jalili, M., Sadeghipour Roodsari, G., Bassir Nia, A.	Sociodemo	physician	Work status (3rd year resident)	work	Personal accomplishment	Positive well-being	Relative Risk	UV	5.08	strong	< 0,05	155	N/A	N/A		N/A	table 3
21	2013 Jalili, M., Sadeghipour Roodsari, G., Bassir Nia, A.	Sociodemo	physician	Age	sociodemo	Emotional exhaustion	Affective symptoms	T-test?	UV	not stated		n.s.	158	N/A	N/A		N/A	table 4 - see means
21	2013 Jalili, M., Sadeghipour Roodsari, G., Bassir Nia, A.	Sociodemo	physician	Age	sociodemo	Depersonalization	Affective symptoms	T-test?	UV	not stated		< 0,05	160	N/A	N/A		N/A	table 4 - see means
21	2013 Jalili, M., Sadeghipour Roodsari, G., Bassir Nia, A.	Sociodemo	physician	Age	sociodemo	Personal accomplishment	Positive well-being	T-test?	UV	not stated		n.s.	155	N/A	N/A		N/A	table 4 - see means
21	2013 Jalili, M., Sadeghipour Roodsari, G., Bassir Nia, A.	Sociodemo	physician	Hours in ED (last week)	work	Emotional exhaustion	Affective symptoms	T-test?	UV	not stated		n.s.	158	N/A	N/A		N/A	table 4 - see means
21	2013 Jalili, M., Sadeghipour Roodsari, G., Bassir Nia, A.	Sociodemo	physician	Hours in ED (last week)	work	Depersonalization	Affective symptoms	T-test?	UV	not stated		n.s.	160	N/A	N/A		N/A	table 4 - see means
21	2013 Jalili, M., Sadeghipour Roodsari, G., Bassir Nia, A.	Sociodemo	physician	Hours in ED (last week)	work	Personal accomplishment	Positive well-being	T-test?	UV	not stated		n.s.	155	N/A	N/A		N/A	table 4 - see means
21	2013 Jalili, M., Sadeghipour Roodsari, G., Bassir Nia, A.	Sociodemo	physician	Average work hours	work	Emotional exhaustion	Affective symptoms	T-test?	UV	not stated		n.s.	158	N/A	N/A		N/A	table 4 - see means
21	2013 Jalili, M., Sadeghipour Roodsari, G., Bassir Nia, A.	Sociodemo	physician	Average work hours	work	Depersonalization	Affective symptoms	T-test?	UV	not stated		n.s.	160	N/A	N/A		N/A	table 4 - see means
21	2013 Jalili, M., Sadeghipour Roodsari, G., Bassir Nia, A.	Sociodemo	physician	Average work hours	work	Personal accomplishment	Positive well-being	T-test?	UV	not stated		n.s.	155	N/A	N/A		N/A	table 4 - see means
21	2013 Jalili, M., Sadeghipour Roodsari, G., Bassir Nia, A.	Sociodemo	physician	Weeks off of work last year	work	Emotional exhaustion	Affective symptoms	T-test?	UV	not stated		< 0,05	158	N/A	N/A		N/A	table 4 - see means
21	2013 Jalili, M., Sadeghipour Roodsari, G., Bassir Nia, A.	Sociodemo	physician	Weeks off of work last year	work	Depersonalization	Affective symptoms	T-test?	UV	not stated		< 0,05	160	N/A	N/A		N/A	table 4 - see means
21	2013 Jalili, M., Sadeghipour Roodsari, G., Bassir Nia, A.	Sociodemo	physician	Weeks off of work last year	work	Personal accomplishment	Positive well-being	T-test?	UV	not stated		n.s.	155	N/A	N/A		N/A	table 4 - see means
21	2013 Jalili, M., Sadeghipour Roodsari, G., Bassir Nia, A.	Relevant	physician	Shortage of Equipment	organizational	Emotional exhaustion	Affective symptoms	Spearman's rho	UV	0.387	moderate	0.01	158	N/A	N/A		N/A	table 5
21	2013 Jalili, M., Sadeghipour Roodsari, G., Bassir Nia, A.	Relevant	physician	Physical Environment at work	organizational	Emotional exhaustion	Affective symptoms	Spearman's rho	UV	0.398	moderate	0.01	158	N/A	N/A		N/A	table 5
21	2013 Jalili, M., Sadeghipour Roodsari, G., Bassir Nia, A.	Relevant	physician	Problems in relationship with other services (Medical, nursery, laboratory etc)	organizational	Emotional exhaustion	Affective symptoms	Spearman's rho	UV	0.32	moderate	0.01	158	N/A	N/A		N/A	table 5
21	2013 Jalili, M., Sadeghipour Roodsari, G., Bassir Nia, A.	Relevant	physician	Text needed to be read overload	patient/task	Emotional exhaustion	Affective symptoms	Spearman's rho	UV	0.352	moderate	0.01	158	N/A	N/A		N/A	table 5
21	2013 Jalili, M., Sadeghipour Roodsari, G., Bassir Nia, A.	Relevant	physician	Lack of system support and encouragement	social	Emotional exhaustion	Affective symptoms	Spearman's rho	UV	0.464	moderate	0.01	158	N/A	N/A		N/A	table 5
21	2013 Jalili, M., Sadeghipour Roodsari, G., Bassir Nia, A.	Relevant	physician	Economic problems and future of Emergency medicine as a career	organizational	Emotional exhaustion	Affective symptoms	Spearman's rho	UV	0.53	strong	0.01	158	N/A	N/A		N/A	table 5
21	2013 Jalili, M., Sadeghipour Roodsari, G., Bassir Nia, A.	Relevant	physician	Work related Fatigue	other	Emotional exhaustion	Affective symptoms	Spearman's rho	UV	0.564	strong	0.01	158	N/A	N/A		N/A	table 5
21	2013 Jalili, M., Sadeghipour Roodsari, G., Bassir Nia, A.	Relevant	physician	Patients' economic problems	patient/task	Emotional exhaustion	Affective symptoms	Spearman's rho	UV	0.188	weak	0.05	158	N/A	N/A		N/A	table 5
21	2013 Jalili, M., Sadeghipour Roodsari, G., Bassir Nia, A.	Relevant	physician	Patient overload	patient/task	Emotional exhaustion	Affective symptoms	Spearman's rho	UV	0.581	strong	0.01	158	N/A	N/A		N/A	table 5
21	2013 Jalili, M., Sadeghipour Roodsari, G., Bassir Nia, A.	Relevant	physician	Difficulties to balance professional and private life	organizational	Emotional exhaustion	Affective symptoms	Spearman's rho	UV	0.661	strong	0.01	158	N/A	N/A		N/A	table 5
21	2013 Jalili, M., Sadeghipour Roodsari, G., Bassir Nia, A.	Relevant	physician	Fear of malpractice	other	Emotional exhaustion	Affective symptoms	Spearman's rho	UV	0.533	strong	0.01	158	N/A	N/A		N/A	table 5
21	2013 Jalili, M., Sadeghipour Roodsari, G., Bassir Nia, A.	Relevant	physician	Educational issues (morning reports, progress notes, educational rounds etc)	organizational	Emotional exhaustion	Affective symptoms	Spearman's rho	UV	0.463	moderate	0.01	158	N/A	N/A		N/A	table 5
21	2013 Jalili, M., Sadeghipour Roodsari, G., Bassir Nia, A.	Relevant	physician	Image of emergency medicine in media	organizational	Emotional exhaustion	Affective symptoms	Spearman's rho	UV	0.489	moderate	0.01	158	N/A	N/A		N/A	table 5
21	2013 Jalili, M., Sadeghipour Roodsari, G., Bassir Nia, A.	Relevant	physician	Not enough Skills	patient/task	Emotional exhaustion	Affective symptoms	Spearman's rho	UV	0.396	moderate	0.01	158	N/A	N/A		N/A	table 5
21	2013 Jalili, M., Sadeghipour Roodsari, G., Bassir Nia, A.	Relevant	physician	Violence in the ED	patient/task	Emotional exhaustion	Affective symptoms	Spearman's rho	UV	0.424	moderate	0.01	158	N/A	N/A		N/A	table 5
21	2013 Jalili, M., Sadeghipour Roodsari, G., Bassir Nia, A.	Relevant	physician	Care of Old or terminally ill patients	patient/task	Emotional exhaustion	Affective symptoms	Spearman's rho	UV	0.488	moderate	0.01	158	N/A	N/A		N/A	table 5
21	2013 Jalili, M., Sadeghipour Roodsari, G., Bassir Nia, A.	Relevant	physician	Consultant Unavailability	organizational	Emotional exhaustion	Affective symptoms	Spearman's rho	UV	0.411	moderate	0.01	158	N/A	N/A		N/A	table 5
21	2013 Jalili, M., Sadeghipour Roodsari, G., Bassir Nia, A.	Relevant	physician	New information and technologies (internet, etc)	organizational	Emotional exhaustion	Affective symptoms	Spearman's rho	UV	0.223	weak	0.01	158	N/A	N/A		N/A	table 5
21	2013 Jalili, M., Sadeghipour Roodsari, G., Bassir Nia, A.	Relevant	physician	Communication with colleagues	social	Emotional exhaustion	Affective symptoms	Spearman's rho	UV	0.348	moderate	0.01	158	N/A	N/A		N/A	table 5
21	2013 Jalili, M., Sadeghipour Roodsari, G., Bassir Nia, A.	Relevant	physician	Shortage of Equipment	organizational	Depersonalization	Affective symptoms	Spearman's rho	UV	0.23	weak	0.01	160	N/A	N/A		N/A	table 5
21	2013 Jalili, M., Sadeghipour Roodsari, G., Bassir Nia, A.	Relevant	physician	Physical Environment at work	organizational	Depersonalization	Affective symptoms	Spearman's rho	UV	0.31	moderate	0.01	160	N/A	N/A		N/A	table 5
21	2013 Jalili, M., Sadeghipour Roodsari, G., Bassir Nia, A.	Relevant	physician	Problems in relationship with other services (Medical, nursery, laboratory etc)	organizational	Depersonalization	Affective symptoms	Spearman's rho	UV	0.294	weak	0.01	160	N/A	N/A		N/A	table 5
21	2013 Jalili, M., Sadeghipour Roodsari, G., Bassir Nia, A.	Relevant	physician	Text needed to be read overload	patient/task	Depersonalization	Affective symptoms	Spearman's rho	UV	0.184	weak	0.05	160	N/A	N/A		N/A	table 5
21	2013 Jalili, M., Sadeghipour Roodsari, G., Bassir Nia, A.	Relevant	physician	Lack of system support and encouragement	social	Depersonalization	Affective symptoms	Spearman's rho	UV	0.351	moderate	0.01	160	N/A	N/A		N/A	table 5
21	2013 Jalili, M., Sadeghipour Roodsari, G., Bassir Nia, A.	Relevant	physician	Economic problems and future of Emergency medicine as a career	organizational	Depersonalization	Affective symptoms	Spearman's rho	UV	0.363	moderate	0.01	160	N/A	N/A		N/A	table 5
21	2013 Jalili, M., Sadeghipour Roodsari, G., Bassir Nia, A.	Relevant	physician	Work related Fatigue	other	Depersonalization	Affective symptoms	Spearman's rho	UV	0.364	moderate	0.01	160	N/A	N/A		N/A	table 5
21	2013 Jalili, M., Sadeghipour Roodsari, G., Bassir Nia, A.	Relevant	physician	Patients' economic problems	patient/task	Depersonalization	Affective symptoms	Spearman's rho	UV	0.129	weak	n.s.	160	N/A	N/A		N/A	table 5
21	2013 Jalili, M., Sadeghipour Roodsari, G., Bassir Nia, A.	Relevant	physician	Patient overload	patient/task	Depersonalization	Affective symptoms	Spearman's rho	UV	0.434	moderate	0.01	160	N/A	N/A		N/A	table 5
21	2013 Jalili, M., Sadeghipour Roodsari, G., Bassir Nia, A.	Relevant	physician	Difficulties to balance professional and private life	organizational	Depersonalization	Affective symptoms	Spearman's rho	UV	0.417	moderate	0.01	160	N/A	N/A		N/A	table 5
21	2013 Jalili, M., Sadeghipour Roodsari, G., Bassir Nia, A.	Relevant	physician	Fear of malpractice	other	Depersonalization	Affective symptoms	Spearman's rho	UV	0.422	moderate	0.01	160	N/A	N/A		N/A	table 5
21	2013 Jalili, M., Sadeghipour Roodsari, G., Bassir Nia, A.	Relevant	physician	Educational issues (morning reports, progress notes, educational rounds etc)	organizational	Depersonalization	Affective symptoms	Spearman's rho	UV	0.432	moderate	0.01	160	N/A	N/A		N/A	table 5
21	2013 Jalili, M., Sadeghipour Roodsari, G., Bassir Nia, A.	Relevant	physician	Image of emergency medicine in media	organizational	Depersonalization	Affective symptoms	Spearman's rho	UV	0.464	moderate	0.01	160	N/A	N/A		N/A	table 5
21	2013 Jalili, M., Sadeghipour Roodsari, G., Bassir Nia, A.	Relevant	physician	Not enough Skills	patient/task	Depersonalization	Affective symptoms	Spearman's rho	UV	0.264	weak	0.01	160	N/A	N/A		N/A	table 5
21	2013 Jalili, M., Sadeghipour Roodsari, G., Bassir Nia, A.	Relevant	physician	Violence in the ED	patient/task	Depersonalization	Affective symptoms	Spearman's rho	UV	0.439	moderate	0.01	160	N/A	N/A		N/A	table 5
21	2013 Jalili, M., Sadeghipour Roodsari, G., Bassir Nia, A.	Relevant	physician	Care of Old or terminally ill patients	patient/task	Depersonalization	Affective symptoms	Spearman's rho	UV	0.378	moderate	0.01	160	N/A	N/A		N/A	table 5
21	2013 Jalili, M., Sadeghipour Roodsari, G., Bassir Nia, A.	Relevant	physician	Consultant Unavailability	organizational	Depersonalization	Affective symptoms	Spearman's rho	UV	0.259	weak	0.01	160	N/A	N/A		N/A	table 5
21	2013 Jalili, M., Sadeghipour Roodsari, G., Bassir Nia, A.	Relevant	physician	New information and technologies (internet, etc)	organizational	Depersonalization	Affective symptoms	Spearman's rho	UV	0.287	weak	0.01	160	N/A	N/A		N/A	table 5
21	2013 Jalili, M., Sadeghipour Roodsari, G., Bassir Nia, A.	Relevant	physician	Communication with colleagues	social	Depersonalization	Affective symptoms	Spearman's rho	UV	0.382	moderate	0.01	160	N/A	N/A		N/A	table 5
21	2013 Jalili, M., Sadeghipour Roodsari, G., Bassir Nia, A.	Relevant	physician	Shortage of Equipment	organizational	Personal accomplishment	Positive well-being	Spearman's rho	UV	0.058	weak	n.s.	155	N/A	N/A		N/A	table 5
21	2013 Jalili, M., Sadeghipour Roodsari, G., Bassir Nia, A.	Relevant	physician	Physical Environment at work	organizational	Personal accomplishment	Positive well-being	Spearman's rho	UV	-0.205	weak	0.05	155	N/A	N/A		N/A	table 5
21	2013 Jalili, M., Sadeghipour Roodsari, G., Bassir Nia, A.	Relevant	physician	Problems in relationship with other services (Medical, nursery, laboratory etc)	organizational	Personal accomplishment	Positive well-being	Spearman's rho	UV	0.045	weak	n.s.	155	N/A	N/A		N/A	table 5
21	2013 Jalili, M., Sadeghipour Roodsari, G., Bassir Nia, A.	Relevant	physician	Text needed to be read overload	patient/task	Personal accomplishment	Positive well-being	Spearman's rho	UV	-0.02	weak	n.s.	155	N/A	N/A		N/A	table 5
21	2013 Jalili, M., Sadeghipour Roodsari, G., Bassir Nia, A.	Relevant	physician	Lack of system support and encouragement	social	Personal accomplishment	Positive well-being	Spearman's rho	UV	-0.175	weak	0.05	155	N/A	N/A		N/A	table 5
21	2013 Jalili, M., Sadeghipour Roodsari, G., Bassir Nia, A.	Relevant	physician	Economic problems and future of Emergency medicine as a career	organizational	Personal accomplishment	Positive well-being	Spearman's rho	UV	-0.276	weak	0.01	155	N/A	N/A		N/A	table 5
21	2013 Jalili, M., Sadeghipour Roodsari, G., Bassir Nia, A.	Relevant	physician	Work related Fatigue	other	Personal accomplishment	Positive well-being	Spearman's rho	UV	-0.126	weak	n.s.	155	N/A	N/A		N/A	table 5
21	2013 Jalili, M., Sadeghipour Roodsari, G., Bassir Nia, A.	Relevant	physician	Patients' economic problems	patient/task	Personal accomplishment	Positive well-being	Spearman's rho	UV	0.11	weak	n.s.	155	N/A	N/A		N/A	table 5
21	2013 Jalili, M., Sadeghipour Roodsari, G., Bassir Nia, A.	Relevant	physician	Patient overload	patient/task	Personal accomplishment	Positive well-being	Spearman's rho	UV	-0.097	weak	n.s.	155	N/A	N/A		N/A	table 5
21	2013 Jalili, M., Sadeghipour Roodsari, G., Bassir Nia, A.	Relevant	physician	Difficulties to balance professional and private life	organizational	Personal accomplishment	Positive well-being	Spearman's rho	UV	-0.275	weak	0.01	155	N/A	N/A		N/A	table 5
21	2013 Jalili, M., Sadeghipour Roodsari, G., Bassir Nia, A.	Relevant	physician	Fear of malpractice	other	Personal accomplishment	Positive well-being	Spearman's rho	UV	-0.277	weak	0.01	155	N/A	N/A		N/A	table 5
21	2013 Jalili, M., Sadeghipour Roodsari, G., Bassir Nia, A.	Relevant	physician	Educational issues (morning reports, progress notes, educational rounds etc)	organizational	Personal accomplishment	Positive well-being	Spearman's rho	UV	-0.339	moderate	0.01	155	N/A	N/A		N/A	table 5
21	2013 Jalili, M., Sadeghipour Roodsari, G., Bassir Nia, A.	Relevant	physician	Image of emergency medicine in media	organizational	Personal accomplishment	Positive well-being	Spearman's rho	UV	-0.248	weak	0.01	155	N/A	N/A		N/A	table 5
21	2013 Jalili, M., Sadeghipour Roodsari, G., Bassir Nia, A.	Relevant	physician	Not enough Skills	patient/task	Personal accomplishment	Positive well-being	Spearman's rho	UV	-0.267	weak	0.05	155	N/A	N/A		N/A	table 5
21	2013 Jalili, M., Sadeghipour Roodsari, G., Bassir Nia, A.	Relevant	physician	Violence in the ED	patient/task	Personal accomplishment	Positive well-being	Spearman's rho	UV	-0.197	weak	0.05	155	N/A	N/A		N/A	table 5
21	2013 Jalili, M., Sadeghipour Roodsari, G., Bassir Nia, A.	Relevant	physician	Care of Old or terminally ill patients	patient/task	Personal accomplishment	Positive well-being	Spearman's rho	UV	-0.328	moderate	0.01	155	N/A	N/A		N/A	table 5
21	2013 Jalili, M., Sadeghipour Roodsari, G., Bassir Nia, A.	Relevant	physician	Consultant Unavailability	organizational	Personal accomplishment	Positive well-being	Spearman's rho	UV	-0.226	weak	0.01	155	N/A	N/A		N/A	table 5
21	2013 Jalili, M., Sadeghipour Roodsari, G., Bassir Nia, A.	Relevant	physician	New information and technologies (internet, etc)	organizational	Personal accomplishment	Positive well-being	Spearman's rho	UV	-0.086	weak	n.s.	155	N/A	N/A		N/A	table 5
21	2013 Jalili, M., Sadeghipour Roodsari, G., Bassir Nia, A.	Relevant	physician	Communication with colleagues	social	Personal accomplishment	Positive well-being	Spearman's rho	UV	-0.35	moderate	0.01	155	N/A	N/A		N/A	table 5
21	2013 Jalili, M., Sadeghipour Roodsari, G., Bassir Nia, A.	Relevant	physician	All 13 stressor variables	general	Depersonalization	Affective symptoms	Multiple logistic regression	MV	n.s.		n.s.	160	N/A	N/A		N/A	text
21	2013 Jalili, M., Sadeghipour Roodsari, G., Bassir Nia, A.	Relevant	physician	All 12 stressor variables	general	Personal accomplishment	Positive well-being	Multiple logistic regression	MV	n.s.		n.s.	155	N/A	N/A		N/A	text
21	2013 Jalili, M., Sadeghipour Roodsari, G., Bassir Nia, A.	Relevant	physician	Work overload	patient/task	Emotional exhaustion	Affective symptoms	OR (multiple logistic regression)	MV	3.1	strong	< 0,05	158	N/A	N/A		N/A	table 6
21	2013 Jalili, M., Sadeghipour Roodsari, G., Bassir Nia, A.	Relevant	physician	Economic problems and future career in of Emergency medicine	organizational	Emotional exhaustion	Affective symptoms	OR (multiple logistic regression)	MV	2.28	moderate	< 0,05	158	N/A	N/A		N/A	table 6
21	2013 Jalili, M., Sadeghipour Roodsari, G., Bassir Nia, A.	Relevant	physician	Difficulties to balance professional and private life	organizational	Emotional exhaustion	Affective symptoms	OR (multiple logistic regression)	MV	9.2	strong	< 0,05	158	N/A	N/A		N/A	table 6
21	2013 Jalili, M., Sadeghipour Roodsari, G., Bassir Nia, A.	Relevant	physician	New information and technologies (internet, etc)	organizational	Emotional exhaustion	Affective symptoms	OR (multiple logistic regression)	MV	0.56	weak	< 0,05	158	N/A	N/A		N/A	table 6
21	2013 Jalili, M., Sadeghipour Roodsari, G., Bassir Nia, A.	Relevant	physician	Other 15 stressor variables	general	Emotional exhaustion	Affective symptoms	OR (multiple logistic regression)	MV	n.s.		n.s.	158	N/A	N/A		N/A	text
22	2014 Kogien, Moisés, Cedaro, José Juliano	Relevant	nurse	Social support	social	Physical domain QoL	Health complaints	OR, 95% CI (multivariate logistic regression)	MV	2,81 (1,43-5,53)	moderate	< 0,01	189	N/A	N/A		N/A	table 2
22	2014 Kogien, Moisés, Cedaro, José Juliano	Relevant	nurse	Intellectual discernment	patient/task	Physical domain QoL	Health complaints	OR, 95% CI (multivariate logistic regression)	MV	2,94 (1,34-6,41)	moderate	< 0,01	189	N/A	N/A		N/A	table 2
22	2014 Kogien, Moisés, Cedaro, José Juliano	Relevant	nurse	Work demands	general	Physical domain QoL	Health complaints	OR, 95% CI (multivariate logistic regression)	MV	2,34 (1,06-5,58)	moderate	0.04	189	N/A	N/A		N/A	table 2
22	2014 Kogien, Moisés, Cedaro, José Juliano	Relevant	nurse	Intellectual discernment	patient/task	Energy and fatigue	Health complaints	OR, 95% CI (multivariate logistic regression)	MV	2,62 (1,21-5,68)	moderate	0.01	189	N/A	N/A		N/A	table 2
22	2014 Kogien, Moisés, Cedaro, José Juliano	Relevant	nurse	Work demands (low vs. High)	general	Energy and fatigue	Health complaints	OR, 95% CI (multivariate logistic regression)	MV	3,34 (1,28-8,72)	strong	0.01	189	N/A	N/A		N/A	table 2
22	2014 Kogien, Moisés, Cedaro, José Juliano	Relevant	nurse	Work demands (low vs. passive)	general	Energy and fatigue	Health complaints	OR, 95% CI (multivariate logistic regression)	MV	2,15 (0,99-4,65)	moderate	0.05	189	N/A	N/A		N/A	table 2
22	2014 Kogien, Moisés, Cedaro, José Juliano	Relevant	nurse	Social support	social	Mobility	Health complaints	OR, 95% CI (multivariate logistic regression)	MV	2,29 (1,12-4,67)	moderate	0.02	189	N/A	N/A		N/A	table 2
22	2014 Kogien, Moisés, Cedaro, José Juliano	Relevant	nurse	Intellectual discernment	patient/task	Mobility	Health complaints	OR, 95% CI (multivariate logistic regression)	MV	3,89 (1,77-8,56)	strong	< 0,01	189	N/A	N/A		N/A	table 2
22	2014 Kogien, Moisés, Cedaro, José Juliano	Relevant	nurse	Social support	social	Sleep and rest	Health complaints	OR, 95% CI (multivariate logistic regression)	MV	2,95 (1,46-5,94)	moderate	< 0,01	189	N/A	N/A		N/A	table 2
22	2014 Kogien, Moisés, Cedaro, José Juliano	Relevant	nurse	No. Of jobs	sociodemo	Sleep and rest	Health complaints	OR, 95% CI (multivariate logistic regression)	MV	3,36 (1,62-6,96)	strong	< 0,01	189	N/A	N/A		N/A	table 2
22	2014 Kogien, Moisés, Cedaro, José Juliano	Relevant	nurse	Work demands	general	Sleep and rest	Health complaints	OR, 95% CI (multivariate logistic regression)	MV	2,40 (0,91-6,30)	moderate	0.05	189	N/A	N/A		N/A	table 2
22	2014 Kogien, Moisés, Cedaro, José Juliano	Relevant	nurse	Intellectual discernment	patient/task	Daily life activities	Health complaints	OR, 95% CI (multivariate logistic regression)	MV	2,63 (1,22-5,67)	moderate	0.01	189	N/A	N/A		N/A	table 2
22	2014 Kogien, Moisés, Cedaro, José Juliano	Relevant	nurse	Work demands (low vs. High)	general	Daily life activities	Health complaints	OR, 95% CI (multivariate logistic regression)	MV	2,63 (1,07-6,46)	moderate	0.03	189	N/A	N/A		N/A	table 2
22	2014 Kogien, Moisés, Cedaro, José Juliano	Relevant	nurse	Work demands (low vs. passive)	general	Daily life activities	Health complaints	OR, 95% CI (multivariate logistic regression)	MV	2,64 (1,21-5,77)	moderate	0.01	189	N/A	N/A		N/A	table 2
23	2011 Lin, Blossom Yen-Ju , Hsu, Chung-Ping C., Juan, Chi-Wen et al.	Relevant	mixed	task-oriented leadership	organizational	Physician satisfaction	Positive well-being	standardized path coefficient (SEM)	MV	0.11	weak	n.s.	385	N/A	N/A		N/A	table 3
23	2011 Lin, Blossom Yen-Ju , Hsu, Chung-Ping C., Juan, Chi-Wen et al.	Relevant	mixed	employee-oriented leadership	organizational	Physician satisfaction	Positive well-being	standardized path coefficient (SEM)	MV	-0.14	weak	n.s.	385	N/A	N/A		N/A	table 3
23	2011 Lin, Blossom Yen-Ju , Hsu, Chung-Ping C., Juan, Chi-Wen et al.	Relevant	mixed	Departmentalization	work	Physician satisfaction	Positive well-being	standardized path coefficient (SEM)	MV	0.21	weak	< 0,05	385	N/A	N/A		N/A	table 3
23	2011 Lin, Blossom Yen-Ju , Hsu, Chung-Ping C., Juan, Chi-Wen et al.	Relevant	mixed	Service lines provided	work	Physician satisfaction	Positive well-being	standardized path coefficient (SEM)	MV	0.06	weak	n.s.	385	N/A	N/A		N/A	table 3
23	2011 Lin, Blossom Yen-Ju , Hsu, Chung-Ping C., Juan, Chi-Wen et al.	Relevant	mixed	Joining regional emergency networks	work	Physician satisfaction	Positive well-being	standardized path coefficient (SEM)	MV	0.12	weak	n.s.	385	N/A	N/A		N/A	table 3
23	2011 Lin, Blossom Yen-Ju , Hsu, Chung-Ping C., Juan, Chi-Wen et al.	Relevant	mixed	Medical centers (default) vs. regional hospitals	work	Physician satisfaction	Positive well-being	standardized path coefficient (SEM)	MV	-0.34	moderate	< 0,05	385	N/A	N/A		N/A	table 3
23	2011 Lin, Blossom Yen-Ju , Hsu, Chung-Ping C., Juan, Chi-Wen et al.	Relevant	mixed	Medical centers (default) vs. district hospitals	work	Physician satisfaction	Positive well-being	standardized path coefficient (SEM)	MV	-0.49	moderate	< 0,01	385	N/A	N/A		N/A	table 3
23	2011 Lin, Blossom Yen-Ju , Hsu, Chung-Ping C., Juan, Chi-Wen et al.	Relevant	mixed	Urbanization	sociodemo	Physician satisfaction	Positive well-being	standardized path coefficient (SEM)	MV	-0.14	weak	n.s.	385	N/A	N/A		N/A	table 3
23	2011 Lin, Blossom Yen-Ju , Hsu, Chung-Ping C., Juan, Chi-Wen et al.	Relevant	mixed	Population (persons)	sociodemo	Physician satisfaction	Positive well-being	standardized path coefficient (SEM)	MV	-0.1	weak	n.s.	385	N/A	N/A		N/A	table 3
23	2011 Lin, Blossom Yen-Ju , Hsu, Chung-Ping C., Juan, Chi-Wen et al.	Relevant	mixed	Medical density	work	Physician satisfaction	Positive well-being	standardized path coefficient (SEM)	MV	0.08	weak	n.s.	385	N/A	N/A		N/A	table 3
23	2011 Lin, Blossom Yen-Ju , Hsu, Chung-Ping C., Juan, Chi-Wen et al.	Relevant	mixed	task-oriented leadership	organizational	Unit performance	Cognitive-behavioral	standardized path coefficient (SEM)	MV	0.58	strong	< 0,001	385	N/A	N/A		N/A	table 3
23	2011 Lin, Blossom Yen-Ju , Hsu, Chung-Ping C., Juan, Chi-Wen et al.	Relevant	mixed	employee-oriented leadership	organizational	Unit performance	Cognitive-behavioral	standardized path coefficient (SEM)	MV	-0.07	weak	n.s.	385	N/A	N/A		N/A	table 3
23	2011 Lin, Blossom Yen-Ju , Hsu, Chung-Ping C., Juan, Chi-Wen et al.	Relevant	mixed	Departmentalization	work	Unit performance	Cognitive-behavioral	standardized path coefficient (SEM)	MV	0.18	weak	n.s.	385	N/A	N/A		N/A	table 3
23	2011 Lin, Blossom Yen-Ju , Hsu, Chung-Ping C., Juan, Chi-Wen et al.	Relevant	mixed	Service lines provided	work	Unit performance	Cognitive-behavioral	standardized path coefficient (SEM)	MV	-0.03	weak	n.s.	385	N/A	N/A		N/A	table 3
23	2011 Lin, Blossom Yen-Ju , Hsu, Chung-Ping C., Juan, Chi-Wen et al.	Relevant	mixed	Joining regional emergency networks	work	Unit performance	Cognitive-behavioral	standardized path coefficient (SEM)	MV	0.06	weak	n.s.	385	N/A	N/A		N/A	table 3
23	2011 Lin, Blossom Yen-Ju , Hsu, Chung-Ping C., Juan, Chi-Wen et al.	Relevant	mixed	Medical centers (default) vs. regional hospitals	work	Unit performance	Cognitive-behavioral	standardized path coefficient (SEM)	MV	-0.02	weak	n.s.	385	N/A	N/A		N/A	table 3
23	2011 Lin, Blossom Yen-Ju , Hsu, Chung-Ping C., Juan, Chi-Wen et al.	Relevant	mixed	Medical centers (default) vs. district hospitals	work	Unit performance	Cognitive-behavioral	standardized path coefficient (SEM)	MV	-0.14	weak	n.s.	385	N/A	N/A		N/A	table 3
23	2011 Lin, Blossom Yen-Ju , Hsu, Chung-Ping C., Juan, Chi-Wen et al.	Relevant	mixed	Urbanization	sociodemo	Unit performance	Cognitive-behavioral	standardized path coefficient (SEM)	MV	0.09	weak	n.s.	385	N/A	N/A		N/A	table 3
23	2011 Lin, Blossom Yen-Ju , Hsu, Chung-Ping C., Juan, Chi-Wen et al.	Relevant	mixed	Population (persons)	sociodemo	Unit performance	Cognitive-behavioral	standardized path coefficient (SEM)	MV	-0.19	weak	n.s.	385	N/A	N/A		N/A	table 3
23	2011 Lin, Blossom Yen-Ju , Hsu, Chung-Ping C., Juan, Chi-Wen et al.	Relevant	mixed	Medical density	work	Unit performance	Cognitive-behavioral	standardized path coefficient (SEM)	MV	-0.12	weak	n.s.	385	N/A	N/A		N/A	table 3
23	2011 Lin, Blossom Yen-Ju , Hsu, Chung-Ping C., Juan, Chi-Wen et al.	Relevant	mixed	task-oriented leadership	organizational	Nurse satisfaction	Positive well-being	standardized path coefficient (SEM)	MV	0.27	weak	< 0,05	385	N/A	N/A		N/A	table 3
23	2011 Lin, Blossom Yen-Ju , Hsu, Chung-Ping C., Juan, Chi-Wen et al.	Relevant	mixed	employee-oriented leadership	organizational	Nurse satisfaction	Positive well-being	standardized path coefficient (SEM)	MV	0.3	moderate	< 0,05	385	N/A	N/A		N/A	table 3
23	2011 Lin, Blossom Yen-Ju , Hsu, Chung-Ping C., Juan, Chi-Wen et al.	Relevant	mixed	Departmentalization	work	Nurse satisfaction	Positive well-being	standardized path coefficient (SEM)	MV	-0.1	weak	n.s.	385	N/A	N/A		N/A	table 3
23	2011 Lin, Blossom Yen-Ju , Hsu, Chung-Ping C., Juan, Chi-Wen et al.	Relevant	mixed	Service lines provided	work	Nurse satisfaction	Positive well-being	standardized path coefficient (SEM)	MV	0.17	weak	n.s.	385	N/A	N/A		N/A	table 3
23	2011 Lin, Blossom Yen-Ju , Hsu, Chung-Ping C., Juan, Chi-Wen et al.	Relevant	mixed	Joining regional emergency networks	work	Nurse satisfaction	Positive well-being	standardized path coefficient (SEM)	MV	0.06	weak	n.s.	385	N/A	N/A		N/A	table 3
23	2011 Lin, Blossom Yen-Ju , Hsu, Chung-Ping C., Juan, Chi-Wen et al.	Relevant	mixed	Medical centers (default) vs. regional hospitals	work	Nurse satisfaction	Positive well-being	standardized path coefficient (SEM)	MV	0.02	weak	n.s.	385	N/A	N/A		N/A	table 3
23	2011 Lin, Blossom Yen-Ju , Hsu, Chung-Ping C., Juan, Chi-Wen et al.	Relevant	mixed	Medical centers (default) vs. district hospitals	work	Nurse satisfaction	Positive well-being	standardized path coefficient (SEM)	MV	-0.12	weak	n.s.	385	N/A	N/A		N/A	table 3
23	2011 Lin, Blossom Yen-Ju , Hsu, Chung-Ping C., Juan, Chi-Wen et al.	Relevant	mixed	Urbanization	sociodemo	Nurse satisfaction	Positive well-being	standardized path coefficient (SEM)	MV	0.03	weak	n.s.	385	N/A	N/A		N/A	table 3
23	2011 Lin, Blossom Yen-Ju , Hsu, Chung-Ping C., Juan, Chi-Wen et al.	Relevant	mixed	Population (persons)	sociodemo	Nurse satisfaction	Positive well-being	standardized path coefficient (SEM)	MV	0.2	weak	n.s.	385	N/A	N/A		N/A	table 3
23	2011 Lin, Blossom Yen-Ju , Hsu, Chung-Ping C., Juan, Chi-Wen et al.	Relevant	mixed	Medical density	work	Nurse satisfaction	Positive well-being	standardized path coefficient (SEM)	MV	0.06	weak	n.s.	385	N/A	N/A		N/A	table 3
24	2012 Lin, B. Y., Wan, T. T., Hsu, C. P. et al.	Sociodemo	mixed	Occupation	work	Work satisfaction with medical autonomy	Other outcomes	Mean, SD (t-test)	UV	not stated		< 0,05	442	N/A	N/A		N/A	table 1
24	2012 Lin, B. Y., Wan, T. T., Hsu, C. P. et al.	Sociodemo	mixed	Occupation	work	Work satisfaction with medical profesionalism	Other outcomes	Mean, SD (t-test)	UV	not stated		< 0,05	442	N/A	N/A		N/A	table 1
24	2012 Lin, B. Y., Wan, T. T., Hsu, C. P. et al.	Sociodemo	mixed	Occupation	work	Work satisfaction with leadership	Other outcomes	Mean, SD (t-test)	UV	not stated		< 0,05	442	N/A	N/A		N/A	table 1
24	2012 Lin, B. Y., Wan, T. T., Hsu, C. P. et al.	Sociodemo	mixed	Occupation	work	Work satisfaction with ED management	Other outcomes	Mean, SD (t-test)	UV	not stated		< 0,05	442	N/A	N/A		N/A	table 1
24	2012 Lin, B. Y., Wan, T. T., Hsu, C. P. et al.	Sociodemo	mixed	Occupation	work	Work satisfaction with hospital policies and regulations	Other outcomes	Mean, SD (t-test)	UV	not stated		< 0,05	442	N/A	N/A		N/A	table 1
24	2012 Lin, B. Y., Wan, T. T., Hsu, C. P. et al.	Sociodemo	mixed	Occupation	work	Work satisfaction with external health policy environment	Other outcomes	Mean, SD (t-test)	UV	not stated		< 0,05	442	N/A	N/A		N/A	table 1
24	2012 Lin, B. Y., Wan, T. T., Hsu, C. P. et al.	Sociodemo	mixed	Occupation	work	Work satisfaction with communication in ED	Other outcomes	Mean, SD (t-test)	UV	not stated		n.s.	442	N/A	N/A		N/A	table 1
24	2012 Lin, B. Y., Wan, T. T., Hsu, C. P. et al.	Sociodemo	mixed	Occupation	work	Work satisfaction with communication outside ED	Other outcomes	Mean, SD (t-test)	UV	not stated		n.s.	442	N/A	N/A		N/A	table 1
24	2012 Lin, B. Y., Wan, T. T., Hsu, C. P. et al.	Sociodemo	mixed	Occupation	work	Intent to leave	Cognitive-behavioral	Mean, SD (t-test)	UV	not stated		n.s.	442	N/A	N/A		N/A	table 1
24	2012 Lin, B. Y., Wan, T. T., Hsu, C. P. et al.	Relevant	mixed	Clan culture	organizational	Work satisfaction with medical autonomy (physicians)	Other outcomes	Adjusted regression coefficient (regression analyses)	MV	0.12	weak	n.s.	208	N/A	N/A		N/A	table 2
24	2012 Lin, B. Y., Wan, T. T., Hsu, C. P. et al.	Relevant	mixed	Clan culture	organizational	Work satisfaction with medical professionalism (physicians)	Other outcomes	Adjusted regression coefficient (regression analyses)	MV	0.14	weak	n.s.	208	N/A	N/A		N/A	table 2
24	2012 Lin, B. Y., Wan, T. T., Hsu, C. P. et al.	Relevant	mixed	Clan culture	organizational	Work satisfaction with leadership (physicians)	Other outcomes	Adjusted regression coefficient (regression analyses)	MV	0.18	weak	n.s.	208	N/A	N/A		N/A	table 2
24	2012 Lin, B. Y., Wan, T. T., Hsu, C. P. et al.	Relevant	mixed	Clan culture	organizational	Work satisfaction with communication in ED (physicians)	Other outcomes	Adjusted regression coefficient (regression analyses)	MV	0.17	weak	n.s.	208	N/A	N/A		N/A	table 2
24	2012 Lin, B. Y., Wan, T. T., Hsu, C. P. et al.	Relevant	mixed	Clan culture	organizational	Work satisfaction with communication outside ED (physicians)	Other outcomes	Adjusted regression coefficient (regression analyses)	MV	0.09	weak	n.s.	208	N/A	N/A		N/A	table 2
24	2012 Lin, B. Y., Wan, T. T., Hsu, C. P. et al.	Relevant	mixed	Clan culture	organizational	Work satisfaction with ED management (physicians)	Other outcomes	Adjusted regression coefficient (regression analyses)	MV	0.22	weak	< 0,01	208	N/A	N/A		N/A	table 2
24	2012 Lin, B. Y., Wan, T. T., Hsu, C. P. et al.	Relevant	mixed	Clan culture	organizational	Work satisfaction with hospital policies and regulations (physicians)	Other outcomes	Adjusted regression coefficient (regression analyses)	MV	0.28	weak	< 0,001	208	N/A	N/A		N/A	table 2
24	2012 Lin, B. Y., Wan, T. T., Hsu, C. P. et al.	Relevant	mixed	Clan culture	organizational	Work satisfaction with external health policy environment (physicians)	Other outcomes	Adjusted regression coefficient (regression analyses)	MV	0.04	weak	n.s.	208	N/A	N/A		N/A	table 2
24	2012 Lin, B. Y., Wan, T. T., Hsu, C. P. et al.	Relevant	mixed	Clan culture	organizational	Intent to leave (physicians)	Cognitive-behavioral	Adjusted regression coefficient (regression analyses)	MV	-0,28	weak	< 0,001	208	N/A	N/A		N/A	table 2
24	2012 Lin, B. Y., Wan, T. T., Hsu, C. P. et al.	Relevant	mixed	Adhocracy culture	organizational	Work satisfaction with medical autonomy (physicians)	Other outcomes	Adjusted regression coefficient (regression analyses)	MV	0.06	weak	n.s.	208	N/A	N/A		N/A	table 2
24	2012 Lin, B. Y., Wan, T. T., Hsu, C. P. et al.	Relevant	mixed	Adhocracy culture	organizational	Work satisfaction with medical professionalism (physicians)	Other outcomes	Adjusted regression coefficient (regression analyses)	MV	0.06	weak	n.s.	208	N/A	N/A		N/A	table 2
24	2012 Lin, B. Y., Wan, T. T., Hsu, C. P. et al.	Relevant	mixed	Adhocracy culture	organizational	Work satisfaction with leadership (physicians)	Other outcomes	Adjusted regression coefficient (regression analyses)	MV	0.1	weak	n.s.	208	N/A	N/A		N/A	table 2
24	2012 Lin, B. Y., Wan, T. T., Hsu, C. P. et al.	Relevant	mixed	Adhocracy culture	organizational	Work satisfaction with communication in ED (physicians)	Other outcomes	Adjusted regression coefficient (regression analyses)	MV	0.06	weak	n.s.	208	N/A	N/A		N/A	table 2
24	2012 Lin, B. Y., Wan, T. T., Hsu, C. P. et al.	Relevant	mixed	Adhocracy culture	organizational	Work satisfaction with communication outside ED (physicians)	Other outcomes	Adjusted regression coefficient (regression analyses)	MV	-0,03	weak	n.s.	208	N/A	N/A		N/A	table 2
24	2012 Lin, B. Y., Wan, T. T., Hsu, C. P. et al.	Relevant	mixed	Adhocracy culture	organizational	Work satisfaction with ED management (physicians)	Other outcomes	Adjusted regression coefficient (regression analyses)	MV	0.01	weak	n.s.	208	N/A	N/A		N/A	table 2
24	2012 Lin, B. Y., Wan, T. T., Hsu, C. P. et al.	Relevant	mixed	Adhocracy culture	organizational	Work satisfaction with hospital policies and regulations (physicians)	Other outcomes	Adjusted regression coefficient (regression analyses)	MV	-0,06	weak	n.s.	208	N/A	N/A		N/A	table 2
24	2012 Lin, B. Y., Wan, T. T., Hsu, C. P. et al.	Relevant	mixed	Adhocracy culture	organizational	Work satisfaction with external health policy environment (physicians)	Other outcomes	Adjusted regression coefficient (regression analyses)	MV	-0,11	weak	n.s.	208	N/A	N/A		N/A	table 2
24	2012 Lin, B. Y., Wan, T. T., Hsu, C. P. et al.	Relevant	mixed	Adhocracy culture	organizational	Intent to leave (physicians)	Cognitive-behavioral	Adjusted regression coefficient (regression analyses)	MV	0.07	weak	n.s.	208	N/A	N/A		N/A	table 2
24	2012 Lin, B. Y., Wan, T. T., Hsu, C. P. et al.	Relevant	mixed	Market culture	organizational	Work satisfaction with medical autonomy (physicians)	Other outcomes	Adjusted regression coefficient (regression analyses)	MV	-0,17	weak	< 0,05	208	N/A	N/A		N/A	table 2
24	2012 Lin, B. Y., Wan, T. T., Hsu, C. P. et al.	Relevant	mixed	Market culture	organizational	Work satisfaction with medical professionalism (physicians)	Other outcomes	Adjusted regression coefficient (regression analyses)	MV	-0,19	weak	< 0,05	208	N/A	N/A		N/A	table 2
24	2012 Lin, B. Y., Wan, T. T., Hsu, C. P. et al.	Relevant	mixed	Market culture	organizational	Work satisfaction with leadership (physicians)	Other outcomes	Adjusted regression coefficient (regression analyses)	MV	-0,24	weak	< 0,01	208	N/A	N/A		N/A	table 2
24	2012 Lin, B. Y., Wan, T. T., Hsu, C. P. et al.	Relevant	mixed	Market culture	organizational	Work satisfaction with communication in ED (physicians)	Other outcomes	Adjusted regression coefficient (regression analyses)	MV	-0,19	weak	< 0,05	208	N/A	N/A		N/A	table 2
24	2012 Lin, B. Y., Wan, T. T., Hsu, C. P. et al.	Relevant	mixed	Market culture	organizational	Work satisfaction with communication outside ED (physicians)	Other outcomes	Adjusted regression coefficient (regression analyses)	MV	-0,08	weak	n.s.	208	N/A	N/A		N/A	table 2
24	2012 Lin, B. Y., Wan, T. T., Hsu, C. P. et al.	Relevant	mixed	Market culture	organizational	Work satisfaction with ED management (physicians)	Other outcomes	Adjusted regression coefficient (regression analyses)	MV	-0,21	weak	< 0,01	208	N/A	N/A		N/A	table 2
24	2012 Lin, B. Y., Wan, T. T., Hsu, C. P. et al.	Relevant	mixed	Market culture	organizational	Work satisfaction with hospital policies and regulations (physicians)	Other outcomes	Adjusted regression coefficient (regression analyses)	MV	-0,34	moderate	< 0,001	208	N/A	N/A		N/A	table 2
24	2012 Lin, B. Y., Wan, T. T., Hsu, C. P. et al.	Relevant	mixed	Market culture	organizational	Work satisfaction with external health policy environment (physicians)	Other outcomes	Adjusted regression coefficient (regression analyses)	MV	-0,11	weak	n.s.	208	N/A	N/A		N/A	table 2
24	2012 Lin, B. Y., Wan, T. T., Hsu, C. P. et al.	Relevant	mixed	Market culture	organizational	Intent to leave (physicians)	Cognitive-behavioral	Adjusted regression coefficient (regression analyses)	MV	-0,27	weak	< 0,001	208	N/A	N/A		N/A	table 2
24	2012 Lin, B. Y., Wan, T. T., Hsu, C. P. et al.	Relevant	mixed	Hierarchy culture	organizational	Work satisfaction with medical autonomy (physicians)	Other outcomes	Adjusted regression coefficient (regression analyses)	MV	-0,04	weak	n.s.	208	N/A	N/A		N/A	table 2
24	2012 Lin, B. Y., Wan, T. T., Hsu, C. P. et al.	Relevant	mixed	Hierarchy culture	organizational	Work satisfaction with medical professionalism (physicians)	Other outcomes	Adjusted regression coefficient (regression analyses)	MV	-0,04	weak	n.s.	208	N/A	N/A		N/A	table 2
24	2012 Lin, B. Y., Wan, T. T., Hsu, C. P. et al.	Relevant	mixed	Hierarchy culture	organizational	Work satisfaction with leadership (physicians)	Other outcomes	Adjusted regression coefficient (regression analyses)	MV	-0,07	weak	n.s.	208	N/A	N/A		N/A	table 2
24	2012 Lin, B. Y., Wan, T. T., Hsu, C. P. et al.	Relevant	mixed	Hierarchy culture	organizational	Work satisfaction with communication in ED (physicians)	Other outcomes	Adjusted regression coefficient (regression analyses)	MV	-0,07	weak	n.s.	208	N/A	N/A		N/A	table 2
24	2012 Lin, B. Y., Wan, T. T., Hsu, C. P. et al.	Relevant	mixed	Hierarchy culture	organizational	Work satisfaction with communication outside ED (physicians)	Other outcomes	Adjusted regression coefficient (regression analyses)	MV	-0,01	weak	n.s.	208	N/A	N/A		N/A	table 2
24	2012 Lin, B. Y., Wan, T. T., Hsu, C. P. et al.	Relevant	mixed	Hierarchy culture	organizational	Work satisfaction with ED management (physicians)	Other outcomes	Adjusted regression coefficient (regression analyses)	MV	-0,06	weak	n.s.	208	N/A	N/A		N/A	table 2
24	2012 Lin, B. Y., Wan, T. T., Hsu, C. P. et al.	Relevant	mixed	Hierarchy culture	organizational	Work satisfaction with hospital policies and regulations (physicians)	Other outcomes	Adjusted regression coefficient (regression analyses)	MV	-0,01	weak	n.s.	208	N/A	N/A		N/A	table 2
24	2012 Lin, B. Y., Wan, T. T., Hsu, C. P. et al.	Relevant	mixed	Hierarchy culture	organizational	Work satisfaction with external health policy environment (physicians)	Other outcomes	Adjusted regression coefficient (regression analyses)	MV	0.13	weak	n.s.	208	N/A	N/A		N/A	table 2
24	2012 Lin, B. Y., Wan, T. T., Hsu, C. P. et al.	Relevant	mixed	Hierarchy culture	organizational	Intent to leave (physicians)	Cognitive-behavioral	Adjusted regression coefficient (regression analyses)	MV	0.04	weak	n.s.	208	N/A	N/A		N/A	table 2
24	2012 Lin, B. Y., Wan, T. T., Hsu, C. P. et al.	Relevant	mixed	Clan culture	organizational	Work satisfaction with medical autonomy (nurses)	Other outcomes	Adjusted regression coefficient (regression analyses)	MV	0.07	weak	n.s.	234	N/A	N/A		N/A	table 2
24	2012 Lin, B. Y., Wan, T. T., Hsu, C. P. et al.	Relevant	mixed	Clan culture	organizational	Work satisfaction with medical professionalism (nurses)	Other outcomes	Adjusted regression coefficient (regression analyses)	MV	-0,03	weak	n.s.	234	N/A	N/A		N/A	table 2
24	2012 Lin, B. Y., Wan, T. T., Hsu, C. P. et al.	Relevant	mixed	Clan culture	organizational	Work satisfaction with leadership (nurses)	Other outcomes	Adjusted regression coefficient (regression analyses)	MV	0.09	weak	n.s.	234	N/A	N/A		N/A	table 2
24	2012 Lin, B. Y., Wan, T. T., Hsu, C. P. et al.	Relevant	mixed	Clan culture	organizational	Work satisfaction with communication in ED (nurses)	Other outcomes	Adjusted regression coefficient (regression analyses)	MV	0.12	weak	n.s.	234	N/A	N/A		N/A	table 2
24	2012 Lin, B. Y., Wan, T. T., Hsu, C. P. et al.	Relevant	mixed	Clan culture	organizational	Work satisfaction with communication outside ED (nurses)	Other outcomes	Adjusted regression coefficient (regression analyses)	MV	0.07	weak	n.s.	234	N/A	N/A		N/A	table 2
24	2012 Lin, B. Y., Wan, T. T., Hsu, C. P. et al.	Relevant	mixed	Clan culture	organizational	Work satisfaction with ED management (nurses)	Other outcomes	Adjusted regression coefficient (regression analyses)	MV	0.06	weak	n.s.	234	N/A	N/A		N/A	table 2
24	2012 Lin, B. Y., Wan, T. T., Hsu, C. P. et al.	Relevant	mixed	Clan culture	organizational	Work satisfaction with hospital policies and regulations (nurses)	Other outcomes	Adjusted regression coefficient (regression analyses)	MV	0.13	weak	n.s.	234	N/A	N/A		N/A	table 2
24	2012 Lin, B. Y., Wan, T. T., Hsu, C. P. et al.	Relevant	mixed	Clan culture	organizational	Work satisfaction with external health policy environment (nurses)	Other outcomes	Adjusted regression coefficient (regression analyses)	MV	0.06	weak	n.s.	234	N/A	N/A		N/A	table 2
24	2012 Lin, B. Y., Wan, T. T., Hsu, C. P. et al.	Relevant	mixed	Clan culture	organizational	Intent to leave (nurses)	Cognitive-behavioral	Adjusted regression coefficient (regression analyses)	MV	-0,12	weak	n.s.	234	N/A	N/A		N/A	table 2
24	2012 Lin, B. Y., Wan, T. T., Hsu, C. P. et al.	Relevant	mixed	Adhocracy culture	organizational	Work satisfaction with medical autonomy (nurses)	Other outcomes	Adjusted regression coefficient (regression analyses)	MV	0.16	weak	< 0,05	234	N/A	N/A		N/A	table 2
24	2012 Lin, B. Y., Wan, T. T., Hsu, C. P. et al.	Relevant	mixed	Adhocracy culture	organizational	Work satisfaction with medical professionalism (nurses)	Other outcomes	Adjusted regression coefficient (regression analyses)	MV	0.07	weak	n.s.	234	N/A	N/A		N/A	table 2
24	2012 Lin, B. Y., Wan, T. T., Hsu, C. P. et al.	Relevant	mixed	Adhocracy culture	organizational	Work satisfaction with leadership (nurses)	Other outcomes	Adjusted regression coefficient (regression analyses)	MV	0.14	weak	n.s.	234	N/A	N/A		N/A	table 2
24	2012 Lin, B. Y., Wan, T. T., Hsu, C. P. et al.	Relevant	mixed	Adhocracy culture	organizational	Work satisfaction with communication in ED (nurses)	Other outcomes	Adjusted regression coefficient (regression analyses)	MV	0.1	weak	n.s.	234	N/A	N/A		N/A	table 2
24	2012 Lin, B. Y., Wan, T. T., Hsu, C. P. et al.	Relevant	mixed	Adhocracy culture	organizational	Work satisfaction with communication outside ED (nurses)	Other outcomes	Adjusted regression coefficient (regression analyses)	MV	0.14	weak	n.s.	234	N/A	N/A		N/A	table 2
24	2012 Lin, B. Y., Wan, T. T., Hsu, C. P. et al.	Relevant	mixed	Adhocracy culture	organizational	Work satisfaction with ED management (nurses)	Other outcomes	Adjusted regression coefficient (regression analyses)	MV	0.11	weak	n.s.	234	N/A	N/A		N/A	table 2
24	2012 Lin, B. Y., Wan, T. T., Hsu, C. P. et al.	Relevant	mixed	Adhocracy culture	organizational	Work satisfaction with hospital policies and regulations (nurses)	Other outcomes	Adjusted regression coefficient (regression analyses)	MV	0.02	weak	n.s.	234	N/A	N/A		N/A	table 2
24	2012 Lin, B. Y., Wan, T. T., Hsu, C. P. et al.	Relevant	mixed	Adhocracy culture	organizational	Work satisfaction with external health policy environment (nurses)	Other outcomes	Adjusted regression coefficient (regression analyses)	MV	0.17	weak	< 0,05	234	N/A	N/A		N/A	table 2
24	2012 Lin, B. Y., Wan, T. T., Hsu, C. P. et al.	Relevant	mixed	Adhocracy culture	organizational	Intent to leave (nurses)	Cognitive-behavioral	Adjusted regression coefficient (regression analyses)	MV	-0,03	weak	n.s.	234	N/A	N/A		N/A	table 2
24	2012 Lin, B. Y., Wan, T. T., Hsu, C. P. et al.	Relevant	mixed	Market culture	organizational	Work satisfaction with medical autonomy (nurses)	Other outcomes	Adjusted regression coefficient (regression analyses)	MV	-0,13	weak	n.s.	234	N/A	N/A		N/A	table 2
24	2012 Lin, B. Y., Wan, T. T., Hsu, C. P. et al.	Relevant	mixed	Market culture	organizational	Work satisfaction with medical professionalism (nurses)	Other outcomes	Adjusted regression coefficient (regression analyses)	MV	0.02	weak	n.s.	234	N/A	N/A		N/A	table 2
24	2012 Lin, B. Y., Wan, T. T., Hsu, C. P. et al.	Relevant	mixed	Market culture	organizational	Work satisfaction with leadership (nurses)	Other outcomes	Adjusted regression coefficient (regression analyses)	MV	-0,04	weak	n.s.	234	N/A	N/A		N/A	table 2
24	2012 Lin, B. Y., Wan, T. T., Hsu, C. P. et al.	Relevant	mixed	Market culture	organizational	Work satisfaction with communication in ED (nurses)	Other outcomes	Adjusted regression coefficient (regression analyses)	MV	-0,16	weak	< 0,05	234	N/A	N/A		N/A	table 2
24	2012 Lin, B. Y., Wan, T. T., Hsu, C. P. et al.	Relevant	mixed	Market culture	organizational	Work satisfaction with communication outside ED (nurses)	Other outcomes	Adjusted regression coefficient (regression analyses)	MV	-0,11	weak	n.s.	234	N/A	N/A		N/A	table 2
24	2012 Lin, B. Y., Wan, T. T., Hsu, C. P. et al.	Relevant	mixed	Market culture	organizational	Work satisfaction with ED management (nurses)	Other outcomes	Adjusted regression coefficient (regression analyses)	MV	-0,08	weak	n.s.	234	N/A	N/A		N/A	table 2
24	2012 Lin, B. Y., Wan, T. T., Hsu, C. P. et al.	Relevant	mixed	Market culture	organizational	Work satisfaction with hospital policies and regulations (nurses)	Other outcomes	Adjusted regression coefficient (regression analyses)	MV	-0,16	weak	< 0,05	234	N/A	N/A		N/A	table 2
24	2012 Lin, B. Y., Wan, T. T., Hsu, C. P. et al.	Relevant	mixed	Market culture	organizational	Work satisfaction with external health policy environment (nurses)	Other outcomes	Adjusted regression coefficient (regression analyses)	MV	-0,12	weak	n.s.	234	N/A	N/A		N/A	table 2
24	2012 Lin, B. Y., Wan, T. T., Hsu, C. P. et al.	Relevant	mixed	Market culture	organizational	Intent to leave (nurses)	Cognitive-behavioral	Adjusted regression coefficient (regression analyses)	MV	0.13	weak	n.s.	234	N/A	N/A		N/A	table 2
24	2012 Lin, B. Y., Wan, T. T., Hsu, C. P. et al.	Relevant	mixed	Hierarchy culture	organizational	Work satisfaction with medical autonomy (nurses)	Other outcomes	Adjusted regression coefficient (regression analyses)	MV	-0,11	weak	n.s.	234	N/A	N/A		N/A	table 2
24	2012 Lin, B. Y., Wan, T. T., Hsu, C. P. et al.	Relevant	mixed	Hierarchy culture	organizational	Work satisfaction with medical professionalism (nurses)	Other outcomes	Adjusted regression coefficient (regression analyses)	MV	-0,04	weak	n.s.	234	N/A	N/A		N/A	table 2
24	2012 Lin, B. Y., Wan, T. T., Hsu, C. P. et al.	Relevant	mixed	Hierarchy culture	organizational	Work satisfaction with leadership (nurses)	Other outcomes	Adjusted regression coefficient (regression analyses)	MV	-0,18	weak	< 0,05	234	N/A	N/A		N/A	table 2
24	2012 Lin, B. Y., Wan, T. T., Hsu, C. P. et al.	Relevant	mixed	Hierarchy culture	organizational	Work satisfaction with communication in ED (nurses)	Other outcomes	Adjusted regression coefficient (regression analyses)	MV	-0,09	weak	n.s.	234	N/A	N/A		N/A	table 2
24	2012 Lin, B. Y., Wan, T. T., Hsu, C. P. et al.	Relevant	mixed	Hierarchy culture	organizational	Work satisfaction with communication outside ED (nurses)	Other outcomes	Adjusted regression coefficient (regression analyses)	MV	-0,11	weak	n.s.	234	N/A	N/A		N/A	table 2
24	2012 Lin, B. Y., Wan, T. T., Hsu, C. P. et al.	Relevant	mixed	Hierarchy culture	organizational	Work satisfaction with ED management (nurses)	Other outcomes	Adjusted regression coefficient (regression analyses)	MV	-0,08	weak	n.s.	234	N/A	N/A		N/A	table 2
24	2012 Lin, B. Y., Wan, T. T., Hsu, C. P. et al.	Relevant	mixed	Hierarchy culture	organizational	Work satisfaction with hospital policies and regulations (nurses)	Other outcomes	Adjusted regression coefficient (regression analyses)	MV	-0,08	weak	n.s.	234	N/A	N/A		N/A	table 2
24	2012 Lin, B. Y., Wan, T. T., Hsu, C. P. et al.	Relevant	mixed	Hierarchy culture	organizational	Work satisfaction with external health policy environment (nurses)	Other outcomes	Adjusted regression coefficient (regression analyses)	MV	-0,13	weak	n.s.	234	N/A	N/A		N/A	table 2
24	2012 Lin, B. Y., Wan, T. T., Hsu, C. P. et al.	Relevant	mixed	Hierarchy culture	organizational	Intent to leave (nurses)	Cognitive-behavioral	Adjusted regression coefficient (regression analyses)	MV	0.08	weak	n.s.	234	N/A	N/A		N/A	table 2
25	2011 O'Mahony, Nuria	Relevant	nurse	Enough time to discuss patient care	patient/task	Emotional exhaustion	Affective symptoms	Kendall tau (correlation)	UV	-0.198	weak	0.05	64	N/A	N/A		N/A	table 4
25	2011 O'Mahony, Nuria	Relevant	nurse	Quality assurance programme	organizational	Emotional exhaustion	Affective symptoms	Kendall tau (correlation)	UV	-0.256	weak	0.05	63	N/A	N/A		N/A	table 4
25	2011 O'Mahony, Nuria	Relevant	nurse	Nurse/physician collaboration	social	Emotional exhaustion	Affective symptoms	Kendall tau (correlation)	UV	-0.205	weak	0.05	64	N/A	N/A		N/A	table 4
25	2011 O'Mahony, Nuria	Relevant	nurse	Administration consults	organizational	Emotional exhaustion	Affective symptoms	Kendall tau (correlation)	UV	-0.229	weak	0.05	64	N/A	N/A		N/A	table 4
25	2011 O'Mahony, Nuria	Relevant	nurse	Non-punitive management	organizational	Emotional exhaustion	Affective symptoms	Kendall tau (correlation)	UV	-0.209	weak	0.05	63	N/A	N/A		N/A	table 4
25	2011 O'Mahony, Nuria	Relevant	nurse	High standards are expected by administration	organizational	Emotional exhaustion	Affective symptoms	Kendall tau (correlation)	UV	-0.228	weak	0.05	63	N/A	N/A		N/A	table 4
25	2011 O'Mahony, Nuria	Relevant	nurse	Teamwork	social	Emotional exhaustion	Affective symptoms	Kendall tau (correlation)	UV	-0.12	weak	n.s.	64	N/A	N/A		N/A	table 4
25	2011 O'Mahony, Nuria	Relevant	nurse	Aministration listens and responds	organizational	Emotional exhaustion	Affective symptoms	Kendall tau (correlation)	UV	-0.337	moderate	0.01	64	N/A	N/A		N/A	table 4
25	2011 O'Mahony, Nuria	Relevant	nurse	Enough time to discuss patient care	patient/task	Depersonalization	Affective symptoms	Kendall tau (correlation)	UV	-0.228	weak	0.05	64	N/A	N/A		N/A	table 4
25	2011 O'Mahony, Nuria	Relevant	nurse	Quality assurance programme	organizational	Depersonalization	Affective symptoms	Kendall tau (correlation)	UV	-0.112	weak	n.s.	63	N/A	N/A		N/A	table 4
25	2011 O'Mahony, Nuria	Relevant	nurse	Nurse/physician collaboration	social	Depersonalization	Affective symptoms	Kendall tau (correlation)	UV	-0.214	weak	0.05	64	N/A	N/A		N/A	table 4
25	2011 O'Mahony, Nuria	Relevant	nurse	Administration consults	organizational	Depersonalization	Affective symptoms	Kendall tau (correlation)	UV	-0.068	weak	n.s.	64	N/A	N/A		N/A	table 4
25	2011 O'Mahony, Nuria	Relevant	nurse	Non-punitive management	organizational	Depersonalization	Affective symptoms	Kendall tau (correlation)	UV	-0.189	weak	n.s.	63	N/A	N/A		N/A	table 4
25	2011 O'Mahony, Nuria	Relevant	nurse	High standards are expected by administration	organizational	Depersonalization	Affective symptoms	Kendall tau (correlation)	UV	-0.152	weak	n.s.	63	N/A	N/A		N/A	table 4
25	2011 O'Mahony, Nuria	Relevant	nurse	Teamwork	social	Depersonalization	Affective symptoms	Kendall tau (correlation)	UV	-0.294	weak	0.01	64	N/A	N/A		N/A	table 4
25	2011 O'Mahony, Nuria	Relevant	nurse	Aministration listens and responds	organizational	Depersonalization	Affective symptoms	Kendall tau (correlation)	UV	-0.08	weak	n.s.	64	N/A	N/A		N/A	table 4
26	1997 Revicki, Dennis A., Whitley, Theodore W., Gallery, Michael E.	Additional	physician	Internal locus of control	other	Work stress	Affective symptoms	Correlations	UV	-0.3	moderate	not stated	484	N/A	N/A		N/A	table 1
26	1997 Revicki, Dennis A., Whitley, Theodore W., Gallery, Michael E.	Additional	physician	Internal locus of control	other	Depression	Affective symptoms	Correlations	UV	-0.32	moderate	not stated	484	N/A	N/A		N/A	table 1
26	1997 Revicki, Dennis A., Whitley, Theodore W., Gallery, Michael E.	Additional	physician	Internal locus of control	other	Work satisfaction	Positive well-being	Correlations	UV	0.29	weak	not stated	484	N/A	N/A		N/A	table 1
26	1997 Revicki, Dennis A., Whitley, Theodore W., Gallery, Michael E.	Relevant	physician	Peer support	social	Work stress	Affective symptoms	Correlations	UV	-0.36	moderate	not stated	484	N/A	N/A		N/A	table 1
26	1997 Revicki, Dennis A., Whitley, Theodore W., Gallery, Michael E.	Relevant	physician	Peer support	social	Depression	Affective symptoms	Correlations	UV	-0.31	moderate	not stated	484	N/A	N/A		N/A	table 1
26	1997 Revicki, Dennis A., Whitley, Theodore W., Gallery, Michael E.	Relevant	physician	Peer support	social	Work satisfaction	Positive well-being	Correlations	UV	0.32	moderate	not stated	484	N/A	N/A		N/A	table 1
26	1997 Revicki, Dennis A., Whitley, Theodore W., Gallery, Michael E.	Relevant	physician	Work group support	social	Work stress	Affective symptoms	Correlations	UV	-0.48	moderate	not stated	484	N/A	N/A		N/A	table 1
26	1997 Revicki, Dennis A., Whitley, Theodore W., Gallery, Michael E.	Relevant	physician	Work group support	social	Depression	Affective symptoms	Correlations	UV	0.36	moderate	not stated	484	N/A	N/A		N/A	table 1
26	1997 Revicki, Dennis A., Whitley, Theodore W., Gallery, Michael E.	Relevant	physician	Work group support	social	Work satisfaction	Positive well-being	Correlations	UV	-0.58	strong	not stated	484	N/A	N/A		N/A	table 1
26	1997 Revicki, Dennis A., Whitley, Theodore W., Gallery, Michael E.	Relevant	physician	Role ambuigity	patient/task	Work stress	Affective symptoms	Correlations	UV	-0.56	strong	not stated	484	N/A	N/A		N/A	table 1
26	1997 Revicki, Dennis A., Whitley, Theodore W., Gallery, Michael E.	Relevant	physician	Role ambuigity	patient/task	Depression	Affective symptoms	Correlations	UV	-0.48	moderate	not stated	484	N/A	N/A		N/A	table 1
26	1997 Revicki, Dennis A., Whitley, Theodore W., Gallery, Michael E.	Relevant	physician	Role ambuigity	patient/task	Work satisfaction	Positive well-being	Correlations	UV	0.53	strong	not stated	484	N/A	N/A		N/A	table 1
26	1997 Revicki, Dennis A., Whitley, Theodore W., Gallery, Michael E.	Sociodemo	physician	Sex	sociodemo	Work stress	Affective symptoms	Correlations	UV	-0.1	weak	not stated	484	N/A	N/A		N/A	table 1
26	1997 Revicki, Dennis A., Whitley, Theodore W., Gallery, Michael E.	Sociodemo	physician	Sex	sociodemo	Depression	Affective symptoms	Correlations	UV	-0.19	weak	not stated	484	N/A	N/A		N/A	table 1
26	1997 Revicki, Dennis A., Whitley, Theodore W., Gallery, Michael E.	Sociodemo	physician	Sex	sociodemo	Work satisfaction	Positive well-being	Correlations	UV	0.02	weak	not stated	484	N/A	N/A		N/A	table 1
26	1997 Revicki, Dennis A., Whitley, Theodore W., Gallery, Michael E.	Sociodemo	physician	Marital status	sociodemo	Work stress	Affective symptoms	Correlations	UV	0.13	weak	not stated	484	N/A	N/A		N/A	table 1
26	1997 Revicki, Dennis A., Whitley, Theodore W., Gallery, Michael E.	Sociodemo	physician	Marital status	sociodemo	Depression	Affective symptoms	Correlations	UV	0.15	weak	not stated	484	N/A	N/A		N/A	table 1
26	1997 Revicki, Dennis A., Whitley, Theodore W., Gallery, Michael E.	Sociodemo	physician	Marital status	sociodemo	Work satisfaction	Positive well-being	Correlations	UV	0.16	weak	not stated	484	N/A	N/A		N/A	table 1
26	1997 Revicki, Dennis A., Whitley, Theodore W., Gallery, Michael E.	Sociodemo	physician	Residency year	work	Work stress	Affective symptoms	Correlations	UV	0.13	weak	not stated	484	N/A	N/A		N/A	table 1
26	1997 Revicki, Dennis A., Whitley, Theodore W., Gallery, Michael E.	Sociodemo	physician	Residency year	work	Depression	Affective symptoms	Correlations	UV	0.15	weak	not stated	484	N/A	N/A		N/A	table 1
26	1997 Revicki, Dennis A., Whitley, Theodore W., Gallery, Michael E.	Sociodemo	physician	Residency year	work	Work satisfaction	Positive well-being	Correlations	UV	0.16	weak	not stated	484	N/A	N/A		N/A	table 1
26	1997 Revicki, Dennis A., Whitley, Theodore W., Gallery, Michael E.	Relevant	physician	Sex	sociodemo	Work stress	Affective symptoms	Standardized structural coefficients (SEM)	MV	-0.1	weak	<0,05	484	N/A	N/A		N/A	table 2
26	1997 Revicki, Dennis A., Whitley, Theodore W., Gallery, Michael E.	Relevant	physician	Marital status	sociodemo	Work stress	Affective symptoms	Standardized structural coefficients (SEM)	MV	0.17	weak	<0,05	484	N/A	N/A		N/A	table 2
26	1997 Revicki, Dennis A., Whitley, Theodore W., Gallery, Michael E.	Relevant	physician	Residency year	work	Work stress	Affective symptoms	Standardized structural coefficients (SEM)	MV	0.09	weak	<0,05	484	N/A	N/A		N/A	table 2
26	1997 Revicki, Dennis A., Whitley, Theodore W., Gallery, Michael E.	Relevant	physician	Internal locus of control	other	Work stress	Affective symptoms	Standardized structural coefficients (SEM)	MV	-0.07	weak	<0,05	484	N/A	N/A		N/A	table 2
26	1997 Revicki, Dennis A., Whitley, Theodore W., Gallery, Michael E.	Relevant	physician	Peer support	social	Work stress	Affective symptoms	Standardized structural coefficients (SEM)	MV	-0.14	weak	<0,05	484	N/A	N/A		N/A	table 2
26	1997 Revicki, Dennis A., Whitley, Theodore W., Gallery, Michael E.	Relevant	physician	Work-group support	social	Work stress	Affective symptoms	Standardized structural coefficients (SEM)	MV	-0.2	weak	<0,05	484	N/A	N/A		N/A	table 2
26	1997 Revicki, Dennis A., Whitley, Theodore W., Gallery, Michael E.	Relevant	physician	Role ambuigity	patient/task	Work stress	Affective symptoms	Standardized structural coefficients (SEM)	MV	0.42	moderate	<0,05	484	N/A	N/A		N/A	table 2
26	1997 Revicki, Dennis A., Whitley, Theodore W., Gallery, Michael E.	Relevant	physician	Sex	sociodemo	Depression	Affective symptoms	Standardized structural coefficients (SEM)	MV	-0.14	weak	<0,05	484	N/A	N/A		N/A	table 2
26	1997 Revicki, Dennis A., Whitley, Theodore W., Gallery, Michael E.	Relevant	physician	Marital status	sociodemo	Depression	Affective symptoms	Standardized structural coefficients (SEM)	MV	-0.11	weak	<0,05	484	N/A	N/A		N/A	table 2
26	1997 Revicki, Dennis A., Whitley, Theodore W., Gallery, Michael E.	Relevant	physician	Residency year	work	Depression	Affective symptoms	Standardized structural coefficients (SEM)	MV	-0.1	weak	<0,05	484	N/A	N/A		N/A	table 2
26	1997 Revicki, Dennis A., Whitley, Theodore W., Gallery, Michael E.	Relevant	physician	Internal locus of control	other	Depression	Affective symptoms	Standardized structural coefficients (SEM)	MV	-0.08	weak	<0,05	484	N/A	N/A		N/A	table 2
26	1997 Revicki, Dennis A., Whitley, Theodore W., Gallery, Michael E.	Relevant	physician	Peer support	social	Depression	Affective symptoms	Standardized structural coefficients (SEM)	MV	-0.06	weak	<0,05	484	N/A	N/A		N/A	table 2
26	1997 Revicki, Dennis A., Whitley, Theodore W., Gallery, Michael E.	Relevant	physician	Work-group support	social	Depression	Affective symptoms	Standardized structural coefficients (SEM)	MV	-0.01	weak	<0,05	484	N/A	N/A		N/A	table 2
26	1997 Revicki, Dennis A., Whitley, Theodore W., Gallery, Michael E.	Relevant	physician	Role ambuigity	patient/task	Depression	Affective symptoms	Standardized structural coefficients (SEM)	MV	0.13	weak	<0,05	484	N/A	N/A		N/A	table 2
26	1997 Revicki, Dennis A., Whitley, Theodore W., Gallery, Michael E.	Relevant	physician	Work stress	other	Depression	Affective symptoms	Standardized structural coefficients (SEM)	MV	0.53	strong	<0,05	484	N/A	N/A		N/A	table 2
26	1997 Revicki, Dennis A., Whitley, Theodore W., Gallery, Michael E.	Relevant	physician	Sex	sociodemo	Work satisfaction	Positive well-being	Standardized structural coefficients (SEM)	MV	0.05	weak	n.s.	484	N/A	N/A		N/A	table 2
26	1997 Revicki, Dennis A., Whitley, Theodore W., Gallery, Michael E.	Relevant	physician	Marital status	sociodemo	Work satisfaction	Positive well-being	Standardized structural coefficients (SEM)	MV	0.09	weak	<0,05	484	N/A	N/A		N/A	table 2
26	1997 Revicki, Dennis A., Whitley, Theodore W., Gallery, Michael E.	Relevant	physician	Peer support	social	Work satisfaction	Positive well-being	Standardized structural coefficients (SEM)	MV	-0.02	weak	n.s.	484	N/A	N/A		N/A	table 2
26	1997 Revicki, Dennis A., Whitley, Theodore W., Gallery, Michael E.	Relevant	physician	Work-group support	social	Work satisfaction	Positive well-being	Standardized structural coefficients (SEM)	MV	0.35	moderate	<0,05	484	N/A	N/A		N/A	table 2
26	1997 Revicki, Dennis A., Whitley, Theodore W., Gallery, Michael E.	Relevant	physician	Role ambuigity	patient/task	Work satisfaction	Positive well-being	Standardized structural coefficients (SEM)	MV	-0.22	weak	<0,05	484	N/A	N/A		N/A	table 2
26	1997 Revicki, Dennis A., Whitley, Theodore W., Gallery, Michael E.	Relevant	physician	Work stress	other	Work satisfaction	Positive well-being	Standardized structural coefficients (SEM)	MV	-0.26	weak	<0,05	484	N/A	N/A		N/A	table 2
26	1997 Revicki, Dennis A., Whitley, Theodore W., Gallery, Michael E.	Relevant	physician	Depression	other	Work satisfaction	Positive well-being	Standardized structural coefficients (SEM)	MV	-0.03	weak	n.s.	484	N/A	N/A		N/A	table 2
27	2016 Rios-Risquez, M. I., Garcia-Izquierdo, M.	Relevant	nurse	Perceived frequency of stress	general	Emotional exhaustion	Affective symptoms	Pearson's r	UV	0.32	moderate	<0,05	48	N/A	N/A		N/A	table 4
27	2016 Rios-Risquez, M. I., Garcia-Izquierdo, M.	Relevant	nurse	Perceived frequency of stress	general	Cynicism	Affective symptoms	Pearson's r	UV	0.42	moderate	< 0,01	48	N/A	N/A		N/A	table 4
27	2016 Rios-Risquez, M. I., Garcia-Izquierdo, M.	Relevant	nurse	Perceived frequency of stress	general	Personal effectiveness	Positive well-being	Pearson's r	UV	0.07	weak	n.s.	48	N/A	N/A		N/A	table 4
27	2016 Rios-Risquez, M. I., Garcia-Izquierdo, M.	Additional	nurse	Perceived frequency of stress	general	Patient satisfaction with nursing care	Other outcomes	Pearson's r	UV	-0.09	weak	n.s.	48	N/A	N/A		N/A	table 4
27	2016 Rios-Risquez, M. I., Garcia-Izquierdo, M.	Additional	nurse	Perceived frequency of stress	general	Duration of stay in ED	Other outcomes	Pearson's r	UV	-0.37	moderate	< 0,01	48	N/A	N/A		N/A	table 4
28	2012 Sawatzky, Jo-Ann V., Enns, Carol L.	Relevant	nurse	Engagement	other	Job satisfaction	Positive well-being	Estimate, 95% CI (ordinal logistic regression)	MV	1,593 (1,457-1,742)	strong	<0,0001	261	N/A	N/A		N/A	table 2
28	2012 Sawatzky, Jo-Ann V., Enns, Carol L.	Relevant	nurse	Competence	patient/task	Job satisfaction	Positive well-being	Estimate, 95% CI (ordinal logistic regression)	MV	-0,885 (0,812-0,965)	strong	0.006	261	N/A	N/A		N/A	table 2
28	2012 Sawatzky, Jo-Ann V., Enns, Carol L.	Relevant	nurse	Work overtime	organizational	Job satisfaction	Positive well-being	Estimate, 95% CI (ordinal logistic regression)	MV	2,147 (1,053-4,379)	strong	0.04	261	N/A	N/A		N/A	table 2
28	2012 Sawatzky, Jo-Ann V., Enns, Carol L.	Relevant	nurse	Staffing resources	organizational	Job satisfaction	Positive well-being	Estimate, 95% CI (ordinal logistic regression)	MV	1,110 (1,004-1,227)	strong	0.04	261	N/A	N/A		N/A	table 2
28	2012 Sawatzky, Jo-Ann V., Enns, Carol L.	Relevant	nurse	Nursing management	organizational	Engagement	Positive well-being	Estimate, 95% CI (ordinal logistic regression)	MV	0,367 (0,214-0,520)	moderate	<0,0001	261	N/A	N/A		N/A	table 2
28	2012 Sawatzky, Jo-Ann V., Enns, Carol L.	Relevant	nurse	Professional practice	patient/task	Engagement	Positive well-being	Estimate, 95% CI (ordinal logistic regression)	MV	0,173 (0,081-0,265)	weak	0.0002	261	N/A	N/A		N/A	table 2
28	2012 Sawatzky, Jo-Ann V., Enns, Carol L.	Relevant	nurse	Collaboration with physicians	social	Engagement	Positive well-being	Estimate, 95% CI (ordinal logistic regression)	MV	0,307 (0,123-0,493)	moderate	0.001	261	N/A	N/A		N/A	table 2
28	2012 Sawatzky, Jo-Ann V., Enns, Carol L.	Relevant	nurse	Staffing resources	organizational	Engagement	Positive well-being	Estimate, 95% CI (ordinal logistic regression)	MV	0,270 (0,105-0,436)	weak	0.002	261	N/A	N/A		N/A	table 2
28	2012 Sawatzky, Jo-Ann V., Enns, Carol L.	Relevant	nurse	Shiftwork	work	Engagement	Positive well-being	Estimate, 95% CI (ordinal logistic regression)	MV	-2,676 (-4,338--1,014)	strong	0.002	261	N/A	N/A		N/A	table 2
28	2012 Sawatzky, Jo-Ann V., Enns, Carol L.	Relevant	nurse	No occupational care provision	work	Engagement	Positive well-being	Estimate, 95% CI (ordinal logistic regression)	MV	1,338 (0,136-2,540)	strong	0.03	261	N/A	N/A		N/A	table 2
28	2012 Sawatzky, Jo-Ann V., Enns, Carol L.	Relevant	nurse	Burnout	other	Compassion satisfaction	Positive well-being	Estimate, 95% CI (ordinal logistic regression)	MV	-0,547 (-0,668--0,427)	strong	<0,0001	261	N/A	N/A		N/A	table 2
28	2012 Sawatzky, Jo-Ann V., Enns, Carol L.	Relevant	nurse	Engagement	other	Compassion satisfaction	Positive well-being	Estimate, 95% CI (ordinal logistic regression)	MV	0,491 (0,318-0,663)	moderate	<0,0001	261	N/A	N/A		N/A	table 2
28	2012 Sawatzky, Jo-Ann V., Enns, Carol L.	Relevant	nurse	Staffing resources	organizational	Compassion satisfaction	Positive well-being	Estimate, 95% CI (ordinal logistic regression)	MV	-0,304 (-0,537--0,071)	moderate	0.01	261	N/A	N/A		N/A	table 2
28	2012 Sawatzky, Jo-Ann V., Enns, Carol L.	Relevant	nurse	Burnout	other	Compassion fatigue	Affective symptoms	Estimate, 95% CI (ordinal logistic regression)	MV	0,766 (0,622-0,911)	strong	<0,0001	261	N/A	N/A		N/A	table 2
28	2012 Sawatzky, Jo-Ann V., Enns, Carol L.	Relevant	nurse	Engagement	other	Compassion fatigue	Affective symptoms	Estimate, 95% CI (ordinal logistic regression)	MV	0,389 (0,182-0,596)	moderate	0.0003	261	N/A	N/A		N/A	table 2
28	2012 Sawatzky, Jo-Ann V., Enns, Carol L.	Relevant	nurse	Engagement	other	Burnout	Affective symptoms	Estimate, 95% CI (ordinal logistic regression)	MV	-0,700 (-0,828--0,572)	strong	<0,0001	261	N/A	N/A		N/A	table 2
28	2012 Sawatzky, Jo-Ann V., Enns, Carol L.	Relevant	nurse	Compassion fatigue	other	Burnout	Affective symptoms	Estimate, 95% CI (ordinal logistic regression)	MV	0,404 (0,327-0,481)	moderate	<0,0001	261	N/A	N/A		N/A	table 2
28	2012 Sawatzky, Jo-Ann V., Enns, Carol L.	Relevant	nurse	Staffing resources	organizational	Burnout	Affective symptoms	Estimate, 95% CI (ordinal logistic regression)	MV	-0,305 (-0,511--0,099)	moderate	0.004	261	N/A	N/A		N/A	table 2
28	2012 Sawatzky, Jo-Ann V., Enns, Carol L.	Relevant	nurse	Employer (urban vs. Rural)	work	Burnout	Affective symptoms	Estimate, 95% CI (ordinal logistic regression)	MV	-0,951 (-2,312--0,410)	strong	0.04	261	N/A	N/A		N/A	table 2
28	2012 Sawatzky, Jo-Ann V., Enns, Carol L.	Sociodemo	nurse	Employer (urban vs. Rural)	work	Job satisfaction	Positive well-being	Bivariate analyses	UV	not stated		< 0,05	261	N/A	N/A		N/A	text
28	2012 Sawatzky, Jo-Ann V., Enns, Carol L.	Sociodemo	nurse	Employer (urban vs. Rural)	work	Engagement	Positive well-being	Bivariate analyses	UV	not stated		< 0,05	261	N/A	N/A		N/A	text
28	2012 Sawatzky, Jo-Ann V., Enns, Carol L.	Sociodemo	nurse	Marital status	sociodemo	Burnout	Affective symptoms	Bivariate analyses	UV	not stated		not stated	261	N/A	N/A		N/A	text
28	2012 Sawatzky, Jo-Ann V., Enns, Carol L.	Sociodemo	nurse	Having children	sociodemo	Burnout	Affective symptoms	Bivariate analyses	UV	not stated		not stated	261	N/A	N/A		N/A	text
28	2012 Sawatzky, Jo-Ann V., Enns, Carol L.	Sociodemo	nurse	Age	sociodemo	Burnout	Affective symptoms	Bivariate analyses	UV	not stated		0.09	261	N/A	N/A		N/A	text
28	2012 Sawatzky, Jo-Ann V., Enns, Carol L.	Sociodemo	nurse	Additional work outside ED	sociodemo	Job satisfaction	Positive well-being	Bivariate analyses	UV	not stated		not stated	261	N/A	N/A		N/A	text
28	2012 Sawatzky, Jo-Ann V., Enns, Carol L.	Sociodemo	nurse	Work only day shifts	work	Compassion satisfaction	Positive well-being	Bivariate analyses	UV	not stated		not stated	261	N/A	N/A		N/A	text
28	2012 Sawatzky, Jo-Ann V., Enns, Carol L.	Sociodemo	nurse	Work only day shifts	work	Compassion fatigue	Affective symptoms	Bivariate analyses	UV	not stated		not stated	261	N/A	N/A		N/A	text
28	2012 Sawatzky, Jo-Ann V., Enns, Carol L.	Relevant	nurse	Nursing management	organizational	Job satisfaction	Positive well-being	Additional OLR/OLS regression models	MV	not stated		<0,0001	261	N/A	N/A		N/A	text
28	2012 Sawatzky, Jo-Ann V., Enns, Carol L.	Relevant	nurse	Staffing resources	organizational	Compassion fatigue	Affective symptoms	Additional OLR/OLS regression models	MV	not stated		not stated	261	N/A	N/A		N/A	text
28	2012 Sawatzky, Jo-Ann V., Enns, Carol L.	Relevant	nurse	Collaboration with physicians	social	Burnout	Affective symptoms	Additional OLR/OLS regression models	MV	not stated		0.01	261	N/A	N/A		N/A	text
28	2012 Sawatzky, Jo-Ann V., Enns, Carol L.	Sociodemo	nurse	Having children	sociodemo	Intention to leave	Cognitive-behavioral	Bivariate analyses	UV	not stated		not stated	261	N/A	N/A		N/A	text
28	2012 Sawatzky, Jo-Ann V., Enns, Carol L.	Sociodemo	nurse	Degree	sociodemo	Intention to leave	Cognitive-behavioral	Bivariate analyses	UV	not stated		0.06	261	N/A	N/A		N/A	text
28	2012 Sawatzky, Jo-Ann V., Enns, Carol L.	Relevant	nurse	Engagement	other	Intention to leave	Cognitive-behavioral	OR, 95% CI (ordinal logistic regression)	MV	0,857 (0,804-0,913)	weak	<0,0001	261	N/A	N/A		N/A	table 3
28	2012 Sawatzky, Jo-Ann V., Enns, Carol L.	Relevant	nurse	Employment status	work	Intention to leave	Cognitive-behavioral	OR, 95% CI (ordinal logistic regression)	MV	2,401 (1,390-4,149)	moderate	0.002	261	N/A	N/A		N/A	table 3
28	2012 Sawatzky, Jo-Ann V., Enns, Carol L.	Relevant	nurse	Burnout	other	Intention to leave	Cognitive-behavioral	OR, 95% CI (ordinal logistic regression)	MV	1,060 (1,015-1,107)	weak	0.009	261	N/A	N/A		N/A	table 3
28	2012 Sawatzky, Jo-Ann V., Enns, Carol L.	Relevant	nurse	Income	work	Intention to leave	Cognitive-behavioral	OR, 95% CI (ordinal logistic regression)	MV	0,572 (0,363-0,900)	weak	0.02	261	N/A	N/A		N/A	table 3
28	2012 Sawatzky, Jo-Ann V., Enns, Carol L.	Relevant	nurse	Compassion satisfaction	other	Intention to leave nursing	Cognitive-behavioral	OR, 95% CI (ordinal logistic regression)	MV	0,902 (0,861-0,945)	weak	<0,0001	261	N/A	N/A		N/A	table 4
28	2012 Sawatzky, Jo-Ann V., Enns, Carol L.	Relevant	nurse	Age	sociodemo	Intention to leave nursing	Cognitive-behavioral	OR, 95% CI (ordinal logistic regression)	MV	1,062 (1,032-1,093)	weak	<0,0001	261	N/A	N/A		N/A	table 4
28	2012 Sawatzky, Jo-Ann V., Enns, Carol L.	Relevant	nurse	Income	work	Intention to leave nursing	Cognitive-behavioral	OR, 95% CI (ordinal logistic regression)	MV	0,327 (0,168-0,636)	weak	0.001	261	N/A	N/A		N/A	table 4
28	2012 Sawatzky, Jo-Ann V., Enns, Carol L.	Relevant	nurse	Professional practice	patient/task	Intention to leave nursing	Cognitive-behavioral	OR, 95% CI (ordinal logistic regression)	MV	1,058 (1,002-1,117)	weak	0.04	261	N/A	N/A		N/A	table 4
29	2016 Somville, F. J., De Gucht, V., Maes, S.	Sociodemo	physician	Age	sociodemo	Posttraumatic stress reactions (IES)	Negative psychological functioning	Pearson's r	UV	0.06	weak	n.s.	152	N/A	N/A		N/A	table 3
29	2016 Somville, F. J., De Gucht, V., Maes, S.	Sociodemo	physician	Age	sociodemo	Psychological distress	Affective symptoms	Pearson's r	UV	-0.18	weak	< 0,05	152	N/A	N/A		N/A	table 3
29	2016 Somville, F. J., De Gucht, V., Maes, S.	Sociodemo	physician	Age	sociodemo	Somatization	Health complaints	Pearson's r	UV	-0.11	weak	n.s.	152	N/A	N/A		N/A	table 3
29	2016 Somville, F. J., De Gucht, V., Maes, S.	Sociodemo	physician	Age	sociodemo	Fatigue	Health complaints	Pearson's r	UV	-0.09	weak	n.s.	152	N/A	N/A		N/A	table 3
29	2016 Somville, F. J., De Gucht, V., Maes, S.	Sociodemo	physician	Age	sociodemo	Job satisfaction	Positive well-being	Pearson's r	UV	0	weak	n.s.	152	N/A	N/A		N/A	table 3
29	2016 Somville, F. J., De Gucht, V., Maes, S.	Sociodemo	physician	Seniority	work	Posttraumatic stress reactions (IES)	Negative psychological functioning	Pearson's r	UV	0.02	weak	n.s.	152	N/A	N/A		N/A	table 3
29	2016 Somville, F. J., De Gucht, V., Maes, S.	Sociodemo	physician	Seniority	work	Psychological distress	Affective symptoms	Pearson's r	UV	-0.19	weak	< 0,05	152	N/A	N/A		N/A	table 3
29	2016 Somville, F. J., De Gucht, V., Maes, S.	Sociodemo	physician	Seniority	work	Somatization	Health complaints	Pearson's r	UV	-0.12	weak	n.s.	152	N/A	N/A		N/A	table 3
29	2016 Somville, F. J., De Gucht, V., Maes, S.	Sociodemo	physician	Seniority	work	Fatigue	Health complaints	Pearson's r	UV	-0.11	weak	n.s.	152	N/A	N/A		N/A	table 3
29	2016 Somville, F. J., De Gucht, V., Maes, S.	Sociodemo	physician	Seniority	work	Job satisfaction	Positive well-being	Pearson's r	UV	-0.03	weak	n.s.	152	N/A	N/A		N/A	table 3
29	2016 Somville, F. J., De Gucht, V., Maes, S.	Relevant	physician	Occurence physical hazards	patient/task	Posttraumatic stress reactions (IES)	Negative psychological functioning	Pearson's r	UV	0.07	weak	n.s.	152	N/A	N/A		N/A	table 3
29	2016 Somville, F. J., De Gucht, V., Maes, S.	Relevant	physician	Occurence physical hazards	patient/task	Psychological distress	Affective symptoms	Pearson's r	UV	0.14	weak	n.s.	152	N/A	N/A		N/A	table 3
29	2016 Somville, F. J., De Gucht, V., Maes, S.	Relevant	physician	Occurence physical hazards	patient/task	Somatization	Health complaints	Pearson's r	UV	0.09	weak	n.s.	152	N/A	N/A		N/A	table 3
29	2016 Somville, F. J., De Gucht, V., Maes, S.	Relevant	physician	Occurence physical hazards	patient/task	Fatigue	Health complaints	Pearson's r	UV	0.24	weak	< 0,01	152	N/A	N/A		N/A	table 3
29	2016 Somville, F. J., De Gucht, V., Maes, S.	Relevant	physician	Occurence physical hazards	patient/task	Job satisfaction	Positive well-being	Pearson's r	UV	-0.01	weak	n.s.	152	N/A	N/A		N/A	table 3
29	2016 Somville, F. J., De Gucht, V., Maes, S.	Relevant	physician	Occurence violence	patient/task	Posttraumatic stress reactions (IES)	Negative psychological functioning	Pearson's r	UV	0.27	weak	< 0,01	152	N/A	N/A		N/A	table 3
29	2016 Somville, F. J., De Gucht, V., Maes, S.	Relevant	physician	Occurence violence	patient/task	Psychological distress	Affective symptoms	Pearson's r	UV	0.25	weak	< 0,01	152	N/A	N/A		N/A	table 3
29	2016 Somville, F. J., De Gucht, V., Maes, S.	Relevant	physician	Occurence violence	patient/task	Somatization	Health complaints	Pearson's r	UV	0.24	weak	< 0,01	152	N/A	N/A		N/A	table 3
29	2016 Somville, F. J., De Gucht, V., Maes, S.	Relevant	physician	Occurence violence	patient/task	Fatigue	Health complaints	Pearson's r	UV	0.43	moderate	< 0,01	152	N/A	N/A		N/A	table 3
29	2016 Somville, F. J., De Gucht, V., Maes, S.	Relevant	physician	Occurence violence	patient/task	Job satisfaction	Positive well-being	Pearson's r	UV	-0.2	weak	< 0,05	152	N/A	N/A		N/A	table 3
29	2016 Somville, F. J., De Gucht, V., Maes, S.	Relevant	physician	Occurence situations that can cause burnout	other	Posttraumatic stress reactions (IES)	Negative psychological functioning	Pearson's r	UV	0.42	moderate	< 0,01	152	N/A	N/A		N/A	table 3
29	2016 Somville, F. J., De Gucht, V., Maes, S.	Relevant	physician	Occurence situations that can cause burnout	other	Psychological distress	Affective symptoms	Pearson's r	UV	0.47	moderate	< 0,01	152	N/A	N/A		N/A	table 3
29	2016 Somville, F. J., De Gucht, V., Maes, S.	Relevant	physician	Occurence situations that can cause burnout	other	Somatization	Health complaints	Pearson's r	UV	0.47	moderate	< 0,01	152	N/A	N/A		N/A	table 3
29	2016 Somville, F. J., De Gucht, V., Maes, S.	Relevant	physician	Occurence situations that can cause burnout	other	Fatigue	Health complaints	Pearson's r	UV	0.46	moderate	< 0,01	152	N/A	N/A		N/A	table 3
29	2016 Somville, F. J., De Gucht, V., Maes, S.	Relevant	physician	Occurence situations that can cause burnout	other	Job satisfaction	Positive well-being	Pearson's r	UV	-0.5	strong	< 0,01	152	N/A	N/A		N/A	table 3
29	2016 Somville, F. J., De Gucht, V., Maes, S.	Relevant	physician	Supervisor support	social	Posttraumatic stress reactions (IES)	Negative psychological functioning	Pearson's r	UV	-0.23	weak	< 0,01	152	N/A	N/A		N/A	table 3
29	2016 Somville, F. J., De Gucht, V., Maes, S.	Relevant	physician	Supervisor support	social	Psychological distress	Affective symptoms	Pearson's r	UV	-0.21	weak	< 0,01	152	N/A	N/A		N/A	table 3
29	2016 Somville, F. J., De Gucht, V., Maes, S.	Relevant	physician	Supervisor support	social	Somatization	Health complaints	Pearson's r	UV	-0.13	weak	n.s.	152	N/A	N/A		N/A	table 3
29	2016 Somville, F. J., De Gucht, V., Maes, S.	Relevant	physician	Supervisor support	social	Fatigue	Health complaints	Pearson's r	UV	-0.16	weak	< 0,05	152	N/A	N/A		N/A	table 3
29	2016 Somville, F. J., De Gucht, V., Maes, S.	Relevant	physician	Supervisor support	social	Job satisfaction	Positive well-being	Pearson's r	UV	0.46	moderate	< 0,01	152	N/A	N/A		N/A	table 3
29	2016 Somville, F. J., De Gucht, V., Maes, S.	Relevant	physician	Colleagues support	social	Posttraumatic stress reactions (IES)	Negative psychological functioning	Pearson's r	UV	-0.31	moderate	< 0,01	152	N/A	N/A		N/A	table 3
29	2016 Somville, F. J., De Gucht, V., Maes, S.	Relevant	physician	Colleagues support	social	Psychological distress	Affective symptoms	Pearson's r	UV	-0.31	moderate	< 0,01	152	N/A	N/A		N/A	table 3
29	2016 Somville, F. J., De Gucht, V., Maes, S.	Relevant	physician	Colleagues support	social	Somatization	Health complaints	Pearson's r	UV	-0.38	moderate	< 0,01	152	N/A	N/A		N/A	table 3
29	2016 Somville, F. J., De Gucht, V., Maes, S.	Relevant	physician	Colleagues support	social	Fatigue	Health complaints	Pearson's r	UV	-0.32	moderate	< 0,01	152	N/A	N/A		N/A	table 3
29	2016 Somville, F. J., De Gucht, V., Maes, S.	Relevant	physician	Colleagues support	social	Job satisfaction	Positive well-being	Pearson's r	UV	0.56	strong	< 0,01	152	N/A	N/A		N/A	table 3
29	2016 Somville, F. J., De Gucht, V., Maes, S.	Relevant	physician	Age	sociodemo	Posttraumatic stress reactions (IES)	Negative psychological functioning	Beta (hierarchical regression analyses)	MV	0.03	weak	n.s.	152	N/A	N/A		N/A	table 4
29	2016 Somville, F. J., De Gucht, V., Maes, S.	Relevant	physician	Work schedule	work	Posttraumatic stress reactions (IES)	Negative psychological functioning	Beta (hierarchical regression analyses)	MV	0.02	weak	n.s.	152	N/A	N/A		N/A	table 4
29	2016 Somville, F. J., De Gucht, V., Maes, S.	Relevant	physician	Traumatic events	patient/task	Posttraumatic stress reactions (IES)	Negative psychological functioning	Beta (hierarchical regression analyses)	MV	0.23	weak	0.001	152	N/A	N/A		N/A	table 4
29	2016 Somville, F. J., De Gucht, V., Maes, S.	Relevant	physician	Life events	other	Posttraumatic stress reactions (IES)	Negative psychological functioning	Beta (hierarchical regression analyses)	MV	-0.12	weak	n.s.	152	N/A	N/A		N/A	table 4
29	2016 Somville, F. J., De Gucht, V., Maes, S.	Relevant	physician	Occurence physical hazards	patient/task	Posttraumatic stress reactions (IES)	Negative psychological functioning	Beta (hierarchical regression analyses)	MV	-0.04	weak	n.s.	152	N/A	N/A		N/A	table 4
29	2016 Somville, F. J., De Gucht, V., Maes, S.	Relevant	physician	Occurence violence	patient/task	Posttraumatic stress reactions (IES)	Negative psychological functioning	Beta (hierarchical regression analyses)	MV	0.15	weak	0.07	152	N/A	N/A		N/A	table 4
29	2016 Somville, F. J., De Gucht, V., Maes, S.	Relevant	physician	Occurence situations that can cause burnout	other	Posttraumatic stress reactions (IES)	Negative psychological functioning	Beta (hierarchical regression analyses)	MV	0.3	moderate	0.001	152	N/A	N/A		N/A	table 4
29	2016 Somville, F. J., De Gucht, V., Maes, S.	Relevant	physician	Supervisor support	social	Posttraumatic stress reactions (IES)	Negative psychological functioning	Beta (hierarchical regression analyses)	MV	0.01	weak	n.s.	152	N/A	N/A		N/A	table 4
29	2016 Somville, F. J., De Gucht, V., Maes, S.	Relevant	physician	Colleagues support	social	Posttraumatic stress reactions (IES)	Negative psychological functioning	Beta (hierarchical regression analyses)	MV	-0.17	weak	0.07	152	N/A	N/A		N/A	table 4
29	2016 Somville, F. J., De Gucht, V., Maes, S.	Relevant	physician	Age	sociodemo	Psychological distress	Affective symptoms	Beta (hierarchical regression analyses)	MV	-0.21	weak	0.001	152	N/A	N/A		N/A	table 4
29	2016 Somville, F. J., De Gucht, V., Maes, S.	Relevant	physician	Work schedule	work	Psychological distress	Affective symptoms	Beta (hierarchical regression analyses)	MV	0.09	weak	n.s.	152	N/A	N/A		N/A	table 4
29	2016 Somville, F. J., De Gucht, V., Maes, S.	Relevant	physician	Traumatic events	patient/task	Psychological distress	Affective symptoms	Beta (hierarchical regression analyses)	MV	0.14	weak	0.05	152	N/A	N/A		N/A	table 4
29	2016 Somville, F. J., De Gucht, V., Maes, S.	Relevant	physician	Life events	other	Psychological distress	Affective symptoms	Beta (hierarchical regression analyses)	MV	-0.05	weak	n.s.	152	N/A	N/A		N/A	table 4
29	2016 Somville, F. J., De Gucht, V., Maes, S.	Relevant	physician	Occurence physical hazards	patient/task	Psychological distress	Affective symptoms	Beta (hierarchical regression analyses)	MV	0	weak	n.s.	152	N/A	N/A		N/A	table 4
29	2016 Somville, F. J., De Gucht, V., Maes, S.	Relevant	physician	Occurence violence	patient/task	Psychological distress	Affective symptoms	Beta (hierarchical regression analyses)	MV	0.15	weak	0.05	152	N/A	N/A		N/A	table 4
29	2016 Somville, F. J., De Gucht, V., Maes, S.	Relevant	physician	Occurence situations that can cause burnout	other	Psychological distress	Affective symptoms	Beta (hierarchical regression analyses)	MV	0.39	moderate	0.001	152	N/A	N/A		N/A	table 4
29	2016 Somville, F. J., De Gucht, V., Maes, S.	Relevant	physician	Supervisor support	social	Psychological distress	Affective symptoms	Beta (hierarchical regression analyses)	MV	0.03	weak	n.s.	152	N/A	N/A		N/A	table 4
29	2016 Somville, F. J., De Gucht, V., Maes, S.	Relevant	physician	Colleagues support	social	Psychological distress	Affective symptoms	Beta (hierarchical regression analyses)	MV	-0.17	weak	0.07	152	N/A	N/A		N/A	table 4
29	2016 Somville, F. J., De Gucht, V., Maes, S.	Relevant	physician	Age	sociodemo	Fatigue	Health complaints	Beta (hierarchical regression analyses)	MV	-0.17	weak	0.05	152	N/A	N/A		N/A	table 4
29	2016 Somville, F. J., De Gucht, V., Maes, S.	Relevant	physician	Work schedule	work	Fatigue	Health complaints	Beta (hierarchical regression analyses)	MV	0.14	weak	0.05	152	N/A	N/A		N/A	table 4
29	2016 Somville, F. J., De Gucht, V., Maes, S.	Relevant	physician	Traumatic events	patient/task	Fatigue	Health complaints	Beta (hierarchical regression analyses)	MV	0.01	weak	n.s.	152	N/A	N/A		N/A	table 4
29	2016 Somville, F. J., De Gucht, V., Maes, S.	Relevant	physician	Life events	other	Fatigue	Health complaints	Beta (hierarchical regression analyses)	MV	0.04	weak	n.s.	152	N/A	N/A		N/A	table 4
29	2016 Somville, F. J., De Gucht, V., Maes, S.	Relevant	physician	Occurence physical hazards	patient/task	Fatigue	Health complaints	Beta (hierarchical regression analyses)	MV	0.1	weak	n.s.	152	N/A	N/A		N/A	table 4
29	2016 Somville, F. J., De Gucht, V., Maes, S.	Relevant	physician	Occurence violence	patient/task	Fatigue	Health complaints	Beta (hierarchical regression analyses)	MV	0.27	weak	0.001	152	N/A	N/A		N/A	table 4
29	2016 Somville, F. J., De Gucht, V., Maes, S.	Relevant	physician	Occurence situations that can cause burnout	other	Fatigue	Health complaints	Beta (hierarchical regression analyses)	MV	0.34	moderate	0.001	152	N/A	N/A		N/A	table 4
29	2016 Somville, F. J., De Gucht, V., Maes, S.	Relevant	physician	Supervisor support	social	Fatigue	Health complaints	Beta (hierarchical regression analyses)	MV	0.13	weak	n.s.	152	N/A	N/A		N/A	table 4
29	2016 Somville, F. J., De Gucht, V., Maes, S.	Relevant	physician	Colleagues support	social	Fatigue	Health complaints	Beta (hierarchical regression analyses)	MV	-0.23	weak	0.01	152	N/A	N/A		N/A	table 4
29	2016 Somville, F. J., De Gucht, V., Maes, S.	Relevant	physician	Age	sociodemo	Somatic complaints	Health complaints	Beta (hierarchical regression analyses)	MV	-0.21	weak	0.001	152	N/A	N/A		N/A	table 4
29	2016 Somville, F. J., De Gucht, V., Maes, S.	Relevant	physician	Work schedule	work	Somatic complaints	Health complaints	Beta (hierarchical regression analyses)	MV	0.06	weak	n.s.	152	N/A	N/A		N/A	table 4
29	2016 Somville, F. J., De Gucht, V., Maes, S.	Relevant	physician	Traumatic events	patient/task	Somatic complaints	Health complaints	Beta (hierarchical regression analyses)	MV	0.05	weak	n.s.	152	N/A	N/A		N/A	table 4
29	2016 Somville, F. J., De Gucht, V., Maes, S.	Relevant	physician	Life events	other	Somatic complaints	Health complaints	Beta (hierarchical regression analyses)	MV	-0.03	weak	n.s.	152	N/A	N/A		N/A	table 4
29	2016 Somville, F. J., De Gucht, V., Maes, S.	Relevant	physician	Occurence physical hazards	patient/task	Somatic complaints	Health complaints	Beta (hierarchical regression analyses)	MV	-0.03	weak	n.s.	152	N/A	N/A		N/A	table 4
29	2016 Somville, F. J., De Gucht, V., Maes, S.	Relevant	physician	Occurence violence	patient/task	Somatic complaints	Health complaints	Beta (hierarchical regression analyses)	MV	0.15	weak	0.05	152	N/A	N/A		N/A	table 4
29	2016 Somville, F. J., De Gucht, V., Maes, S.	Relevant	physician	Occurence situations that can cause burnout	other	Somatic complaints	Health complaints	Beta (hierarchical regression analyses)	MV	0.38	moderate	0.001	152	N/A	N/A		N/A	table 4
29	2016 Somville, F. J., De Gucht, V., Maes, S.	Relevant	physician	Supervisor support	social	Somatic complaints	Health complaints	Beta (hierarchical regression analyses)	MV	0.22	weak	0.01	152	N/A	N/A		N/A	table 4
29	2016 Somville, F. J., De Gucht, V., Maes, S.	Relevant	physician	Colleagues support	social	Somatic complaints	Health complaints	Beta (hierarchical regression analyses)	MV	-0.36	moderate	0.001	152	N/A	N/A		N/A	table 4
29	2016 Somville, F. J., De Gucht, V., Maes, S.	Relevant	physician	Age	sociodemo	Job satisfaction	Positive well-being	Beta (hierarchical regression analyses)	MV	0.06	weak	n.s.	152	N/A	N/A		N/A	table 4
29	2016 Somville, F. J., De Gucht, V., Maes, S.	Relevant	physician	Work schedule	work	Job satisfaction	Positive well-being	Beta (hierarchical regression analyses)	MV	-0.11	weak	0.09	152	N/A	N/A		N/A	table 4
29	2016 Somville, F. J., De Gucht, V., Maes, S.	Relevant	physician	Traumatic events	patient/task	Job satisfaction	Positive well-being	Beta (hierarchical regression analyses)	MV	0.06	weak	n.s.	152	N/A	N/A		N/A	table 4
29	2016 Somville, F. J., De Gucht, V., Maes, S.	Relevant	physician	Life events	other	Job satisfaction	Positive well-being	Beta (hierarchical regression analyses)	MV	0.11	weak	n.s.	152	N/A	N/A		N/A	table 4
29	2016 Somville, F. J., De Gucht, V., Maes, S.	Relevant	physician	Occurence physical hazards	patient/task	Job satisfaction	Positive well-being	Beta (hierarchical regression analyses)	MV	0.08	weak	n.s.	152	N/A	N/A		N/A	table 4
29	2016 Somville, F. J., De Gucht, V., Maes, S.	Relevant	physician	Occurence violence	patient/task	Job satisfaction	Positive well-being	Beta (hierarchical regression analyses)	MV	-0.11	weak	0.09	152	N/A	N/A		N/A	table 4
29	2016 Somville, F. J., De Gucht, V., Maes, S.	Relevant	physician	Occurence situations that can cause burnout	other	Job satisfaction	Positive well-being	Beta (hierarchical regression analyses)	MV	-0.34	moderate	0.001	152	N/A	N/A		N/A	table 4
29	2016 Somville, F. J., De Gucht, V., Maes, S.	Relevant	physician	Supervisor support	social	Job satisfaction	Positive well-being	Beta (hierarchical regression analyses)	MV	0.14	weak	n.s.	152	N/A	N/A		N/A	table 4
29	2016 Somville, F. J., De Gucht, V., Maes, S.	Relevant	physician	Colleagues support	social	Job satisfaction	Positive well-being	Beta (hierarchical regression analyses)	MV	0.33	moderate	0.001	152	N/A	N/A		N/A	table 4
30	2012 Sorour, A. S., El-Maksoud, M. M.	Relevant	nurse	Job demands	general	Burnout	Affective symptoms	Pearson's r	UV	0.34	moderate	< 0,01	58	N/A	N/A		N/A	table 5
30	2012 Sorour, A. S., El-Maksoud, M. M.	Additional	nurse	Number of musculoskeletal disorders	other	Burnout	Affective symptoms	Pearson's r	UV	0.1	weak	n.s.	58	N/A	N/A		N/A	table 5
30	2012 Sorour, A. S., El-Maksoud, M. M.	Additional	nurse	Number of health problems	other	Burnout	Affective symptoms	Pearson's r	UV	0.01	weak	n.s.	58	N/A	N/A		N/A	table 5
30	2012 Sorour, A. S., El-Maksoud, M. M.	Relevant	nurse	Job demands	general	Burnout	Affective symptoms	Unstandardized regression coefficients, SE (regression analyses)	MV	-0,29 (0,11)	weak	see next value: beta	58	-0.31	0.014		58	table 5
30	2012 Sorour, A. S., El-Maksoud, M. M.	Relevant	nurse	Back pain score	other	Burnout	Affective symptoms	Unstandardized regression coefficients, SE (regression analyses)	MV	0,58 (0,23)	strong	see next value: beta	58	0.3	0.016		58	table 5
30	2012 Sorour, A. S., El-Maksoud, M. M.	Relevant	nurse	Age, sex, BMI, neck pain, shoulder pain, job duration, health problems	other	Burnout	Affective symptoms	Unstandardized regression coefficients, SE (regression analyses)	MV	n.s.		n.s.	58	N/A	N/A		N/A	table 5
30	2012 Sorour, A. S., El-Maksoud, M. M.	Additional	nurse	Job demands	general	Number of musculoskeletal disorders	Other outcomes	Unstandardized regression coefficients, SE (regression analyses)	MV	-0,077 (0,03)	weak	see next value: beta	58	-0.33	0.012		58	table 5
30	2012 Sorour, A. S., El-Maksoud, M. M.	Additional	nurse	Age, sex, duration of work, BMI	other	Number of musculoskeletal disorders	Other outcomes	Unstandardized regression coefficients, SE (regression analyses)	MV	n.s.		n.s.	58	N/A	N/A		N/A	table 5
31	2004 Taylor, D. M., Pallant, J. F., Crook, H. D., Cameron, P. A.	Additional	physician	Work stress	other	Work satisfaction	Positive well-being	Pearson's r	UV	-0.47	moderate	< 0,001	308-315	N/A	N/A		N/A	text
31	2004 Taylor, D. M., Pallant, J. F., Crook, H. D., Cameron, P. A.	Additional	physician	Work stress	other	Total stress	Affective symptoms	Pearson's r	UV	0.56	strong	< 0,001	308-315	N/A	N/A		N/A	table 3
31	2004 Taylor, D. M., Pallant, J. F., Crook, H. D., Cameron, P. A.	Additional	physician	Work stress	other	Depression	Affective symptoms	Pearson's r	UV	0.37	moderate	< 0,001	308-315	N/A	N/A		N/A	table 3
31	2004 Taylor, D. M., Pallant, J. F., Crook, H. D., Cameron, P. A.	Additional	physician	Work stress	other	Anxiety	Negative psychological functioning	Pearson's r	UV	0.35	moderate	< 0,001	308-315	N/A	N/A		N/A	table 3
31	2004 Taylor, D. M., Pallant, J. F., Crook, H. D., Cameron, P. A.	Additional	physician	Work stress	other	Physical symptoms	Health complaints	Pearson's r	UV	0.3	moderate	< 0,001	308-315	N/A	N/A		N/A	table 3
31	2004 Taylor, D. M., Pallant, J. F., Crook, H. D., Cameron, P. A.	Additional	physician	Work stress	other	Life satisfaction	Positive well-being	Pearson's r	UV	-0.31	moderate	< 0,001	308-315	N/A	N/A		N/A	table 3
31	2004 Taylor, D. M., Pallant, J. F., Crook, H. D., Cameron, P. A.	Additional	physician	Work satisfaction	other	Total stress	Affective symptoms	Pearson's r	UV	-0.52	strong	< 0,001	309-315	N/A	N/A		N/A	table 3
31	2004 Taylor, D. M., Pallant, J. F., Crook, H. D., Cameron, P. A.	Additional	physician	Work satisfaction	other	Depression	Affective symptoms	Pearson's r	UV	-0.51	strong	< 0,001	309-315	N/A	N/A		N/A	table 3
31	2004 Taylor, D. M., Pallant, J. F., Crook, H. D., Cameron, P. A.	Additional	physician	Work satisfaction	other	Anxiety	Negative psychological functioning	Pearson's r	UV	-0.48	moderate	< 0,001	309-315	N/A	N/A		N/A	table 3
31	2004 Taylor, D. M., Pallant, J. F., Crook, H. D., Cameron, P. A.	Additional	physician	Work satisfaction	other	Physical symptoms	Health complaints	Pearson's r	UV	-0.32	moderate	< 0,001	309-315	N/A	N/A		N/A	table 3
31	2004 Taylor, D. M., Pallant, J. F., Crook, H. D., Cameron, P. A.	Additional	physician	Work satisfaction	other	Life satisfaction	Positive well-being	Pearson's r	UV	0.55	strong	< 0,001	309-315	N/A	N/A		N/A	table 3
31	2004 Taylor, D. M., Pallant, J. F., Crook, H. D., Cameron, P. A.	Sociodemo	physician	Age	sociodemo	Work stress	Affective symptoms	Pearson's r	UV	0.02	weak	n.s.	307-311	N/A	N/A		N/A	table 4
31	2004 Taylor, D. M., Pallant, J. F., Crook, H. D., Cameron, P. A.	Sociodemo	physician	Nights on call	work	Work stress	Affective symptoms	Pearson's r	UV	0.04	weak	n.s.	308-312	N/A	N/A		N/A	table 4
31	2004 Taylor, D. M., Pallant, J. F., Crook, H. D., Cameron, P. A.	Sociodemo	physician	Work hours: emergency	work	Work stress	Affective symptoms	Pearson's r	UV	0	weak	n.s.	296-300	N/A	N/A		N/A	table 4
31	2004 Taylor, D. M., Pallant, J. F., Crook, H. D., Cameron, P. A.	Sociodemo	physician	Work hours: others	work	Work stress	Affective symptoms	Pearson's r	UV	-0.25	weak	n.s.	67-68	N/A	N/A		N/A	table 4
31	2004 Taylor, D. M., Pallant, J. F., Crook, H. D., Cameron, P. A.	Sociodemo	physician	Work hours: total	work	Work stress	Affective symptoms	Pearson's r	UV	-0.04	weak	n.s.	208-211	N/A	N/A		N/A	table 4
31	2004 Taylor, D. M., Pallant, J. F., Crook, H. D., Cameron, P. A.	Relevant	physician	Control of hours worked	organizational	Work stress	Affective symptoms	Pearson's r	UV	-0.23	weak	< 0,01	309-317	N/A	N/A		N/A	table 4
31	2004 Taylor, D. M., Pallant, J. F., Crook, H. D., Cameron, P. A.	Relevant	physician	Control of activity mix	patient/task	Work stress	Affective symptoms	Pearson's r	UV	-0.28	weak	< 0,01	307-314	N/A	N/A		N/A	table 4
31	2004 Taylor, D. M., Pallant, J. F., Crook, H. D., Cameron, P. A.	Sociodemo	physician	Age	sociodemo	Work satisfaction	Positive well-being	Pearson's r	UV	0.02	weak	n.s.	307-311	N/A	N/A		N/A	table 4
31	2004 Taylor, D. M., Pallant, J. F., Crook, H. D., Cameron, P. A.	Sociodemo	physician	Nights on call	work	Work satisfaction	Positive well-being	Pearson's r	UV	-0.08	weak	n.s.	308-312	N/A	N/A		N/A	table 4
31	2004 Taylor, D. M., Pallant, J. F., Crook, H. D., Cameron, P. A.	Sociodemo	physician	Work hours: emergency	work	Work satisfaction	Positive well-being	Pearson's r	UV	-0.02	weak	n.s.	296-300	N/A	N/A		N/A	table 4
31	2004 Taylor, D. M., Pallant, J. F., Crook, H. D., Cameron, P. A.	Sociodemo	physician	Work hours: others	work	Work satisfaction	Positive well-being	Pearson's r	UV	0.1	weak	n.s.	67-68	N/A	N/A		N/A	table 4
31	2004 Taylor, D. M., Pallant, J. F., Crook, H. D., Cameron, P. A.	Sociodemo	physician	Work hours: total	work	Work satisfaction	Positive well-being	Pearson's r	UV	0.02	weak	n.s.	208-211	N/A	N/A		N/A	table 4
31	2004 Taylor, D. M., Pallant, J. F., Crook, H. D., Cameron, P. A.	Relevant	physician	Control of hours worked	organizational	Work satisfaction	Positive well-being	Pearson's r	UV	0.4	moderate	< 0,01	309-317	N/A	N/A		N/A	table 4
31	2004 Taylor, D. M., Pallant, J. F., Crook, H. D., Cameron, P. A.	Relevant	physician	Control of activity mix	patient/task	Work satisfaction	Positive well-being	Pearson's r	UV	0.47	moderate	< 0,01	307-314	N/A	N/A		N/A	table 4
31	2004 Taylor, D. M., Pallant, J. F., Crook, H. D., Cameron, P. A.	Sociodemo	physician	Age	sociodemo	Total stress	Affective symptoms	Pearson's r	UV	0.02	weak	n.s.	307-311	N/A	N/A		N/A	table 4
31	2004 Taylor, D. M., Pallant, J. F., Crook, H. D., Cameron, P. A.	Sociodemo	physician	Nights on call	work	Total stress	Affective symptoms	Pearson's r	UV	0.05	weak	n.s.	308-312	N/A	N/A		N/A	table 4
31	2004 Taylor, D. M., Pallant, J. F., Crook, H. D., Cameron, P. A.	Sociodemo	physician	Work hours: emergency	work	Total stress	Affective symptoms	Pearson's r	UV	-0.05	weak	n.s.	296-300	N/A	N/A		N/A	table 4
31	2004 Taylor, D. M., Pallant, J. F., Crook, H. D., Cameron, P. A.	Sociodemo	physician	Work hours: others	work	Total stress	Affective symptoms	Pearson's r	UV	-0.06	weak	n.s.	67-68	N/A	N/A		N/A	table 4
31	2004 Taylor, D. M., Pallant, J. F., Crook, H. D., Cameron, P. A.	Sociodemo	physician	Work hours: total	work	Total stress	Affective symptoms	Pearson's r	UV	0.04	weak	n.s.	208-211	N/A	N/A		N/A	table 4
31	2004 Taylor, D. M., Pallant, J. F., Crook, H. D., Cameron, P. A.	Relevant	physician	Control of hours worked	organizational	Total stress	Affective symptoms	Pearson's r	UV	-0.34	moderate	< 0,01	309-317	N/A	N/A		N/A	table 4
31	2004 Taylor, D. M., Pallant, J. F., Crook, H. D., Cameron, P. A.	Relevant	physician	Control of activity mix	patient/task	Total stress	Affective symptoms	Pearson's r	UV	-0.37	moderate	< 0,01	307-314	N/A	N/A		N/A	table 4
31	2004 Taylor, D. M., Pallant, J. F., Crook, H. D., Cameron, P. A.	Sociodemo	physician	Age	sociodemo	Depression	Affective symptoms	Pearson's r	UV	0.02	weak	n.s.	307-311	N/A	N/A		N/A	table 4
31	2004 Taylor, D. M., Pallant, J. F., Crook, H. D., Cameron, P. A.	Sociodemo	physician	Nights on call	work	Depression	Affective symptoms	Pearson's r	UV	0.07	weak	n.s.	308-312	N/A	N/A		N/A	table 4
31	2004 Taylor, D. M., Pallant, J. F., Crook, H. D., Cameron, P. A.	Sociodemo	physician	Work hours: emergency	work	Depression	Affective symptoms	Pearson's r	UV	0.01	weak	n.s.	296-300	N/A	N/A		N/A	table 4
31	2004 Taylor, D. M., Pallant, J. F., Crook, H. D., Cameron, P. A.	Sociodemo	physician	Work hours: others	work	Depression	Affective symptoms	Pearson's r	UV	0.01	weak	n.s.	67-68	N/A	N/A		N/A	table 4
31	2004 Taylor, D. M., Pallant, J. F., Crook, H. D., Cameron, P. A.	Sociodemo	physician	Work hours: total	work	Depression	Affective symptoms	Pearson's r	UV	0.07	weak	n.s.	208-211	N/A	N/A		N/A	table 4
31	2004 Taylor, D. M., Pallant, J. F., Crook, H. D., Cameron, P. A.	Relevant	physician	Control of hours worked	organizational	Depression	Affective symptoms	Pearson's r	UV	-0.27	weak	< 0,01	309-317	N/A	N/A		N/A	table 4
31	2004 Taylor, D. M., Pallant, J. F., Crook, H. D., Cameron, P. A.	Relevant	physician	Control of activity mix	patient/task	Depression	Affective symptoms	Pearson's r	UV	-0.29	weak	< 0,01	307-314	N/A	N/A		N/A	table 4
31	2004 Taylor, D. M., Pallant, J. F., Crook, H. D., Cameron, P. A.	Sociodemo	physician	Age	sociodemo	Anxiety	Negative psychological functioning	Pearson's r	UV	-0.01	weak	n.s.	307-311	N/A	N/A		N/A	table 4
31	2004 Taylor, D. M., Pallant, J. F., Crook, H. D., Cameron, P. A.	Sociodemo	physician	Nights on call	work	Anxiety	Negative psychological functioning	Pearson's r	UV	0.03	weak	n.s.	308-312	N/A	N/A		N/A	table 4
31	2004 Taylor, D. M., Pallant, J. F., Crook, H. D., Cameron, P. A.	Sociodemo	physician	Work hours: emergency	work	Anxiety	Negative psychological functioning	Pearson's r	UV	-0.02	weak	n.s.	296-300	N/A	N/A		N/A	table 4
31	2004 Taylor, D. M., Pallant, J. F., Crook, H. D., Cameron, P. A.	Sociodemo	physician	Work hours: others	work	Anxiety	Negative psychological functioning	Pearson's r	UV	0.11	weak	n.s.	67-68	N/A	N/A		N/A	table 4
31	2004 Taylor, D. M., Pallant, J. F., Crook, H. D., Cameron, P. A.	Sociodemo	physician	Work hours: total	work	Anxiety	Negative psychological functioning	Pearson's r	UV	0.14	weak	n.s.	208-211	N/A	N/A		N/A	table 4
31	2004 Taylor, D. M., Pallant, J. F., Crook, H. D., Cameron, P. A.	Relevant	physician	Control of hours worked	organizational	Anxiety	Negative psychological functioning	Pearson's r	UV	-0.27	weak	< 0,01	309-317	N/A	N/A		N/A	table 4
31	2004 Taylor, D. M., Pallant, J. F., Crook, H. D., Cameron, P. A.	Relevant	physician	Control of activity mix	patient/task	Anxiety	Negative psychological functioning	Pearson's r	UV	-0.29	weak	< 0,01	307-314	N/A	N/A		N/A	table 4
31	2004 Taylor, D. M., Pallant, J. F., Crook, H. D., Cameron, P. A.	Sociodemo	physician	Age	sociodemo	Physical symptoms	Health complaints	Pearson's r	UV	-0.13	weak	n.s.	307-311	N/A	N/A		N/A	table 4
31	2004 Taylor, D. M., Pallant, J. F., Crook, H. D., Cameron, P. A.	Sociodemo	physician	Work hours: total	work	Physical symptoms	Health complaints	Pearson's r	UV	0	weak	n.s.	208-211	N/A	N/A		N/A	table 4
31	2004 Taylor, D. M., Pallant, J. F., Crook, H. D., Cameron, P. A.	Sociodemo	physician	Work hours: emergency	work	Physical symptoms	Health complaints	Pearson's r	UV	0.02	weak	n.s.	296-300	N/A	N/A		N/A	table 4
31	2004 Taylor, D. M., Pallant, J. F., Crook, H. D., Cameron, P. A.	Sociodemo	physician	Nights on call	work	Physical symptoms	Health complaints	Pearson's r	UV	0.06	weak	n.s.	308-312	N/A	N/A		N/A	table 4
31	2004 Taylor, D. M., Pallant, J. F., Crook, H. D., Cameron, P. A.	Sociodemo	physician	Work hours: others	work	Physical symptoms	Health complaints	Pearson's r	UV	0.16	weak	n.s.	67-68	N/A	N/A		N/A	table 4
31	2004 Taylor, D. M., Pallant, J. F., Crook, H. D., Cameron, P. A.	Relevant	physician	Control of hours worked	organizational	Physical symptoms	Health complaints	Pearson's r	UV	-0.16	weak	< 0,01	309-317	N/A	N/A		N/A	table 4
31	2004 Taylor, D. M., Pallant, J. F., Crook, H. D., Cameron, P. A.	Relevant	physician	Control of activity mix	patient/task	Physical symptoms	Health complaints	Pearson's r	UV	-0.15	weak	< 0,01	307-314	N/A	N/A		N/A	table 4
31	2004 Taylor, D. M., Pallant, J. F., Crook, H. D., Cameron, P. A.	Sociodemo	physician	Age	sociodemo	Life satisfaction	Positive well-being	Pearson's r	UV	-0.09	weak	n.s.	307-311	N/A	N/A		N/A	table 4
31	2004 Taylor, D. M., Pallant, J. F., Crook, H. D., Cameron, P. A.	Sociodemo	physician	Nights on call	work	Life satisfaction	Positive well-being	Pearson's r	UV	-0.11	weak	n.s.	308-312	N/A	N/A		N/A	table 4
31	2004 Taylor, D. M., Pallant, J. F., Crook, H. D., Cameron, P. A.	Sociodemo	physician	Work hours: emergency	work	Life satisfaction	Positive well-being	Pearson's r	UV	0.02	weak	n.s.	296-300	N/A	N/A		N/A	table 4
31	2004 Taylor, D. M., Pallant, J. F., Crook, H. D., Cameron, P. A.	Sociodemo	physician	Work hours: others	work	Life satisfaction	Positive well-being	Pearson's r	UV	-0.13	weak	n.s.	67-68	N/A	N/A		N/A	table 4
31	2004 Taylor, D. M., Pallant, J. F., Crook, H. D., Cameron, P. A.	Sociodemo	physician	Work hours: total	work	Life satisfaction	Positive well-being	Pearson's r	UV	-0.12	weak	n.s.	208-211	N/A	N/A		N/A	table 4
31	2004 Taylor, D. M., Pallant, J. F., Crook, H. D., Cameron, P. A.	Relevant	physician	Control of hours worked	organizational	Life satisfaction	Positive well-being	Pearson's r	UV	0.41	moderate	< 0,01	309-317	N/A	N/A		N/A	table 4
31	2004 Taylor, D. M., Pallant, J. F., Crook, H. D., Cameron, P. A.	Relevant	physician	Control of activity mix	patient/task	Life satisfaction	Positive well-being	Pearson's r	UV	0.4	moderate	< 0,01	307-314	N/A	N/A		N/A	table 4
31	2004 Taylor, D. M., Pallant, J. F., Crook, H. D., Cameron, P. A.	Sociodemo	physician	Gender	sociodemo	Psychological well-being, work stress, work satisfaction	2*positive well-being, 1* affective sympoms	Pearson's r	UV	n.s.		n.s.	323	N/A	N/A		N/A	text
31	2004 Taylor, D. M., Pallant, J. F., Crook, H. D., Cameron, P. A.	Sociodemo	physician	Gender	sociodemo	Life satisfaction	Positive well-being	Pearson's r	UV	not stated		0.04	323	N/A	N/A		N/A	text
31	2004 Taylor, D. M., Pallant, J. F., Crook, H. D., Cameron, P. A.	Sociodemo	physician	Gender	sociodemo	Physical symptoms	Health complaints	Pearson's r	UV	not stated		0.03	323	N/A	N/A		N/A	text
31	2004 Taylor, D. M., Pallant, J. F., Crook, H. D., Cameron, P. A.	Additional	physician	Adaptive coping (active, planning, humour, positive reinterpretation)	other	Perceived stress, depression, anxiety, life satisfaction	2*affective symptoms, 1*negative psychological functioning, 1* positive well-being	Pearson's r	UV	not stated		< 0,01	323	N/A	N/A		N/A	text
31	2004 Taylor, D. M., Pallant, J. F., Crook, H. D., Cameron, P. A.	Additional	physician	Maladaptive coping (use of drugs/alcohol, behavioural disengagement, denial)	other	Perceived stress, anxiety, depression, life satisfaction)	2*affective symptoms, 1*negative psychological functioning, 1* positive well-being	Pearson's r	UV	not stated		< 0,01	323	N/A	N/A		N/A	text
32	2015 Toker, İ, Ayrık, C, Bozkurt, S	Sociodemo	physician	Sex	sociodemo	Emotional exhaustion	Affective symptoms	T-test	UV	not stated		0.611	167	N/A	N/A		N/A	table 2 - see means
32	2015 Toker, İ, Ayrık, C, Bozkurt, S	Sociodemo	physician	Sex	sociodemo	Depersonalization	Affective symptoms	T-test	UV	not stated		0.493	167	N/A	N/A		N/A	table 2 - see means
32	2015 Toker, İ, Ayrık, C, Bozkurt, S	Sociodemo	physician	Sex	sociodemo	Personal accomplishment	Positive well-being	T-test	UV	not stated		0.129	167	N/A	N/A		N/A	table 2 - see means
32	2015 Toker, İ, Ayrık, C, Bozkurt, S	Sociodemo	physician	Sex	sociodemo	Job satisfaction	Other outcomes	T-test	UV	not stated		0.698	167	N/A	N/A		N/A	table 2 - see means
32	2015 Toker, İ, Ayrık, C, Bozkurt, S	Sociodemo	physician	Age	sociodemo	Emotional exhaustion	Affective symptoms	T-test	UV	not stated		0.138	167	N/A	N/A		N/A	table 2 - see means
32	2015 Toker, İ, Ayrık, C, Bozkurt, S	Sociodemo	physician	Age	sociodemo	Depersonalization	Affective symptoms	T-test	UV	not stated		0.01	167	N/A	N/A		N/A	table 2 - see means
32	2015 Toker, İ, Ayrık, C, Bozkurt, S	Sociodemo	physician	Age	sociodemo	Personal accomplishment	Positive well-being	T-test	UV	not stated		0.007	167	N/A	N/A		N/A	table 2 - see means
32	2015 Toker, İ, Ayrık, C, Bozkurt, S	Sociodemo	physician	Age	sociodemo	Job satisfaction	Other outcomes	T-test	UV	not stated		0.419	167	N/A	N/A		N/A	table 2 - see means
32	2015 Toker, İ, Ayrık, C, Bozkurt, S	Sociodemo	physician	Marital status	sociodemo	Emotional exhaustion	Affective symptoms	T-test	UV	not stated		0.961	167	N/A	N/A		N/A	table 2 - see means
32	2015 Toker, İ, Ayrık, C, Bozkurt, S	Sociodemo	physician	Marital status	sociodemo	Depersonalization	Affective symptoms	T-test	UV	not stated		0.869	167	N/A	N/A		N/A	table 2 - see means
32	2015 Toker, İ, Ayrık, C, Bozkurt, S	Sociodemo	physician	Marital status	sociodemo	Personal accomplishment	Positive well-being	T-test	UV	not stated		0.058	167	N/A	N/A		N/A	table 2 - see means
32	2015 Toker, İ, Ayrık, C, Bozkurt, S	Sociodemo	physician	Marital status	sociodemo	Job satisfaction	Other outcomes	T-test	UV	not stated		0.454	167	N/A	N/A		N/A	table 2 - see means
32	2015 Toker, İ, Ayrık, C, Bozkurt, S	Sociodemo	physician	Years in profession	work	Emotional exhaustion	Affective symptoms	T-test	UV	not stated		0.151	167	N/A	N/A		N/A	table 2 - see means
32	2015 Toker, İ, Ayrık, C, Bozkurt, S	Sociodemo	physician	Years in profession	work	Depersonalization	Affective symptoms	T-test	UV	not stated		0.042	167	N/A	N/A		N/A	table 2 - see means
32	2015 Toker, İ, Ayrık, C, Bozkurt, S	Sociodemo	physician	Years in profession	work	Personal accomplishment	Positive well-being	T-test	UV	not stated		0.015	167	N/A	N/A		N/A	table 2 - see means
32	2015 Toker, İ, Ayrık, C, Bozkurt, S	Sociodemo	physician	Years in profession	work	Job satisfaction	Other outcomes	T-test	UV	not stated		0.366	167	N/A	N/A		N/A	table 2 - see means
32	2015 Toker, İ, Ayrık, C, Bozkurt, S	Relevant	physician	Presence of consultant	organizational	Emotional exhaustion	Affective symptoms	T-test / Cohen's d	UV	3.883	strong	0.014	167	N/A	N/A		N/A	table 2 - see means
32	2015 Toker, İ, Ayrık, C, Bozkurt, S	Relevant	physician	Presence of consultant	organizational	Depersonalization	Affective symptoms	T-test / Cohen's d	UV	3.203	strong	0.055	167	N/A	N/A		N/A	table 2 - see means
32	2015 Toker, İ, Ayrık, C, Bozkurt, S	Relevant	physician	Presence of consultant	organizational	Personal accomplishment	Positive well-being	T-test	UV	not stated		0.456	167	N/A	N/A		N/A	table 2 - see means
32	2015 Toker, İ, Ayrık, C, Bozkurt, S	Relevant	physician	Presence of consultant	organizational	Job satisfaction	Other outcomes	T-test / Cohen's d	UV	5.027	strong	0.141	167	N/A	N/A		N/A	table 2 - see means
32	2015 Toker, İ, Ayrık, C, Bozkurt, S	Relevant	physician	Compliance with personnel	social	Emotional exhaustion	Affective symptoms	T-test / Cohen's d	UV	1.759	strong	< 0,001	167	N/A	N/A		N/A	table 2 - see means
32	2015 Toker, İ, Ayrık, C, Bozkurt, S	Relevant	physician	Compliance with personnel	social	Depersonalization	Affective symptoms	T-test / Cohen's d	UV	1.414	strong	0.004	167	N/A	N/A		N/A	table 2 - see means
32	2015 Toker, İ, Ayrık, C, Bozkurt, S	Relevant	physician	Compliance with personnel	social	Personal accomplishment	Positive well-being	T-test	UV	not stated		0.011	167	N/A	N/A		N/A	table 2 - see means
32	2015 Toker, İ, Ayrık, C, Bozkurt, S	Relevant	physician	Compliance with personnel	social	Job satisfaction	Other outcomes	T-test / Cohen's d	UV	1.414	strong	0.001	167	N/A	N/A		N/A	table 2 - see means
32	2015 Toker, İ, Ayrık, C, Bozkurt, S	Relevant	physician	Appreciation (by patients and relatives)	patient/task	Emotional exhaustion	Affective symptoms	T-test / Cohen's d	UV	1.414	strong	< 0,001	167	N/A	N/A		N/A	table 2 - see means
32	2015 Toker, İ, Ayrık, C, Bozkurt, S	Relevant	physician	Appreciation (by patients and relatives)	patient/task	Depersonalization	Affective symptoms	T-test / Cohen's d	UV	1.414	strong	< 0,001	167	N/A	N/A		N/A	table 2 - see means
32	2015 Toker, İ, Ayrık, C, Bozkurt, S	Relevant	physician	Appreciation (by patients and relatives)	patient/task	Personal accomplishment	Positive well-being	T-test	UV	not stated		0.022	167	N/A	N/A		N/A	table 2 - see means
32	2015 Toker, İ, Ayrık, C, Bozkurt, S	Relevant	physician	Appreciation (by patients and relatives)	patient/task	Job satisfaction	Other outcomes	T-test / Cohen's d	UV	1.414	strong	< 0,001	167	N/A	N/A		N/A	table 2 - see means
32	2015 Toker, İ, Ayrık, C, Bozkurt, S	Relevant	physician	Appreciation (by supervisors and coworkers)	social	Emotional exhaustion	Affective symptoms	T-test / Cohen's d	UV	1.414	strong	0.004	167	N/A	N/A		N/A	table 2 - see means
32	2015 Toker, İ, Ayrık, C, Bozkurt, S	Relevant	physician	Appreciation (by supervisors and coworkers)	social	Depersonalization	Affective symptoms	T-test / Cohen's d	UV	1.415	strong	0.019	167	N/A	N/A		N/A	table 2 - see means
32	2015 Toker, İ, Ayrık, C, Bozkurt, S	Relevant	physician	Appreciation (by supervisors and coworkers)	social	Personal accomplishment	Positive well-being	T-test	UV	not stated		0.006	167	N/A	N/A		N/A	table 2 - see means
32	2015 Toker, İ, Ayrık, C, Bozkurt, S	Relevant	physician	Appreciation (by supervisors and coworkers)	social	Job satisfaction	Other outcomes	T-test / Cohen's d	UV	1.414	strong	< 0,001	167	N/A	N/A		N/A	table 2 - see means
32	2015 Toker, İ, Ayrık, C, Bozkurt, S	Relevant	physician	Exposure to violence	patient/task	Emotional exhaustion	Affective symptoms	T-test / Cohen's d	UV	2.739	strong	0.004	167	N/A	N/A		N/A	table 2 - see means
32	2015 Toker, İ, Ayrık, C, Bozkurt, S	Relevant	physician	Exposure to violence	patient/task	Depersonalization	Affective symptoms	T-test / Cohen's d	UV	2.708	strong	0.003	167	N/A	N/A		N/A	table 2 - see means
32	2015 Toker, İ, Ayrık, C, Bozkurt, S	Relevant	physician	Exposure to violence	patient/task	Personal accomplishment	Positive well-being	T-test	UV	not stated		0.447	167	N/A	N/A		N/A	table 2 - see means
32	2015 Toker, İ, Ayrık, C, Bozkurt, S	Relevant	physician	Exposure to violence	patient/task	Job satisfaction	Other outcomes	T-test / Cohen's d	UV	3.037	strong	0.035	167	N/A	N/A		N/A	table 2 - see means
32	2015 Toker, İ, Ayrık, C, Bozkurt, S	Additional	physician	Job satisfaction	other	Emotional exhaustion	Affective symptoms	Correlations (Pearson, Spearman)	UV	-0.574	strong	< 0,001	167	N/A	N/A		N/A	table 3
32	2015 Toker, İ, Ayrık, C, Bozkurt, S	Sociodemo	physician	Number of patients	work	Emotional exhaustion	Affective symptoms	Correlations (Pearson, Spearman)	UV	0.188	weak	0.03	167	N/A	N/A		N/A	table 3
32	2015 Toker, İ, Ayrık, C, Bozkurt, S	Additional	physician	Social activities	sociodemo	Emotional exhaustion	Affective symptoms	Correlations (Pearson, Spearman)	UV	-0.242	weak	0.005	167	N/A	N/A		N/A	table 3
32	2015 Toker, İ, Ayrık, C, Bozkurt, S	Additional	physician	Job satisfaction	other	Depersonalization	Affective symptoms	Correlations (Pearson, Spearman)	UV	-0.385	moderate	< 0,001	167	N/A	N/A		N/A	table 3
32	2015 Toker, İ, Ayrık, C, Bozkurt, S	Sociodemo	physician	Number of patients	work	Depersonalization	Affective symptoms	Correlations (Pearson, Spearman)	UV	0.116	weak	0.174	167	N/A	N/A		N/A	table 3
32	2015 Toker, İ, Ayrık, C, Bozkurt, S	Additional	physician	Social activities	sociodemo	Depersonalization	Affective symptoms	Correlations (Pearson, Spearman)	UV	-0.145	weak	0.089	167	N/A	N/A		N/A	table 3
32	2015 Toker, İ, Ayrık, C, Bozkurt, S	Additional	physician	Job satisfaction	other	Personal accomplishment	Positive well-being	Correlations (Pearson, Spearman)	UV	0.413	moderate	< 0,001	167	N/A	N/A		N/A	table 3
32	2015 Toker, İ, Ayrık, C, Bozkurt, S	Sociodemo	physician	Number of patients	work	Personal accomplishment	Positive well-being	Correlations (Pearson, Spearman)	UV	0.061	weak	0.483	167	N/A	N/A		N/A	table 3
32	2015 Toker, İ, Ayrık, C, Bozkurt, S	Additional	physician	Social activities	sociodemo	Personal accomplishment	Positive well-being	Correlations (Pearson, Spearman)	UV	0.136	weak	0.118	167	N/A	N/A		N/A	table 3
32	2015 Toker, İ, Ayrık, C, Bozkurt, S	Sociodemo	physician	Number of patients	work	Job satisfaction	Other outcomes	Correlations (Pearson, Spearman)	UV	-0.062	weak	0.483	167	N/A	N/A		N/A	table 3
32	2015 Toker, İ, Ayrık, C, Bozkurt, S	Additional	physician	Social activities	sociodemo	Job satisfaction	Other outcomes	Correlations (Pearson, Spearman)	UV	0.268	weak	0.002	167	N/A	N/A		N/A	table 3
33	2015 Trautmann, Jennifer, Epstein, Elizabeth, Rovnyak, Virginia, Snyder, Audrey	Sociodemo	nurse	Gender	sociodemo	Moral distress	Other outcomes	T-test	UV	not stated		0.006	207	N/A	N/A		N/A	text - see means
33	2015 Trautmann, Jennifer, Epstein, Elizabeth, Rovnyak, Virginia, Snyder, Audrey	Sociodemo	nurse	Gender	sociodemo	Intention to leave (ever)	Cognitive-behavioral	ANOVA	UV	not stated		0.08	207	N/A	N/A		N/A	text - see %
33	2015 Trautmann, Jennifer, Epstein, Elizabeth, Rovnyak, Virginia, Snyder, Audrey	Sociodemo	nurse	Gender	sociodemo	Intention to leave (current)	Cognitive-behavioral	T-test	UV	not stated		0.44	207	N/A	N/A		N/A	text - see %
33	2015 Trautmann, Jennifer, Epstein, Elizabeth, Rovnyak, Virginia, Snyder, Audrey	Additional	nurse	Moral distress	other	Intention to leave (ever) female	Cognitive-behavioral	ANOVA	UV	not stated		< 0,001	164	N/A	N/A		N/A	table 4, see %
33	2015 Trautmann, Jennifer, Epstein, Elizabeth, Rovnyak, Virginia, Snyder, Audrey	Additional	nurse	Moral distress	other	Intention to leave (current) female	Cognitive-behavioral	T-test	UV	not stated		0.13	164	N/A	N/A		N/A	table 4, see %
33	2015 Trautmann, Jennifer, Epstein, Elizabeth, Rovnyak, Virginia, Snyder, Audrey	Additional	nurse	Moral distress	other	Intention to leave (ever) male	Cognitive-behavioral	ANOVA	UV	not stated		0.02	40	N/A	N/A		N/A	table 4, see %
33	2015 Trautmann, Jennifer, Epstein, Elizabeth, Rovnyak, Virginia, Snyder, Audrey	Additional	nurse	Moral distress	other	Intention to leave (current) male	Cognitive-behavioral	T-test	UV	not stated		0.58	40	N/A	N/A		N/A	table 4, see %
33	2015 Trautmann, Jennifer, Epstein, Elizabeth, Rovnyak, Virginia, Snyder, Audrey	Sociodemo	nurse	Age	sociodemo	Intention to leave	Cognitive-behavioral	Coefficient, SE (logistic regression)	MV	-0,021 (0,022)	weak	0.327	194	OR: 0,979	N/A		N/A	table 5
33	2015 Trautmann, Jennifer, Epstein, Elizabeth, Rovnyak, Virginia, Snyder, Audrey	Relevant	nurse	Practice independence	general	Intention to leave	Cognitive-behavioral	Coefficient, SE (logistic regression)	MV	-0,003 (0,015)	weak	0.854	194	0.997	N/A		N/A	table 5
33	2015 Trautmann, Jennifer, Epstein, Elizabeth, Rovnyak, Virginia, Snyder, Audrey	Additional	nurse	Moral distress	other	Intention to leave	Cognitive-behavioral	Coefficient, SE (logistic regression)	MV	0,033 (0,006)	weak	0	194	1.034	N/A		N/A	table 5
33	2015 Trautmann, Jennifer, Epstein, Elizabeth, Rovnyak, Virginia, Snyder, Audrey	Sociodemo	nurse	Gender	sociodemo	Intention to leave	Cognitive-behavioral	Coefficient, SE (logistic regression)	MV	0,297 (0,421)	weak	0.48	194	1.346	N/A		N/A	table 5
33	2015 Trautmann, Jennifer, Epstein, Elizabeth, Rovnyak, Virginia, Snyder, Audrey	Sociodemo	nurse	Large facility	work	Intention to leave	Cognitive-behavioral	Coefficient, SE (logistic regression)	MV	0,227 (0,405)	weak	0.576	194	1.254	N/A		N/A	table 5
33	2015 Trautmann, Jennifer, Epstein, Elizabeth, Rovnyak, Virginia, Snyder, Audrey	Sociodemo	nurse	Small facility	work	Intention to leave	Cognitive-behavioral	Coefficient, SE (logistic regression)	MV	-0,648 (0,459)	strong	0.159	194	0.523	N/A		N/A	table 5
33	2015 Trautmann, Jennifer, Epstein, Elizabeth, Rovnyak, Virginia, Snyder, Audrey	Sociodemo	nurse	Family nurse practitioner	work	Intention to leave	Cognitive-behavioral	Coefficient, SE (logistic regression)	MV	-0,440 (0,539)	moderate	0.414	194	0.644	N/A		N/A	table 5
33	2015 Trautmann, Jennifer, Epstein, Elizabeth, Rovnyak, Virginia, Snyder, Audrey	Sociodemo	nurse	Acute care nurse practitioner	work	Intention to leave	Cognitive-behavioral	Coefficient, SE (logistic regression)	MV	-0,997 (0,698)	strong	0.153	194	0.369	N/A		N/A	table 5
33	2015 Trautmann, Jennifer, Epstein, Elizabeth, Rovnyak, Virginia, Snyder, Audrey	Sociodemo	nurse	Years of practice	work	Intention to leave	Cognitive-behavioral	Coefficient, SE (logistic regression)	MV	0,015 (0,045)	weak	0.736	194	1.015	N/A		N/A	table 5
33	2015 Trautmann, Jennifer, Epstein, Elizabeth, Rovnyak, Virginia, Snyder, Audrey	Sociodemo	nurse	Years of ED practice	work	Intention to leave	Cognitive-behavioral	Coefficient, SE (logistic regression)	MV	-0,006 (0,042)	weak	0.886	194	0.994	N/A		N/A	table 5
34	2016 Weigl, Schneider	Sociodemo	mixed	Profession	work	Emotional exhaustion	Affective symptoms	ANOVA (means in text)	UV	2.46		0.1	53	N/A	N/A		N/A	table 2
34	2016 Weigl, Schneider	Sociodemo	mixed	Profession	work	Irritation	Affective symptoms	ANOVA (means in text)	UV	1.84		0.17	53	N/A	N/A		N/A	table 2
34	2016 Weigl, Schneider	Relevant	mixed	Autonomy	patient/task	Emotional exhaustion	Affective symptoms	bivariate regression (standardized beta, 95% CI)	UV	- 0,36 (-0,66--0,06)	moderate	< 0,05	53	N/A	N/A		N/A	table 3
34	2016 Weigl, Schneider	Relevant	mixed	Staffing	organizational	Emotional exhaustion	Affective symptoms	bivariate regression (standardized beta, 95% CI)	UV	-0,07 (-0,37-0,23)	weak	n.s.	53	N/A	N/A		N/A	table 3
34	2016 Weigl, Schneider	Relevant	mixed	Supervisor support	social	Emotional exhaustion	Affective symptoms	bivariate regression (standardized beta, 95% CI)	UV	-0,42 (-0,68--0,15)	moderate	< 0,05	53	N/A	N/A		N/A	table 3
34	2016 Weigl, Schneider	Relevant	mixed	Time pressure	patient/task	Emotional exhaustion	Affective symptoms	bivariate regression (standardized beta, 95% CI)	UV	0,63 (0,40-0,86)	strong	< 0,05	53	N/A	N/A		N/A	table 3
34	2016 Weigl, Schneider	Relevant	mixed	Patient-related stressors	patient/task	Emotional exhaustion	Affective symptoms	bivariate regression (standardized beta, 95% CI)	UV	0,41 (0,14-0,68)	moderate	< 0,05	53	N/A	N/A		N/A	table 3
34	2016 Weigl, Schneider	Relevant	mixed	Autonomy	patient/task	Irritation	Affective symptoms	bivariate regression (standardized beta, 95% CI)	UV	-0,21 (-0,52-0,10)	weak	n.s.	53	N/A	N/A		N/A	table 3
34	2016 Weigl, Schneider	Relevant	mixed	Staffing	organizational	Irritation	Affective symptoms	bivariate regression (standardized beta, 95% CI)	UV	-0,19 (-0,49-0,11)	weak	n.s.	53	N/A	N/A		N/A	table 3
34	2016 Weigl, Schneider	Relevant	mixed	Supervisor support	social	Irritation	Affective symptoms	bivariate regression (standardized beta, 95% CI)	UV	-0,45 (-0,72--0,19)	moderate	< 0,05	53	N/A	N/A		N/A	table 3
34	2016 Weigl, Schneider	Relevant	mixed	Time pressure	patient/task	Irritation	Affective symptoms	bivariate regression (standardized beta, 95% CI)	UV	0,68 (0,46-0,90)	strong	< 0,05	53	N/A	N/A		N/A	table 3
34	2016 Weigl, Schneider	Relevant	mixed	Patient-related stressors	patient/task	Irritation	Affective symptoms	bivariate regression (standardized beta, 95% CI)	UV	0,57 (0,32-0,82)	strong	< 0,05	53	N/A	N/A		N/A	table 3
34	2016 Weigl, Schneider	Relevant	mixed	Autonomy	patient/task	Emotional exhaustion	Affective symptoms	multivariate regression (standardized beta, 95% CI)	MV	-0,15 (-0,41-0,10)	weak	n.s.	53	N/A	N/A		N/A	table 3
34	2016 Weigl, Schneider	Relevant	mixed	Staffing	organizational	Emotional exhaustion	Affective symptoms	multivariate regression (standardized beta, 95% CI)	MV	-0,01 (-0,25; 0,22)	weak	n.s.	53	N/A	N/A		N/A	table 3
34	2016 Weigl, Schneider	Relevant	mixed	Supervisor support	social	Emotional exhaustion	Affective symptoms	multivariate regression (standardized beta, 95% CI)	MV	-0,23 (-0,48-0,01)	weak	n.s.	53	N/A	N/A		N/A	table 3
34	2016 Weigl, Schneider	Relevant	mixed	Time pressure	patient/task	Emotional exhaustion	Affective symptoms	multivariate regression (standardized beta, 95% CI)	MV	0,52 (0,26-0,79)	strong	< 0,05	53	N/A	N/A		N/A	table 3
34	2016 Weigl, Schneider	Relevant	mixed	Patient-related stressors	patient/task	Emotional exhaustion	Affective symptoms	multivariate regression (standardized beta, 95% CI)	MV	0,01 (-0,27-0,28)	weak	n.s.	53	N/A	N/A		N/A	table 3
34	2016 Weigl, Schneider	Relevant	mixed	Autonomy	patient/task	Irritation	Affective symptoms	multivariate regression (standardized beta, 95% CI)	MV	0,05 (-0,19-0,28)	weak	n.s.	53	N/A	N/A		N/A	table 3
34	2016 Weigl, Schneider	Relevant	mixed	Staffing	organizational	Irritation	Affective symptoms	multivariate regression (standardized beta, 95% CI)	MV	-0,15 (-0,36-0,07)	weak	n.s.	53	N/A	N/A		N/A	table 3
34	2016 Weigl, Schneider	Relevant	mixed	Supervisor support	social	Irritation	Affective symptoms	multivariate regression (standardized beta, 95% CI)	MV	-0,24 (-0,47--0,02)	weak	< 0,05	53	N/A	N/A		N/A	table 3
34	2016 Weigl, Schneider	Relevant	mixed	Time pressure	patient/task	Irritation	Affective symptoms	multivariate regression (standardized beta, 95% CI)	MV	0,48 (0,24-0,73)	moderate	< 0,05	53	N/A	N/A		N/A	table 3
34	2016 Weigl, Schneider	Relevant	mixed	Patient-related stressors	patient/task	Irritation	Affective symptoms	multivariate regression (standardized beta, 95% CI)	MV	0,23 (-0,02-0,49)	weak	n.s.	53	N/A	N/A		N/A	table 3
35	2007 Williams, E. S., Rondeau, K. V., Francescutti, L. H.	Additional	physician	Culture: human resources	organizational	Patient commitment	Cognitive-behavioral	Correlations	UV	0,05	weak	not stated	428	N/A	N/A		N/A	table 2
35	2007 Williams, E. S., Rondeau, K. V., Francescutti, L. H.	Additional	physician	Culture: entrepreneurial	organizational	Patient commitment	Cognitive-behavioral	Correlations	UV	0,07	weak	not stated	428	N/A	N/A		N/A	table 2
35	2007 Williams, E. S., Rondeau, K. V., Francescutti, L. H.	Additional	physician	Culture: bureaucratic	organizational	Patient commitment	Cognitive-behavioral	Correlations	UV	0,14	weak	not stated	428	N/A	N/A		N/A	table 2
35	2007 Williams, E. S., Rondeau, K. V., Francescutti, L. H.	Additional	physician	Culture: rational	organizational	Patient commitment	Cognitive-behavioral	Correlations	UV	0,09	weak	not stated	428	N/A	N/A		N/A	table 2
35	2007 Williams, E. S., Rondeau, K. V., Francescutti, L. H.	Relevant	physician	Culture: human resources	organizational	Job satisfaction	Other outcomes	Correlations	UV	0,48	moderate	not stated	428	N/A	N/A		N/A	table 2
35	2007 Williams, E. S., Rondeau, K. V., Francescutti, L. H.	Relevant	physician	Culture: entrepreneurial	organizational	Job satisfaction	Other outcomes	Correlations	UV	0,38	moderate	not stated	428	N/A	N/A		N/A	table 2
35	2007 Williams, E. S., Rondeau, K. V., Francescutti, L. H.	Relevant	physician	Culture: bureaucratic	organizational	Job satisfaction	Other outcomes	Correlations	UV	0,09	weak	not stated	428	N/A	N/A		N/A	table 2
35	2007 Williams, E. S., Rondeau, K. V., Francescutti, L. H.	Relevant	physician	Culture: rational	organizational	Job satisfaction	Other outcomes	Correlations	UV	0,34	moderate	not stated	428	N/A	N/A		N/A	table 2
35	2007 Williams, E. S., Rondeau, K. V., Francescutti, L. H.	Additional	physician	Culture: human resources	organizational	Extra-role behavior	Cognitive-behavioral	Correlations	UV	0,24	weak	not stated	428	N/A	N/A		N/A	table 2
35	2007 Williams, E. S., Rondeau, K. V., Francescutti, L. H.	Additional	physician	Culture: entrepreneurial	organizational	Extra-role behavior	Cognitive-behavioral	Correlations	UV	0,29	weak	not stated	428	N/A	N/A		N/A	table 2
35	2007 Williams, E. S., Rondeau, K. V., Francescutti, L. H.	Additional	physician	Culture: bureaucratic	organizational	Extra-role behavior	Cognitive-behavioral	Correlations	UV	-0,02	weak	not stated	428	N/A	N/A		N/A	table 2
35	2007 Williams, E. S., Rondeau, K. V., Francescutti, L. H.	Additional	physician	Culture: rational	organizational	Extra-role behavior	Cognitive-behavioral	Correlations	UV	0,16	weak	not stated	428	N/A	N/A		N/A	table 2
35	2007 Williams, E. S., Rondeau, K. V., Francescutti, L. H.	Relevant	physician	Culture: human resources	organizational	Job satisfaction	Other outcomes	coefficients (SEM)	MV	0,43	moderate	< 0,01	428	N/A	N/A		N/A	figure 2
35	2007 Williams, E. S., Rondeau, K. V., Francescutti, L. H.	Additional	physician	Culture: entrepreneurial	organizational	Extra-role behavior	Cognitive-behavioral	coefficients (SEM)	MV	0,44	moderate	< 0,01	428	N/A	N/A		N/A	figure 2
35	2007 Williams, E. S., Rondeau, K. V., Francescutti, L. H.	Additional	physician	Culture: bureaucratic	organizational	Patient commitment	Cognitive-behavioral	coefficients (SEM)	MV	0,18	weak	< 0,05	428	N/A	N/A		N/A	figure 2
35	2007 Williams, E. S., Rondeau, K. V., Francescutti, L. H.	Additional	physician	Patient commitment	other	Extra-role behavior	Cognitive-behavioral	coefficients (SEM)	MV	0,42	moderate	< 0,01	428	N/A	N/A		N/A	figure 2
36	2017 Wilson W, Raj JP, Narayan G, et al.		mixed	Reduced enthusiasm	other	Depersonalization	Affective symptoms	OR	UV	1.125	weak	0.796	105	N/A	N/A		N/A	table 2
36	2017 Wilson W, Raj JP, Narayan G, et al.		mixed	Affected by high mortality	patient/task	Depersonalization	Affective symptoms	OR	UV	1.848	weak	0.21	105	N/A	N/A		N/A	table 2
36	2017 Wilson W, Raj JP, Narayan G, et al.		mixed	Increased load of patients	patient/task	Depersonalization	Affective symptoms	OR	UV	4.173	strong	0.002	105	N/A	N/A		N/A	table 2
36	2017 Wilson W, Raj JP, Narayan G, et al.		mixed	More criticism	social	Depersonalization	Affective symptoms	OR	UV	4.522	strong	0.001	105	N/A	N/A		N/A	table 2
36	2017 Wilson W, Raj JP, Narayan G, et al.		mixed	Infection risk	patient/task	Depersonalization	Affective symptoms	OR	UV	0.688	weak	0.452	105	N/A	N/A		N/A	table 2
36	2017 Wilson W, Raj JP, Narayan G, et al.		mixed	Disturbed sleep	other	Depersonalization	Affective symptoms	OR	UV	6	strong	0.002	105	N/A	N/A		N/A	table 2
36	2017 Wilson W, Raj JP, Narayan G, et al.		mixed	Fear of medication error	other	Depersonalization	Affective symptoms	OR	UV	1.055	weak	1	105	N/A	N/A		N/A	table 2
36	2017 Wilson W, Raj JP, Narayan G, et al.		mixed	Departmental activities for staff bonding	social	Depersonalization	Affective symptoms	OR	UV	3.455	strong	0.006	105	N/A	N/A		N/A	table 2
36	2017 Wilson W, Raj JP, Narayan G, et al.		mixed	Short tempered	other	Depersonalization	Affective symptoms	OR	UV	5.5	strong	< ,001	105	N/A	N/A		N/A	table 2
36	2017 Wilson W, Raj JP, Narayan G, et al.		mixed	Reduced enthusiasm	other	Emotional exhaustion	Affective symptoms	OR	UV	1.211	weak	0.657	105	N/A	N/A		N/A	table 3
36	2017 Wilson W, Raj JP, Narayan G, et al.		mixed	Affected by high mortality	patient/task	Emotional exhaustion	Affective symptoms	OR	UV	2.244	moderate	0.082	105	N/A	N/A		N/A	table 3
36	2017 Wilson W, Raj JP, Narayan G, et al.		mixed	Increased load of patients	patient/task	Emotional exhaustion	Affective symptoms	OR	UV	3.182	strong	0.01	105	N/A	N/A		N/A	table 3
36	2017 Wilson W, Raj JP, Narayan G, et al.		mixed	More criticism	social	Emotional exhaustion	Affective symptoms	OR	UV	1.935	weak	0.11	105	N/A	N/A		N/A	table 3
36	2017 Wilson W, Raj JP, Narayan G, et al.		mixed	Infection risk	patient/task	Emotional exhaustion	Affective symptoms	OR	UV	0.889	weak	0.796	105	N/A	N/A		N/A	table 3
36	2017 Wilson W, Raj JP, Narayan G, et al.		mixed	Disturbed sleep	other	Emotional exhaustion	Affective symptoms	OR	UV	2.108	moderate	0.128	105	N/A	N/A		N/A	table 3
36	2017 Wilson W, Raj JP, Narayan G, et al.		mixed	Fear of medication error	other	Emotional exhaustion	Affective symptoms	OR	UV	1.848	weak	0.157	105	N/A	N/A		N/A	table 3
36	2017 Wilson W, Raj JP, Narayan G, et al.		mixed	Departmental activities for staff bonding	social	Emotional exhaustion	Affective symptoms	OR	UV	2.568	moderate	0.025	105	N/A	N/A		N/A	table 3
36	2017 Wilson W, Raj JP, Narayan G, et al.		mixed	Short tempered	other	Emotional exhaustion	Affective symptoms	OR	UV	2.824	moderate	0.013	105	N/A	N/A		N/A	table 3
36	2017 Wilson W, Raj JP, Narayan G, et al.		mixed	Reduced enthusiasm	other	Personal accomplishment	Positive well-being	OR	UV	3.271	strong	0.036	105	N/A	N/A		N/A	table 4
36	2017 Wilson W, Raj JP, Narayan G, et al.		mixed	Affected by high mortality	patient/task	Personal accomplishment	Positive well-being	OR	UV	0.433	weak	0.064	105	N/A	N/A		N/A	table 4
36	2017 Wilson W, Raj JP, Narayan G, et al.		mixed	Increased load of patients	patient/task	Personal accomplishment	Positive well-being	OR	UV	0.95	weak	0.92	105	N/A	N/A		N/A	table 4
36	2017 Wilson W, Raj JP, Narayan G, et al.		mixed	More criticism	social	Personal accomplishment	Positive well-being	OR	UV	0.91	weak	0.834	105	N/A	N/A		N/A	table 4
36	2017 Wilson W, Raj JP, Narayan G, et al.		mixed	Infection risk	patient/task	Personal accomplishment	Positive well-being	OR	UV	2.458	moderate	0.051	105	N/A	N/A		N/A	table 4
36	2017 Wilson W, Raj JP, Narayan G, et al.		mixed	Disturbed sleep	other	Personal accomplishment	Positive well-being	OR	UV	0.956	weak	1	105	N/A	N/A		N/A	table 4
36	2017 Wilson W, Raj JP, Narayan G, et al.		mixed	Fear of medication error	other	Personal accomplishment	Positive well-being	OR	UV	3.794	strong	0.008	105	N/A	N/A		N/A	table 4
36	2017 Wilson W, Raj JP, Narayan G, et al.		mixed	Departmental activities for staff bonding	social	Personal accomplishment	Positive well-being	OR	UV	0.703	weak	0.439	105	N/A	N/A		N/A	table 4
36	2017 Wilson W, Raj JP, Narayan G, et al.		mixed	Short tempered	other	Personal accomplishment	Positive well-being	OR	UV	1.605	weak	0.289	105	N/A	N/A		N/A	table 4
36	2017 Wilson W, Raj JP, Narayan G, et al.		mixed	Increased load of patients	patient/task	Depersonalization	Affective symptoms	OR	MV	1.84	weak	0.287	105	N/A	N/A		N/A	table 5
36	2017 Wilson W, Raj JP, Narayan G, et al.		mixed	More criticism	social	Depersonalization	Affective symptoms	OR	MV	3.57	strong	0.018	105	N/A	N/A		N/A	table 5
36	2017 Wilson W, Raj JP, Narayan G, et al.		mixed	Disturbed sleep	other	Depersonalization	Affective symptoms	OR	MV	6.44	strong	0.014	105	N/A	N/A		N/A	table 5
36	2017 Wilson W, Raj JP, Narayan G, et al.		mixed	Departmental activities for staff bonding	social	Depersonalization	Affective symptoms	OR	MV	2.19	moderate	0.135	105	N/A	N/A		N/A	table 5
36	2017 Wilson W, Raj JP, Narayan G, et al.		mixed	Short tempered	other	Depersonalization	Affective symptoms	OR	MV	3.14	strong	0.035	105	N/A	N/A		N/A	table 5
36	2017 Wilson W, Raj JP, Narayan G, et al.		mixed	Affected by high mortality	patient/task	Emotional exhaustion	Affective symptoms	OR	MV	1.47	weak	0.46	105	N/A	N/A		N/A	table 5
36	2017 Wilson W, Raj JP, Narayan G, et al.		mixed	Increased load of patients	patient/task	Emotional exhaustion	Affective symptoms	OR	MV	2.12	moderate	0.152	105	N/A	N/A		N/A	table 5
36	2017 Wilson W, Raj JP, Narayan G, et al.		mixed	More criticism	social	Emotional exhaustion	Affective symptoms	OR	MV	1.29	weak	0.588	105	N/A	N/A		N/A	table 5
36	2017 Wilson W, Raj JP, Narayan G, et al.		mixed	Disturbed sleep	other	Emotional exhaustion	Affective symptoms	OR	MV	1.46	weak	0.482	105	N/A	N/A		N/A	table 5
36	2017 Wilson W, Raj JP, Narayan G, et al.		mixed	Fear of medication error	other	Emotional exhaustion	Affective symptoms	OR	MV	2.06	moderate	0.111	105	N/A	N/A		N/A	table 5
36	2017 Wilson W, Raj JP, Narayan G, et al.		mixed	Departmental activities for staff bonding	social	Emotional exhaustion	Affective symptoms	OR	MV	1.84	weak	0.183	105	N/A	N/A		N/A	table 5
36	2017 Wilson W, Raj JP, Narayan G, et al.		mixed	Short tempered	other	Emotional exhaustion	Affective symptoms	OR	MV	1.74	weak	0.259	105	N/A	N/A		N/A	table 5
36	2017 Wilson W, Raj JP, Narayan G, et al.		mixed	Reduced enthusiasm	other	Personal accomplishment	Positive well-being	OR	MV	2.96	moderate	0.061	105	N/A	N/A		N/A	table 5
36	2017 Wilson W, Raj JP, Narayan G, et al.		mixed	Affected by high mortality	patient/task	Personal accomplishment	Positive well-being	OR	MV	2.35	moderate	0.037	105	N/A	N/A		N/A	table 5
36	2017 Wilson W, Raj JP, Narayan G, et al.		mixed	Infection risk	patient/task	Personal accomplishment	Positive well-being	OR	MV	1.89	weak	0.221	105	N/A	N/A		N/A	table 5
36	2017 Wilson W, Raj JP, Narayan G, et al.		mixed	Fear of medication error	other	Personal accomplishment	Positive well-being	OR	MV	3.61	strong	0.017	105	N/A	N/A		N/A	table 5
37	2012 Wu, Hui, Sun, Wie, Wang, Lie	Sociodemo	nurse	Age (<30 years)	sociodemo	Occupational stress	Affective symptoms	Mean, SD (t-test)	UV	89,4 (20,3)		< 0,01	510	N/A	N/A		N/A	table 3
37	2012 Wu, Hui, Sun, Wie, Wang, Lie	Sociodemo	nurse	Education (professional school)	sociodemo	Occupational stress	Affective symptoms	Mean, SD (t-test)	UV	89,5 (19,5)		< 0,01	510	N/A	N/A		N/A	table 3
37	2012 Wu, Hui, Sun, Wie, Wang, Lie	Sociodemo	nurse	Marital status	sociodemo	Occupational stress	Affective symptoms	Mean, SD (t-test)	UV	n.s.		n.s.	510	N/A	N/A		N/A	table 3
37	2012 Wu, Hui, Sun, Wie, Wang, Lie	Sociodemo	nurse	Chronic disease (yes)	other	Occupational stress	Affective symptoms	Mean, SD (t-test)	UV	91,7 (19,9)		< 0,01	510	N/A	N/A		N/A	table 3
37	2012 Wu, Hui, Sun, Wie, Wang, Lie	Sociodemo	nurse	Hospital grade (senior hospital)	work	Occupational stress	Affective symptoms	Mean, SD (t-test)	UV	87,7 (20,3)		< 0,05	510	N/A	N/A		N/A	table 3
37	2012 Wu, Hui, Sun, Wie, Wang, Lie	Sociodemo	nurse	Night shift (yes)	work	Occupational stress	Affective symptoms	Mean, SD (t-test)	UV	86,9 (20,3)		< 0,01	510	N/A	N/A		N/A	table 3
37	2012 Wu, Hui, Sun, Wie, Wang, Lie	Sociodemo	nurse	Weekly work time (>40 hours)	work	Occupational stress	Affective symptoms	Mean, SD (t-test)	UV	88,6 (18,7)		< 0,05	510	N/A	N/A		N/A	table 3
37	2012 Wu, Hui, Sun, Wie, Wang, Lie	Relevant	nurse	Role overload	patient/task	Occupational stress	Affective symptoms	Pearson's r	UV	0,62	strong	< 0,01	510	N/A	N/A		N/A	table 4
37	2012 Wu, Hui, Sun, Wie, Wang, Lie	Relevant	nurse	Role insufficiency	patient/task	Occupational stress	Affective symptoms	Pearson's r	UV	0,53	strong	< 0,01	510	N/A	N/A		N/A	table 4
37	2012 Wu, Hui, Sun, Wie, Wang, Lie	Relevant	nurse	Role ambiguity	patient/task	Occupational stress	Affective symptoms	Pearson's r	UV	0,24	weak	< 0,01	510	N/A	N/A		N/A	table 4
37	2012 Wu, Hui, Sun, Wie, Wang, Lie	Relevant	nurse	Role boundary	patient/task	Occupational stress	Affective symptoms	Pearson's r	UV	0,57	strong	< 0,01	510	N/A	N/A		N/A	table 4
37	2012 Wu, Hui, Sun, Wie, Wang, Lie	Relevant	nurse	Responsbility	patient/task	Occupational stress	Affective symptoms	Pearson's r	UV	0,38	moderate	< 0,01	510	N/A	N/A		N/A	table 4
37	2012 Wu, Hui, Sun, Wie, Wang, Lie	Additional	nurse	Recreation	other	Occupational stress	Affective symptoms	Pearson's r	UV	-0,21	weak	< 0,01	510	N/A	N/A		N/A	table 4
37	2012 Wu, Hui, Sun, Wie, Wang, Lie	Additional	nurse	Self-care	other	Occupational stress	Affective symptoms	Pearson's r	UV	-0,43	moderate	< 0,01	510	N/A	N/A		N/A	table 4
37	2012 Wu, Hui, Sun, Wie, Wang, Lie	Additional	nurse	Social support	other	Occupational stress	Affective symptoms	Pearson's r	UV	-0,49	moderate	< 0,01	510	N/A	N/A		N/A	table 4
37	2012 Wu, Hui, Sun, Wie, Wang, Lie	Additional	nurse	Rational coping	other	Occupational stress	Affective symptoms	Pearson's r	UV	-0,33	moderate	< 0,01	510	N/A	N/A		N/A	table 4
37	2012 Wu, Hui, Sun, Wie, Wang, Lie	Relevant	nurse	Role overload	patient/task	Occupational stress	Affective symptoms	Parameter estimate (= standard. Parameter estimate) fro m GLM	MV	1682	strong	not stated	510	0,407	< 0,01		510	table 5
37	2012 Wu, Hui, Sun, Wie, Wang, Lie	Relevant	nurse	Role boundary	patient/task	Occupational stress	Affective symptoms	Parameter estimate (= standard. Parameter estimate) fro m GLM	MV	1210	strong	not stated	510	0,283	< 0,01		510	table 5
37	2012 Wu, Hui, Sun, Wie, Wang, Lie	Relevant	nurse	Role insufficiency	patient/task	Occupational stress	Affective symptoms	Parameter estimate (= standard. Parameter estimate) fro m GLM	MV	1012	strong	not stated	510	0,261	< 0,01		510	table 5
37	2012 Wu, Hui, Sun, Wie, Wang, Lie	Relevant	nurse	Social support	other	Occupational stress	Affective symptoms	Parameter estimate (= standard. Parameter estimate) fro m GLM	MV	-0,504	strong	not stated	510	-0,139	< 0,01		510	table 5
37	2012 Wu, Hui, Sun, Wie, Wang, Lie	Relevant	nurse	Chronic disease (yes)	other	Occupational stress	Affective symptoms	Parameter estimate (= standard. Parameter estimate) fro m GLM	MV	5736	strong	not stated	510	0,130	< 0,01		510	table 5
37	2012 Wu, Hui, Sun, Wie, Wang, Lie	Relevant	nurse	Self-care	other	Occupational stress	Affective symptoms	Parameter estimate (= standard. Parameter estimate) fro m GLM	MV	-0,459	moderate	not stated	510	-0,106	< 0,01		510	table 5
38	2009 Young-Ritchie, C., Spence Laschinger, H. K., Wong, C.	Additional	nurse	Emotionally intelligent leadership	organizational	Structural empowerment	Other outcomes	Standardized coefficients (SEM)	MV	0.54	strong	not stated	206	N/A	N/A		N/A	figure 2
38	2009 Young-Ritchie, C., Spence Laschinger, H. K., Wong, C.	Additional	nurse	Structural empowerment	organizational	Affective commitment	Cognitive-behavioral	Standardized coefficients (SEM)	MV	0.61	strong	not stated	206	N/A	N/A		N/A	figure 2
38	2009 Young-Ritchie, C., Spence Laschinger, H. K., Wong, C.	Sociodemo	nurse	Gender	sociodemo	Affective commitment	Cognitive-behavioral	Pearson's r	UV	not stated		n.s.	206	N/A	N/A		N/A	text
38	2009 Young-Ritchie, C., Spence Laschinger, H. K., Wong, C.	Sociodemo	nurse	Work status	work	Affective commitment	Cognitive-behavioral	Pearson's r	UV	not stated		n.s.	206	N/A	N/A		N/A	text
38	2009 Young-Ritchie, C., Spence Laschinger, H. K., Wong, C.	Sociodemo	nurse	Education	sociodemo	Affective commitment	Cognitive-behavioral	Pearson's r	UV	not stated		n.s.	206	N/A	N/A		N/A	text
38	2009 Young-Ritchie, C., Spence Laschinger, H. K., Wong, C.	Sociodemo	nurse	Region	sociodemo	Affective commitment	Cognitive-behavioral	Pearson's r	UV	not stated		n.s.	206	N/A	N/A		N/A	text
38	2009 Young-Ritchie, C., Spence Laschinger, H. K., Wong, C.	Sociodemo	nurse	Years in current ED	work	Affective commitment	Cognitive-behavioral	Pearson's r	UV	not stated		n.s.	206	N/A	N/A		N/A	text
38	2009 Young-Ritchie, C., Spence Laschinger, H. K., Wong, C.	Relevant	nurse	Emotionally intelligent leadership	organizational	Affective commitment	Cognitive-behavioral	Pearson's r	UV	0.4	moderate	< 0,01	206	N/A	N/A		N/A	table 2
38	2009 Young-Ritchie, C., Spence Laschinger, H. K., Wong, C.	Relevant	nurse	Self-awareness leadership (EI)	organizational	Affective commitment	Cognitive-behavioral	Pearson's r	UV	0.37	moderate	< 0,01	206	N/A	N/A		N/A	table 2
38	2009 Young-Ritchie, C., Spence Laschinger, H. K., Wong, C.	Relevant	nurse	Self-management leadership (EI)	organizational	Affective commitment	Cognitive-behavioral	Pearson's r	UV	0.4	moderate	< 0,01	206	N/A	N/A		N/A	table 2
38	2009 Young-Ritchie, C., Spence Laschinger, H. K., Wong, C.	Relevant	nurse	Social awareness leadership (EI)	organizational	Affective commitment	Cognitive-behavioral	Pearson's r	UV	0.34	moderate	< 0,01	206	N/A	N/A		N/A	table 2
38	2009 Young-Ritchie, C., Spence Laschinger, H. K., Wong, C.	Relevant	nurse	Relationship management leadership (EI)	organizational	Affective commitment	Cognitive-behavioral	Pearson's r	UV	0.41	moderate	< 0,01	206	N/A	N/A		N/A	table 2
38	2009 Young-Ritchie, C., Spence Laschinger, H. K., Wong, C.	Relevant	nurse	Structural empowerment	organizational	Affective commitment	Cognitive-behavioral	Pearson's r	UV	0.61	strong	< 0,01	206	N/A	N/A		N/A	table 2
38	2009 Young-Ritchie, C., Spence Laschinger, H. K., Wong, C.	Relevant	nurse	SE - Opportunity	organizational	Affective commitment	Cognitive-behavioral	Pearson's r	UV	0.22	weak	< 0,01	206	N/A	N/A		N/A	table 2
38	2009 Young-Ritchie, C., Spence Laschinger, H. K., Wong, C.	Relevant	nurse	SE - Information	organizational	Affective commitment	Cognitive-behavioral	Pearson's r	UV	0.39	moderate	< 0,01	206	N/A	N/A		N/A	table 2
38	2009 Young-Ritchie, C., Spence Laschinger, H. K., Wong, C.	Relevant	nurse	SE - Support	organizational	Affective commitment	Cognitive-behavioral	Pearson's r	UV	0.47	moderate	< 0,01	206	N/A	N/A		N/A	table 2
38	2009 Young-Ritchie, C., Spence Laschinger, H. K., Wong, C.	Relevant	nurse	SE - Resources	organizational	Affective commitment	Cognitive-behavioral	Pearson's r	UV	0.5	strong	< 0,01	206	N/A	N/A		N/A	table 2
38	2009 Young-Ritchie, C., Spence Laschinger, H. K., Wong, C.	Relevant	nurse	SE - Formal power	organizational	Affective commitment	Cognitive-behavioral	Pearson's r	UV	0.47	moderate	< 0,01	206	N/A	N/A		N/A	table 2
38	2009 Young-Ritchie, C., Spence Laschinger, H. K., Wong, C.	Relevant	nurse	SE - Informal power	organizational	Affective commitment	Cognitive-behavioral	Pearson's r	UV	0.39	moderate	< 0,01	206	N/A	N/A		N/A	table 2
39	1999 Zahid, M. A., Al-Sahlawi, K. S., Shahid, A. A. et al.	Relevant	physician	Mild violence	patient/task	Reliving experience	Negative psychological functioning	Spearman's r	UV	0,265	weak	< 0,01	147	N/A	N/A		N/A	table 2
39	1999 Zahid, M. A., Al-Sahlawi, K. S., Shahid, A. A. et al.	Relevant	physician	Mild violence	patient/task	Sleeplessness	Health complaints	Spearman's r	UV	0,187	weak	n.s.	147	N/A	N/A		N/A	table 2
39	1999 Zahid, M. A., Al-Sahlawi, K. S., Shahid, A. A. et al.	Relevant	physician	Mild violence	patient/task	Depression	Affective symptoms	Spearman's r	UV	0,457	moderate	< 0,01	147	N/A	N/A		N/A	table 2
39	1999 Zahid, M. A., Al-Sahlawi, K. S., Shahid, A. A. et al.	Relevant	physician	Mild violence	patient/task	Fearfulness	Affective symptoms	Spearman's r	UV	0,334	moderate	< 0,01	147	N/A	N/A		N/A	table 2
39	1999 Zahid, M. A., Al-Sahlawi, K. S., Shahid, A. A. et al.	Relevant	physician	Mild violence	patient/task	Time off	Cognitive-behavioral	Spearman's r	UV	0,116	weak	n.s.	147	N/A	N/A		N/A	table 2
39	1999 Zahid, M. A., Al-Sahlawi, K. S., Shahid, A. A. et al.	Relevant	physician	Moderate violence	patient/task	Reliving experience	Negative psychological functioning	Spearman's r	UV	0,061	weak	n.s.	147	N/A	N/A		N/A	table 2
39	1999 Zahid, M. A., Al-Sahlawi, K. S., Shahid, A. A. et al.	Relevant	physician	Moderate violence	patient/task	Sleeplessness	Health complaints	Spearman's r	UV	-0,009	weak	n.s.	147	N/A	N/A		N/A	table 2
39	1999 Zahid, M. A., Al-Sahlawi, K. S., Shahid, A. A. et al.	Relevant	physician	Moderate violence	patient/task	Depression	Affective symptoms	Spearman's r	UV	0,111	weak	n.s.	147	N/A	N/A		N/A	table 2
39	1999 Zahid, M. A., Al-Sahlawi, K. S., Shahid, A. A. et al.	Relevant	physician	Moderate violence	patient/task	Fearfulness	Affective symptoms	Spearman's r	UV	0,063	weak	n.s.	147	N/A	N/A		N/A	table 2
39	1999 Zahid, M. A., Al-Sahlawi, K. S., Shahid, A. A. et al.	Relevant	physician	Moderate violence	patient/task	Time off	Cognitive-behavioral	Spearman's r	UV	0,020	weak	n.s.	147	N/A	N/A		N/A	table 2
39	1999 Zahid, M. A., Al-Sahlawi, K. S., Shahid, A. A. et al.	Relevant	physician	Severe violence	patient/task	Reliving experience	Negative psychological functioning	Spearman's r	UV	0,127	weak	n.s.	147	N/A	N/A		N/A	table 2
39	1999 Zahid, M. A., Al-Sahlawi, K. S., Shahid, A. A. et al.	Relevant	physician	Severe violence	patient/task	Sleeplessness	Health complaints	Spearman's r	UV	0,203	weak	< 0,05	147	N/A	N/A		N/A	table 2
39	1999 Zahid, M. A., Al-Sahlawi, K. S., Shahid, A. A. et al.	Relevant	physician	Severe violence	patient/task	Depression	Affective symptoms	Spearman's r	UV	0,088	weak	n.s.	147	N/A	N/A		N/A	table 2
39	1999 Zahid, M. A., Al-Sahlawi, K. S., Shahid, A. A. et al.	Relevant	physician	Severe violence	patient/task	Fearfulness	Affective symptoms	Spearman's r	UV	0,230	weak	< 0,05	147	N/A	N/A		N/A	table 2
39	1999 Zahid, M. A., Al-Sahlawi, K. S., Shahid, A. A. et al.	Relevant	physician	Severe violence	patient/task	Time off	Cognitive-behavioral	Spearman's r	UV	0,033	weak	n.s.	147	N/A	N/A		N/A	table 2
